# Supplementary material for: Implications of polyploidy events on the phenotype, microstructure, and proteome of Paulownia australis
Source: PLoS One. 2017 Mar 8;12(3):e0172633. doi: 10.1371/journal.pone.0172633 (PMC5342211; doi:10.1371/journal.pone.0172633)
Supplement: S1 Table — (XLSX) [file pone.0172633.s004.xlsx]

## Sheet: Sheet1
S1 Table. Primer sequence of corresponding unigenes of selected differentially abundant proteins.
	Sense Primer	Anti-sense Primer
PF2	AGCAGAGGCAATAGTTCAG	TGGTGGATACGGTTTACG
CH1P	TACATAACCATATACAGGCATCTC	ACCGACAGACAGAAGAAGC
β-1,3-GA	GGAGTCAAGCCAACAACG	CAATAGTGGACAGTCAGATACC
CH1E	TCTCTACCTCTCCCATAATCAG	AGTCGGCAACTCCTAAGC
PepN	GCGGAAACTGCTAAACCATC	GAGAAGGCTGACACCATACG
PsbA	CAGTCTTCGGCTTGTTGTC	ATCCACCTCTTGCTATGACC
FLS2	TGGTGAGGATGCTGAGAG	GTTGGTGGTGAGATGATGG
Lhca2	AATCAACCTCATTCTTCTCTG	CTTCAACACTTCCAACACC
ACP	GTAAGTTCACAGCACCATC	ATCAAAGCCGAAGTCTCC
SOD1	TCATCACTTGCGACATTATC	ATGGAAGGCTGTTGAAGG
G1pQ	CATCCGTCCACTCTTAGC	CATCCCATCCCAGAACAC
AHK	CCGTTTAGGTTGAAAGCCATAG	TCTCGTTCCTTACACTTCTTCC
DBI	AATGTTCAGCCAGAAGCAG	AGCAACAGTCTCGGTAGG
CopZ	GGATGTTGTTCTGGTTGTATAG	GGCTGCTCATAATGGTCAC
