# Supplementary material for: Implications of polyploidy events on the phenotype, microstructure, and proteome of Paulownia australis
Source: PLoS One. 2017 Mar 8;12(3):e0172633. doi: 10.1371/journal.pone.0172633 (PMC5342211; doi:10.1371/journal.pone.0172633)
Supplement: S3 Table — (XLSX) [file pone.0172633.s006.xlsx]

## Sheet: Sheet1
S3 Table. KEGG annotation of the identified proteins.
#	Pathway	Diff Proteins with pathway annotation (2082)	Pathway ID
1	Metabolic pathways	775 (37.22%)	ko01100
2	Biosynthesis of secondary metabolites	448 (21.52%)	ko01110
3	Ribosome	122 (5.86%)	ko03010
4	Glycolysis / Gluconeogenesis	75 (3.6%)	ko00010
5	Plant-pathogen interaction	74 (3.55%)	ko04626
6	Oxidative phosphorylation	68 (3.27%)	ko00190
7	Starch and sucrose metabolism	65 (3.12%)	ko00500
8	Photosynthesis	64 (3.07%)	ko00195
9	Protein processing in endoplasmic reticulum	64 (3.07%)	ko04141
10	Spliceosome	63 (3.03%)	ko03040
11	Carbon fixation in photosynthetic organisms	62 (2.98%)	ko00710
12	Pyruvate metabolism	62 (2.98%)	ko00620
13	Plant hormone signal transduction	61 (2.93%)	ko04075
14	RNA transport	59 (2.83%)	ko03013
15	Amino sugar and nucleotide sugar metabolism	52 (2.5%)	ko00520
16	Phenylpropanoid biosynthesis	51 (2.45%)	ko00940
17	Other glycan degradation	48 (2.31%)	ko00511
18	Proteasome	47 (2.26%)	ko03050
19	Purine metabolism	45 (2.16%)	ko00230
20	Glutathione metabolism	43 (2.07%)	ko00480
21	Citrate cycle (TCA cycle)	43 (2.07%)	ko00020
22	Glyoxylate and dicarboxylate metabolism	39 (1.87%)	ko00630
23	mRNA surveillance pathway	39 (1.87%)	ko03015
24	Galactose metabolism	39 (1.87%)	ko00052
25	Phagosome	38 (1.83%)	ko04145
26	RNA degradation	38 (1.83%)	ko03018
27	Carotenoid biosynthesis	36 (1.73%)	ko00906
28	Glycine, serine and threonine metabolism	36 (1.73%)	ko00260
29	Pentose phosphate pathway	35 (1.68%)	ko00030
30	Porphyrin and chlorophyll metabolism	32 (1.54%)	ko00860
31	Arginine and proline metabolism	32 (1.54%)	ko00330
32	Fructose and mannose metabolism	32 (1.54%)	ko00051
33	Peroxisome	31 (1.49%)	ko04146
34	Cysteine and methionine metabolism	28 (1.34%)	ko00270
35	Ascorbate and aldarate metabolism	28 (1.34%)	ko00053
36	Alanine, aspartate and glutamate metabolism	28 (1.34%)	ko00250
37	Phenylalanine metabolism	28 (1.34%)	ko00360
38	Endocytosis	27 (1.3%)	ko04144
39	Aminoacyl-tRNA biosynthesis	27 (1.3%)	ko00970
40	Pyrimidine metabolism	27 (1.3%)	ko00240
41	Cyanoamino acid metabolism	27 (1.3%)	ko00460
42	Ubiquitin mediated proteolysis	26 (1.25%)	ko04120
43	Pentose and glucuronate interconversions	25 (1.2%)	ko00040
44	Nitrogen metabolism	24 (1.15%)	ko00910
45	Flavonoid biosynthesis	23 (1.1%)	ko00941
46	Tyrosine metabolism	23 (1.1%)	ko00350
47	Propanoate metabolism	22 (1.06%)	ko00640
48	Terpenoid backbone biosynthesis	20 (0.96%)	ko00900
49	Phenylalanine, tyrosine and tryptophan biosynthesis	20 (0.96%)	ko00400
50	Valine, leucine and isoleucine degradation	19 (0.91%)	ko00280
51	Fatty acid biosynthesis	17 (0.82%)	ko00061
52	Photosynthesis - antenna proteins	17 (0.82%)	ko00196
53	Butanoate metabolism	17 (0.82%)	ko00650
54	Inositol phosphate metabolism	16 (0.77%)	ko00562
55	Fatty acid metabolism	16 (0.77%)	ko00071
56	Valine, leucine and isoleucine biosynthesis	16 (0.77%)	ko00290
57	alpha-Linolenic acid metabolism	14 (0.67%)	ko00592
58	Glycosaminoglycan degradation	14 (0.67%)	ko00531
59	Nucleotide excision repair	14 (0.67%)	ko03420
60	Glycerolipid metabolism	14 (0.67%)	ko00561
61	Ribosome biogenesis in eukaryotes	13 (0.62%)	ko03008
62	Sphingolipid metabolism	13 (0.62%)	ko00600
63	Isoquinoline alkaloid biosynthesis	12 (0.58%)	ko00950
64	Riboflavin metabolism	12 (0.58%)	ko00740
65	beta-Alanine metabolism	12 (0.58%)	ko00410
66	Vitamin B6 metabolism	12 (0.58%)	ko00750
67	Protein export	11 (0.53%)	ko03060
68	Arachidonic acid metabolism	11 (0.53%)	ko00590
69	One carbon pool by folate	11 (0.53%)	ko00670
70	SNARE interactions in vesicular transport	11 (0.53%)	ko04130
71	Glycosphingolipid biosynthesis - ganglio series	10 (0.48%)	ko00604
72	DNA replication	10 (0.48%)	ko03030
73	Phosphatidylinositol signaling system	10 (0.48%)	ko04070
74	Sulfur metabolism	10 (0.48%)	ko00920
75	Homologous recombination	9 (0.43%)	ko03440
76	Pantothenate and CoA biosynthesis	9 (0.43%)	ko00770
77	Biosynthesis of unsaturated fatty acids	9 (0.43%)	ko01040
78	Stilbenoid, diarylheptanoid and gingerol biosynthesis	9 (0.43%)	ko00945
79	Glycerophospholipid metabolism	9 (0.43%)	ko00564
80	Mismatch repair	8 (0.38%)	ko03430
81	Tropane, piperidine and pyridine alkaloid biosynthesis	8 (0.38%)	ko00960
82	Tryptophan metabolism	8 (0.38%)	ko00380
83	RNA polymerase	8 (0.38%)	ko03020
84	Glycosphingolipid biosynthesis - globo series	8 (0.38%)	ko00603
85	Zeatin biosynthesis	7 (0.34%)	ko00908
86	Selenocompound metabolism	7 (0.34%)	ko00450
87	Histidine metabolism	7 (0.34%)	ko00340
88	Ubiquinone and other terpenoid-quinone biosynthesis	7 (0.34%)	ko00130
89	Lysine biosynthesis	7 (0.34%)	ko00300
90	Isoflavonoid biosynthesis	6 (0.29%)	ko00943
91	ABC transporters	6 (0.29%)	ko02010
92	Lysine degradation	6 (0.29%)	ko00310
93	Limonene and pinene degradation	6 (0.29%)	ko00903
94	Steroid biosynthesis	5 (0.24%)	ko00100
95	Cutin, suberine and wax biosynthesis	5 (0.24%)	ko00073
96	N-Glycan biosynthesis	4 (0.19%)	ko00510
97	Taurine and hypotaurine metabolism	4 (0.19%)	ko00430
98	Flavone and flavonol biosynthesis	4 (0.19%)	ko00944
99	Synthesis and degradation of ketone bodies	4 (0.19%)	ko00072
100	C5-Branched dibasic acid metabolism	4 (0.19%)	ko00660
101	Base excision repair	4 (0.19%)	ko03410
102	Natural killer cell mediated cytotoxicity	3 (0.14%)	ko04650
103	Monoterpenoid biosynthesis	3 (0.14%)	ko00902
104	Basal transcription factors	3 (0.14%)	ko03022
105	Indole alkaloid biosynthesis	3 (0.14%)	ko00901
106	Brassinosteroid biosynthesis	3 (0.14%)	ko00905
107	Sulfur relay system	3 (0.14%)	ko04122
108	Diterpenoid biosynthesis	3 (0.14%)	ko00904
109	Linoleic acid metabolism	2 (0.1%)	ko00591
110	Circadian rhythm - mammal	2 (0.1%)	ko04710
111	Ether lipid metabolism	2 (0.1%)	ko00565
112	Benzoxazinoid biosynthesis	2 (0.1%)	ko00402
113	Fatty acid elongation	2 (0.1%)	ko00062
114	Thiamine metabolism	2 (0.1%)	ko00730
115	Nicotinate and nicotinamide metabolism	2 (0.1%)	ko00760
116	Regulation of autophagy	2 (0.1%)	ko04140
117	Sesquiterpenoid and triterpenoid biosynthesis	1 (0.05%)	ko00909
118	Lipoic acid metabolism	1 (0.05%)	ko00785
119	Glucosinolate biosynthesis	1 (0.05%)	ko00966
120	Other types of O-glycan biosynthesis	1 (0.05%)	ko00514
