# Supplementary material for: Implications of polyploidy events on the phenotype, microstructure, and proteome of Paulownia australis
Source: PLoS One. 2017 Mar 8;12(3):e0172633. doi: 10.1371/journal.pone.0172633 (PMC5342211; doi:10.1371/journal.pone.0172633)
Supplement: S5 Table — (XLSX) [file pone.0172633.s008.xlsx]

## Sheet: molecular function
S5 Table. GO enrichement of the Differentially abundant proteins in PA2 vs PA4.
Gene Ontology term	Cluster frequency	Protein frequency of use	P-value
copper ion binding	53 out of 569 genes, 9.3%	101 out of 2151 genes, 4.7%	1.0572e-08
ion binding	254 out of 569 genes, 44.6%	775 out of 2151 genes, 36.0%	4.87092e-07
transition metal ion binding	100 out of 569 genes, 17.6%	261 out of 2151 genes, 12.1%	4.924e-06
cation binding	165 out of 569 genes, 29.0%	487 out of 2151 genes, 22.6%	2.08575e-05
metal ion binding	151 out of 569 genes, 26.5%	442 out of 2151 genes, 20.5%	3.31385e-05
binding	389 out of 569 genes, 68.4%	1327 out of 2151 genes, 61.7%	7.30436e-05
proton-transporting ATP synthase activity, rotational mechanism	12 out of 569 genes, 2.1%	17 out of 2151 genes, 0.8%	0.00016942
cofactor binding	58 out of 569 genes, 10.2%	156 out of 2151 genes, 7.3%	0.00147021
nucleotide binding	163 out of 569 genes, 28.6%	516 out of 2151 genes, 24.0%	0.00161837
nucleoside phosphate binding	163 out of 569 genes, 28.6%	516 out of 2151 genes, 24.0%	0.00161837
oxidoreductase activity	142 out of 569 genes, 25.0%	444 out of 2151 genes, 20.6%	0.00206441
small molecule binding	165 out of 569 genes, 29.0%	527 out of 2151 genes, 24.5%	0.0023768
proton-transporting ATPase activity, rotational mechanism	11 out of 569 genes, 1.9%	19 out of 2151 genes, 0.9%	0.00357281
coenzyme binding	41 out of 569 genes, 7.2%	107 out of 2151 genes, 5.0%	0.00391234
ATPase activity, coupled to transmembrane movement of ions, rotational mechanism	12 out of 569 genes, 2.1%	22 out of 2151 genes, 1.0%	0.004564
anion binding	119 out of 569 genes, 20.9%	377 out of 2151 genes, 17.5%	0.00852925
ribonucleotide binding	98 out of 569 genes, 17.2%	304 out of 2151 genes, 14.1%	0.00903817
ATP binding	78 out of 569 genes, 13.7%	238 out of 2151 genes, 11.1%	0.0128197
cation-transporting ATPase activity	14 out of 569 genes, 2.5%	30 out of 2151 genes, 1.4%	0.0131242
malate dehydrogenase activity	8 out of 569 genes, 1.4%	14 out of 2151 genes, 0.7%	0.0144048
adenyl ribonucleotide binding	78 out of 569 genes, 13.7%	240 out of 2151 genes, 11.2%	0.0159924
L-aspartate:2-oxoglutarate aminotransferase activity	5 out of 569 genes, 0.9%	7 out of 2151 genes, 0.3%	0.0164121
hydrogen-exporting ATPase activity, phosphorylative mechanism	5 out of 569 genes, 0.9%	7 out of 2151 genes, 0.3%	0.0164121
L-phenylalanine aminotransferase activity	5 out of 569 genes, 0.9%	7 out of 2151 genes, 0.3%	0.0164121
L-phenylalanine:2-oxoglutarate aminotransferase activity	5 out of 569 genes, 0.9%	7 out of 2151 genes, 0.3%	0.0164121
adenyl nucleotide binding	78 out of 569 genes, 13.7%	241 out of 2151 genes, 11.2%	0.0178078
cysteine-type endopeptidase activity	3 out of 569 genes, 0.5%	3 out of 2151 genes, 0.1%	0.0184386
protein kinase C binding	3 out of 569 genes, 0.5%	3 out of 2151 genes, 0.1%	0.0184386
hydrogen ion transmembrane transporter activity	16 out of 569 genes, 2.8%	37 out of 2151 genes, 1.7%	0.0191191
glucan endo-1,3-beta-D-glucosidase activity	7 out of 569 genes, 1.2%	12 out of 2151 genes, 0.6%	0.0192458
purine ribonucleoside triphosphate binding	91 out of 569 genes, 16.0%	288 out of 2151 genes, 13.4%	0.0211155
electron carrier activity	29 out of 569 genes, 5.1%	78 out of 2151 genes, 3.6%	0.0223576
enzyme binding	8 out of 569 genes, 1.4%	15 out of 2151 genes, 0.7%	0.0238518
cation transmembrane transporter activity	19 out of 569 genes, 3.3%	47 out of 2151 genes, 2.2%	0.0244855
nucleoside binding	91 out of 569 genes, 16.0%	290 out of 2151 genes, 13.5%	0.0254702
purine nucleoside binding	91 out of 569 genes, 16.0%	290 out of 2151 genes, 13.5%	0.0254702
ribonucleoside binding	91 out of 569 genes, 16.0%	290 out of 2151 genes, 13.5%	0.0254702
purine ribonucleoside binding	91 out of 569 genes, 16.0%	290 out of 2151 genes, 13.5%	0.0254702
purine ribonucleotide binding	91 out of 569 genes, 16.0%	290 out of 2151 genes, 13.5%	0.0254702
purine nucleotide binding	91 out of 569 genes, 16.0%	291 out of 2151 genes, 13.5%	0.0279061
enzyme activator activity	7 out of 569 genes, 1.2%	13 out of 2151 genes, 0.6%	0.0323659
ATPase activity	24 out of 569 genes, 4.2%	64 out of 2151 genes, 3.0%	0.0324137
heterocyclic compound binding	218 out of 569 genes, 38.3%	757 out of 2151 genes, 35.2%	0.0390954
monovalent inorganic cation transmembrane transporter activity	16 out of 569 genes, 2.8%	40 out of 2151 genes, 1.9%	0.0414188
beta-glucosidase activity	11 out of 569 genes, 1.9%	25 out of 2151 genes, 1.2%	0.042816
ATPase activity, coupled to transmembrane movement of ions	14 out of 569 genes, 2.5%	34 out of 2151 genes, 1.6%	0.042843
NADPH dehydrogenase activity	4 out of 569 genes, 0.7%	6 out of 2151 genes, 0.3%	0.0455533
oxidoreductase activity, acting on CH-OH group of donors	31 out of 569 genes, 5.4%	89 out of 2151 genes, 4.1%	0.046554
organic cyclic compound binding	218 out of 569 genes, 38.3%	760 out of 2151 genes, 35.3%	0.0465578
NAD binding	15 out of 569 genes, 2.6%	38 out of 2151 genes, 1.8%	0.0533433
glycine hydroxymethyltransferase activity	3 out of 569 genes, 0.5%	4 out of 2151 genes, 0.2%	0.0591787
malic enzyme activity	3 out of 569 genes, 0.5%	4 out of 2151 genes, 0.2%	0.0591787
malate dehydrogenase (oxaloacetate-decarboxylating) activity	3 out of 569 genes, 0.5%	4 out of 2151 genes, 0.2%	0.0591787
kinase binding	5 out of 569 genes, 0.9%	9 out of 2151 genes, 0.4%	0.0607366
protein kinase binding	5 out of 569 genes, 0.9%	9 out of 2151 genes, 0.4%	0.0607366
glucosidase activity	14 out of 569 genes, 2.5%	36 out of 2151 genes, 1.7%	0.0685521
unfolded protein binding	14 out of 569 genes, 2.5%	36 out of 2151 genes, 1.7%	0.0685521
iron-sulfur cluster binding	14 out of 569 genes, 2.5%	36 out of 2151 genes, 1.7%	0.0685521
metal cluster binding	14 out of 569 genes, 2.5%	36 out of 2151 genes, 1.7%	0.0685521
mRNA binding	2 out of 569 genes, 0.4%	2 out of 2151 genes, 0.1%	0.0698846
3-hydroxybutyrate dehydrogenase activity	2 out of 569 genes, 0.4%	2 out of 2151 genes, 0.1%	0.0698846
3-isopropylmalate dehydratase activity	2 out of 569 genes, 0.4%	2 out of 2151 genes, 0.1%	0.0698846
dihydroxy-acid dehydratase activity	2 out of 569 genes, 0.4%	2 out of 2151 genes, 0.1%	0.0698846
ATP-dependent peptidase activity	2 out of 569 genes, 0.4%	2 out of 2151 genes, 0.1%	0.0698846
glycine dehydrogenase (decarboxylating) activity	2 out of 569 genes, 0.4%	2 out of 2151 genes, 0.1%	0.0698846
malate dehydrogenase (decarboxylating) activity	2 out of 569 genes, 0.4%	2 out of 2151 genes, 0.1%	0.0698846
oxaloacetate decarboxylase activity	2 out of 569 genes, 0.4%	2 out of 2151 genes, 0.1%	0.0698846
oxidoreductase activity, acting on the CH-NH2 group of donors, disulfide as acceptor	2 out of 569 genes, 0.4%	2 out of 2151 genes, 0.1%	0.0698846
oxidoreductase activity, acting on NAD(P)H, NAD(P) as acceptor	2 out of 569 genes, 0.4%	2 out of 2151 genes, 0.1%	0.0698846
oxidoreductase activity, acting on the CH-OH group of donors, oxygen as acceptor	2 out of 569 genes, 0.4%	2 out of 2151 genes, 0.1%	0.0698846
aspartate-prephenate aminotransferase activity	2 out of 569 genes, 0.4%	2 out of 2151 genes, 0.1%	0.0698846
glutamate-prephenate aminotransferase activity	2 out of 569 genes, 0.4%	2 out of 2151 genes, 0.1%	0.0698846
phenylpyruvate tautomerase activity	2 out of 569 genes, 0.4%	2 out of 2151 genes, 0.1%	0.0698846
single-stranded RNA binding	7 out of 569 genes, 1.2%	15 out of 2151 genes, 0.7%	0.0734927
poly-pyrimidine tract binding	7 out of 569 genes, 1.2%	15 out of 2151 genes, 0.7%	0.0734927
poly(U) RNA binding	7 out of 569 genes, 1.2%	15 out of 2151 genes, 0.7%	0.0734927
FMN binding	7 out of 569 genes, 1.2%	15 out of 2151 genes, 0.7%	0.0734927
NADP binding	10 out of 569 genes, 1.8%	24 out of 2151 genes, 1.1%	0.0754067
transaminase activity	8 out of 569 genes, 1.4%	18 out of 2151 genes, 0.8%	0.0754817
transferase activity, transferring nitrogenous groups	8 out of 569 genes, 1.4%	18 out of 2151 genes, 0.8%	0.0754817
antioxidant activity	20 out of 569 genes, 3.5%	56 out of 2151 genes, 2.6%	0.0779673
ATPase activity, coupled	20 out of 569 genes, 3.5%	56 out of 2151 genes, 2.6%	0.0779673
inorganic cation transmembrane transporter activity	16 out of 569 genes, 2.8%	43 out of 2151 genes, 2.0%	0.0780245
primary active transmembrane transporter activity	19 out of 569 genes, 3.3%	53 out of 2151 genes, 2.5%	0.0816864
P-P-bond-hydrolysis-driven transmembrane transporter activity	19 out of 569 genes, 3.3%	53 out of 2151 genes, 2.5%	0.0816864
peptidase activity	53 out of 569 genes, 9.3%	170 out of 2151 genes, 7.9%	0.0876683
active transmembrane transporter activity	20 out of 569 genes, 3.5%	57 out of 2151 genes, 2.6%	0.0915992
substrate-specific transmembrane transporter activity	28 out of 569 genes, 4.9%	84 out of 2151 genes, 3.9%	0.09335
ATPase activity, coupled to transmembrane movement of ions, phosphorylative mechanism	5 out of 569 genes, 0.9%	10 out of 2151 genes, 0.5%	0.095752
oxidoreductase activity, acting on single donors with incorporation of molecular oxygen	5 out of 569 genes, 0.9%	10 out of 2151 genes, 0.5%	0.095752
intramolecular oxidoreductase activity, interconverting keto- and enol-groups	5 out of 569 genes, 0.9%	10 out of 2151 genes, 0.5%	0.095752
L-malate dehydrogenase activity	5 out of 569 genes, 0.9%	10 out of 2151 genes, 0.5%	0.095752
4 iron, 4 sulfur cluster binding	6 out of 569 genes, 1.1%	13 out of 2151 genes, 0.6%	0.100573
hydrolase activity, acting on acid anhydrides, catalyzing transmembrane movement of substances	14 out of 569 genes, 2.5%	38 out of 2151 genes, 1.8%	0.102798
ATPase activity, coupled to transmembrane movement of substances	14 out of 569 genes, 2.5%	38 out of 2151 genes, 1.8%	0.102798
ATPase activity, coupled to movement of substances	14 out of 569 genes, 2.5%	38 out of 2151 genes, 1.8%	0.102798
ion transmembrane transporter activity	22 out of 569 genes, 3.9%	65 out of 2151 genes, 3.0%	0.111078
oxidoreductase activity, acting on the CH-OH group of donors, NAD or NADP as acceptor	27 out of 569 genes, 4.7%	82 out of 2151 genes, 3.8%	0.111269
transferase activity, transferring amino-acyl groups	3 out of 569 genes, 0.5%	5 out of 2151 genes, 0.2%	0.119179
hydrolase activity, acting on acid anhydrides	38 out of 569 genes, 6.7%	121 out of 2151 genes, 5.6%	0.122872
oxidoreductase activity, acting on the CH-CH group of donors, NAD or NADP as acceptor	20 out of 569 genes, 3.5%	59 out of 2151 genes, 2.7%	0.123238
peroxidase activity	13 out of 569 genes, 2.3%	36 out of 2151 genes, 1.7%	0.129514
oxidoreductase activity, acting on peroxide as acceptor	13 out of 569 genes, 2.3%	36 out of 2151 genes, 1.7%	0.129514
oxidoreductase activity, acting on the aldehyde or oxo group of donors, NAD or NADP as acceptor	8 out of 569 genes, 1.4%	20 out of 2151 genes, 0.9%	0.131533
phosphogluconate dehydrogenase (decarboxylating) activity	4 out of 569 genes, 0.7%	8 out of 2151 genes, 0.4%	0.134486
microtubule-severing ATPase activity	4 out of 569 genes, 0.7%	8 out of 2151 genes, 0.4%	0.134486
oxidoreductase activity, acting on single donors with incorporation of molecular oxygen, incorporation of two atoms of oxygen	4 out of 569 genes, 0.7%	8 out of 2151 genes, 0.4%	0.134486
carbohydrate phosphatase activity	4 out of 569 genes, 0.7%	8 out of 2151 genes, 0.4%	0.134486
sugar-phosphatase activity	4 out of 569 genes, 0.7%	8 out of 2151 genes, 0.4%	0.134486
iron ion binding	12 out of 569 genes, 2.1%	33 out of 2151 genes, 1.5%	0.136135
oxidoreductase activity, acting on a sulfur group of donors, disulfide as acceptor	5 out of 569 genes, 0.9%	11 out of 2151 genes, 0.5%	0.138738
dioxygenase activity	5 out of 569 genes, 0.9%	11 out of 2151 genes, 0.5%	0.138738
2 iron, 2 sulfur cluster binding	5 out of 569 genes, 0.9%	11 out of 2151 genes, 0.5%	0.138738
nucleoside-triphosphatase activity	32 out of 569 genes, 5.6%	102 out of 2151 genes, 4.7%	0.14954
peptidase activity, acting on L-amino acid peptides	46 out of 569 genes, 8.1%	152 out of 2151 genes, 7.1%	0.156379
endopeptidase activity	27 out of 569 genes, 4.7%	85 out of 2151 genes, 4.0%	0.156795
substrate-specific transporter activity	31 out of 569 genes, 5.4%	99 out of 2151 genes, 4.6%	0.157176
2-alkenal reductase [NAD(P)] activity	15 out of 569 genes, 2.6%	44 out of 2151 genes, 2.0%	0.16121
transmembrane transporter activity	28 out of 569 genes, 4.9%	89 out of 2151 genes, 4.1%	0.165367
calcium ion binding	17 out of 569 genes, 3.0%	51 out of 2151 genes, 2.4%	0.166256
oxidoreductase activity, acting on NAD(P)H	17 out of 569 genes, 3.0%	51 out of 2151 genes, 2.4%	0.166256
glutamate-ammonia ligase activity	2 out of 569 genes, 0.4%	3 out of 2151 genes, 0.1%	0.172777
hydroxymethylbilane synthase activity	2 out of 569 genes, 0.4%	3 out of 2151 genes, 0.1%	0.172777
nucleoside diphosphate kinase activity	2 out of 569 genes, 0.4%	3 out of 2151 genes, 0.1%	0.172777
beta-fructofuranosidase activity	2 out of 569 genes, 0.4%	3 out of 2151 genes, 0.1%	0.172777
sucrose alpha-glucosidase activity	2 out of 569 genes, 0.4%	3 out of 2151 genes, 0.1%	0.172777
phosphoglucomutase activity	2 out of 569 genes, 0.4%	3 out of 2151 genes, 0.1%	0.172777
phosphoglycerate dehydrogenase activity	2 out of 569 genes, 0.4%	3 out of 2151 genes, 0.1%	0.172777
transketolase activity	2 out of 569 genes, 0.4%	3 out of 2151 genes, 0.1%	0.172777
metalloexopeptidase activity	2 out of 569 genes, 0.4%	3 out of 2151 genes, 0.1%	0.172777
3-hydroxyisobutyrate dehydrogenase activity	2 out of 569 genes, 0.4%	3 out of 2151 genes, 0.1%	0.172777
arsenite secondary active transmembrane transporter activity	2 out of 569 genes, 0.4%	3 out of 2151 genes, 0.1%	0.172777
glycerophosphodiester phosphodiesterase activity	2 out of 569 genes, 0.4%	3 out of 2151 genes, 0.1%	0.172777
inositol monophosphate 1-phosphatase activity	2 out of 569 genes, 0.4%	3 out of 2151 genes, 0.1%	0.172777
arsenite transmembrane transporter activity	2 out of 569 genes, 0.4%	3 out of 2151 genes, 0.1%	0.172777
arsenite-transmembrane transporting ATPase activity	2 out of 569 genes, 0.4%	3 out of 2151 genes, 0.1%	0.172777
ammonia ligase activity	2 out of 569 genes, 0.4%	3 out of 2151 genes, 0.1%	0.172777
metallochaperone activity	2 out of 569 genes, 0.4%	3 out of 2151 genes, 0.1%	0.172777
copper chaperone activity	2 out of 569 genes, 0.4%	3 out of 2151 genes, 0.1%	0.172777
acid-ammonia (or amide) ligase activity	2 out of 569 genes, 0.4%	3 out of 2151 genes, 0.1%	0.172777
glyceraldehyde-3-phosphate dehydrogenase (NADP+) (phosphorylating) activity	2 out of 569 genes, 0.4%	3 out of 2151 genes, 0.1%	0.172777
inositol monophosphate 3-phosphatase activity	2 out of 569 genes, 0.4%	3 out of 2151 genes, 0.1%	0.172777
inositol monophosphate 4-phosphatase activity	2 out of 569 genes, 0.4%	3 out of 2151 genes, 0.1%	0.172777
inositol monophosphate phosphatase activity	2 out of 569 genes, 0.4%	3 out of 2151 genes, 0.1%	0.172777
proteasome binding	2 out of 569 genes, 0.4%	3 out of 2151 genes, 0.1%	0.172777
translation elongation factor activity	6 out of 569 genes, 1.1%	15 out of 2151 genes, 0.7%	0.181435
oxidoreductase activity, acting on the aldehyde or oxo group of donors	10 out of 569 genes, 1.8%	28 out of 2151 genes, 1.3%	0.181528
RNA binding	44 out of 569 genes, 7.7%	147 out of 2151 genes, 6.8%	0.184951
amino acid binding	5 out of 569 genes, 0.9%	12 out of 2151 genes, 0.6%	0.188484
manganese ion binding	5 out of 569 genes, 0.9%	12 out of 2151 genes, 0.6%	0.188484
pyridoxal phosphate binding	12 out of 569 genes, 2.1%	35 out of 2151 genes, 1.6%	0.19113
S-acyltransferase activity	3 out of 569 genes, 0.5%	6 out of 2151 genes, 0.3%	0.192804
hydroxymethyl-, formyl- and related transferase activity	3 out of 569 genes, 0.5%	6 out of 2151 genes, 0.3%	0.192804
magnesium chelatase activity	3 out of 569 genes, 0.5%	6 out of 2151 genes, 0.3%	0.192804
ligase activity, forming nitrogen-metal bonds	3 out of 569 genes, 0.5%	6 out of 2151 genes, 0.3%	0.192804
ligase activity, forming nitrogen-metal bonds, forming coordination complexes	3 out of 569 genes, 0.5%	6 out of 2151 genes, 0.3%	0.192804
peroxiredoxin activity	3 out of 569 genes, 0.5%	6 out of 2151 genes, 0.3%	0.192804
xylan 1,4-beta-xylosidase activity	4 out of 569 genes, 0.7%	9 out of 2151 genes, 0.4%	0.193485
secondary active transmembrane transporter activity	4 out of 569 genes, 0.7%	9 out of 2151 genes, 0.4%	0.193485
threonine-type endopeptidase activity	8 out of 569 genes, 1.4%	22 out of 2151 genes, 1.0%	0.203541
threonine-type peptidase activity	8 out of 569 genes, 1.4%	22 out of 2151 genes, 1.0%	0.203541
zinc ion binding	36 out of 569 genes, 6.3%	120 out of 2151 genes, 5.6%	0.210286
flavin adenine dinucleotide binding	7 out of 569 genes, 1.2%	19 out of 2151 genes, 0.9%	0.215848
hydrolase activity, acting on acid anhydrides, in phosphorus-containing anhydrides	35 out of 569 genes, 6.2%	117 out of 2151 genes, 5.4%	0.220237
structural constituent of ribosome	33 out of 569 genes, 5.8%	110 out of 2151 genes, 5.1%	0.223161
oxidoreductase activity, acting on a sulfur group of donors	16 out of 569 genes, 2.8%	50 out of 2151 genes, 2.3%	0.22709
rRNA binding	6 out of 569 genes, 1.1%	16 out of 2151 genes, 0.7%	0.22913
hydro-lyase activity	11 out of 569 genes, 1.9%	33 out of 2151 genes, 1.5%	0.236045
oxidoreductase activity, acting on the CH-CH group of donors	21 out of 569 genes, 3.7%	68 out of 2151 genes, 3.2%	0.238219
disulfide oxidoreductase activity	13 out of 569 genes, 2.3%	40 out of 2151 genes, 1.9%	0.239423
metalloendopeptidase activity	5 out of 569 genes, 0.9%	13 out of 2151 genes, 0.6%	0.243428
protein transmembrane transporter activity	5 out of 569 genes, 0.9%	13 out of 2151 genes, 0.6%	0.243428
P-P-bond-hydrolysis-driven protein transmembrane transporter activity	5 out of 569 genes, 0.9%	13 out of 2151 genes, 0.6%	0.243428
protein homodimerization activity	5 out of 569 genes, 0.9%	13 out of 2151 genes, 0.6%	0.243428
oxidoreductase activity, acting on paired donors, with incorporation or reduction of molecular oxygen	8 out of 569 genes, 1.4%	23 out of 2151 genes, 1.1%	0.244372
pyrophosphatase activity	33 out of 569 genes, 5.8%	112 out of 2151 genes, 5.2%	0.260694
metallopeptidase activity	9 out of 569 genes, 1.6%	27 out of 2151 genes, 1.3%	0.268582
protein disulfide oxidoreductase activity	11 out of 569 genes, 1.9%	34 out of 2151 genes, 1.6%	0.271239
protein binding	83 out of 569 genes, 14.6%	296 out of 2151 genes, 13.8%	0.273901
anion channel activity	3 out of 569 genes, 0.5%	7 out of 2151 genes, 0.3%	0.274101
voltage-gated anion channel activity	3 out of 569 genes, 0.5%	7 out of 2151 genes, 0.3%	0.274101
transferase activity, transferring aldehyde or ketonic groups	3 out of 569 genes, 0.5%	7 out of 2151 genes, 0.3%	0.274101
aldehyde-lyase activity	3 out of 569 genes, 0.5%	7 out of 2151 genes, 0.3%	0.274101
3-chloroallyl aldehyde dehydrogenase activity	2 out of 569 genes, 0.4%	4 out of 2151 genes, 0.2%	0.286375
aminomethyltransferase activity	2 out of 569 genes, 0.4%	4 out of 2151 genes, 0.2%	0.286375
glutathione-disulfide reductase activity	2 out of 569 genes, 0.4%	4 out of 2151 genes, 0.2%	0.286375
glyceraldehyde-3-phosphate dehydrogenase (NAD+) (phosphorylating) activity	2 out of 569 genes, 0.4%	4 out of 2151 genes, 0.2%	0.286375
dihydrolipoyllysine-residue acetyltransferase activity	2 out of 569 genes, 0.4%	4 out of 2151 genes, 0.2%	0.286375
phosphofructokinase activity	2 out of 569 genes, 0.4%	4 out of 2151 genes, 0.2%	0.286375
S-acetyltransferase activity	2 out of 569 genes, 0.4%	4 out of 2151 genes, 0.2%	0.286375
glutathione gamma-glutamylcysteinyltransferase activity	2 out of 569 genes, 0.4%	4 out of 2151 genes, 0.2%	0.286375
dihydrolipoamide S-acyltransferase activity	2 out of 569 genes, 0.4%	4 out of 2151 genes, 0.2%	0.286375
small conjugating protein binding	2 out of 569 genes, 0.4%	4 out of 2151 genes, 0.2%	0.286375
protein complex binding	2 out of 569 genes, 0.4%	4 out of 2151 genes, 0.2%	0.286375
fructose 1,6-bisphosphate 1-phosphatase activity	2 out of 569 genes, 0.4%	4 out of 2151 genes, 0.2%	0.286375
ubiquitin binding	2 out of 569 genes, 0.4%	4 out of 2151 genes, 0.2%	0.286375
electron transporter, transferring electrons within the cyclic electron transport pathway of photosynthesis activity	2 out of 569 genes, 0.4%	4 out of 2151 genes, 0.2%	0.286375
cytoskeletal protein binding	5 out of 569 genes, 0.9%	14 out of 2151 genes, 0.7%	0.301855
actin binding	4 out of 569 genes, 0.7%	11 out of 2151 genes, 0.5%	0.327157
nutrient reservoir activity	4 out of 569 genes, 0.7%	11 out of 2151 genes, 0.5%	0.327157
quinone binding	4 out of 569 genes, 0.7%	11 out of 2151 genes, 0.5%	0.327157
intramolecular oxidoreductase activity	8 out of 569 genes, 1.4%	25 out of 2151 genes, 1.2%	0.332516
cysteine-type peptidase activity	6 out of 569 genes, 1.1%	18 out of 2151 genes, 0.8%	0.333482
translation factor activity, nucleic acid binding	11 out of 569 genes, 1.9%	36 out of 2151 genes, 1.7%	0.345804
transporter activity	34 out of 569 genes, 6.0%	120 out of 2151 genes, 5.6%	0.349482
protein disulfide isomerase activity	3 out of 569 genes, 0.5%	8 out of 2151 genes, 0.4%	0.35787
chlorophyll binding	3 out of 569 genes, 0.5%	8 out of 2151 genes, 0.4%	0.35787
N-acyltransferase activity	3 out of 569 genes, 0.5%	8 out of 2151 genes, 0.4%	0.35787
L-ascorbate peroxidase activity	3 out of 569 genes, 0.5%	8 out of 2151 genes, 0.4%	0.35787
phosphotransferase activity, phosphate group as acceptor	3 out of 569 genes, 0.5%	8 out of 2151 genes, 0.4%	0.35787
intramolecular oxidoreductase activity, transposing S-S bonds	3 out of 569 genes, 0.5%	8 out of 2151 genes, 0.4%	0.35787
identical protein binding	12 out of 569 genes, 2.1%	40 out of 2151 genes, 1.9%	0.360774
macromolecule transmembrane transporter activity	5 out of 569 genes, 0.9%	15 out of 2151 genes, 0.7%	0.362066
aspartic-type peptidase activity	5 out of 569 genes, 0.9%	15 out of 2151 genes, 0.7%	0.362066
oxidoreductase activity, acting on the CH-NH2 group of donors	4 out of 569 genes, 0.7%	12 out of 2151 genes, 0.6%	0.396493
racemase and epimerase activity	4 out of 569 genes, 0.7%	12 out of 2151 genes, 0.6%	0.396493
intramolecular transferase activity, phosphotransferases	4 out of 569 genes, 0.7%	12 out of 2151 genes, 0.6%	0.396493
protein domain specific binding	4 out of 569 genes, 0.7%	12 out of 2151 genes, 0.6%	0.396493
fructose-bisphosphate aldolase activity	2 out of 569 genes, 0.4%	5 out of 2151 genes, 0.2%	0.397839
glutathione transferase activity	2 out of 569 genes, 0.4%	5 out of 2151 genes, 0.2%	0.397839
N-methyltransferase activity	2 out of 569 genes, 0.4%	5 out of 2151 genes, 0.2%	0.397839
O-methyltransferase activity	2 out of 569 genes, 0.4%	5 out of 2151 genes, 0.2%	0.397839
3'(2'),5'-bisphosphate nucleotidase activity	2 out of 569 genes, 0.4%	5 out of 2151 genes, 0.2%	0.397839
inorganic anion transmembrane transporter activity	2 out of 569 genes, 0.4%	5 out of 2151 genes, 0.2%	0.397839
steroid dehydrogenase activity	2 out of 569 genes, 0.4%	5 out of 2151 genes, 0.2%	0.397839
oxidoreductase activity, acting on paired donors, with incorporation or reduction of molecular oxygen, 2-oxoglutarate as one donor, and incorporation of one atom each of oxygen into both donors	2 out of 569 genes, 0.4%	5 out of 2151 genes, 0.2%	0.397839
hydrolase activity, acting on carbon-nitrogen (but not peptide) bonds, in linear amidines	2 out of 569 genes, 0.4%	5 out of 2151 genes, 0.2%	0.397839
hydrolase activity, acting on acid anhydrides, in sulfonyl-containing anhydrides	2 out of 569 genes, 0.4%	5 out of 2151 genes, 0.2%	0.397839
protein histidine kinase binding	2 out of 569 genes, 0.4%	5 out of 2151 genes, 0.2%	0.397839
protein phosphorylated amino acid binding	2 out of 569 genes, 0.4%	5 out of 2151 genes, 0.2%	0.397839
adenylylsulfatase activity	2 out of 569 genes, 0.4%	5 out of 2151 genes, 0.2%	0.397839
phosphoprotein binding	2 out of 569 genes, 0.4%	5 out of 2151 genes, 0.2%	0.397839
carbon-oxygen lyase activity	13 out of 569 genes, 2.3%	45 out of 2151 genes, 2.1%	0.409781
tetrapyrrole binding	14 out of 569 genes, 2.5%	49 out of 2151 genes, 2.3%	0.420747
carboxylic acid binding	5 out of 569 genes, 0.9%	16 out of 2151 genes, 0.7%	0.422491
superoxide dismutase activity	3 out of 569 genes, 0.5%	9 out of 2151 genes, 0.4%	0.440063
oxidoreductase activity, acting on superoxide radicals as acceptor	3 out of 569 genes, 0.5%	9 out of 2151 genes, 0.4%	0.440063
nucleobase-containing compound kinase activity	3 out of 569 genes, 0.5%	9 out of 2151 genes, 0.4%	0.440063
phospholipid binding	6 out of 569 genes, 1.1%	20 out of 2151 genes, 0.9%	0.441999
methyltransferase activity	10 out of 569 genes, 1.8%	35 out of 2151 genes, 1.6%	0.451224
transferase activity, transferring one-carbon groups	11 out of 569 genes, 1.9%	39 out of 2151 genes, 1.8%	0.462161
calmodulin binding	4 out of 569 genes, 0.7%	13 out of 2151 genes, 0.6%	0.464522
S-adenosylmethionine-dependent methyltransferase activity	4 out of 569 genes, 0.7%	13 out of 2151 genes, 0.6%	0.464522
anion transmembrane transporter activity	5 out of 569 genes, 0.9%	17 out of 2151 genes, 0.8%	0.481775
carbon-carbon lyase activity	10 out of 569 genes, 1.8%	36 out of 2151 genes, 1.7%	0.49177
aminopeptidase activity	2 out of 569 genes, 0.4%	6 out of 2151 genes, 0.3%	0.500356
chitinase activity	2 out of 569 genes, 0.4%	6 out of 2151 genes, 0.3%	0.500356
oligosaccharyl transferase activity	2 out of 569 genes, 0.4%	6 out of 2151 genes, 0.3%	0.500356
dolichyl-diphosphooligosaccharide-protein glycotransferase activity	2 out of 569 genes, 0.4%	6 out of 2151 genes, 0.3%	0.500356
glutathione peroxidase activity	2 out of 569 genes, 0.4%	6 out of 2151 genes, 0.3%	0.500356
pyruvate dehydrogenase activity	2 out of 569 genes, 0.4%	6 out of 2151 genes, 0.3%	0.500356
pyruvate dehydrogenase (acetyl-transferring) activity	2 out of 569 genes, 0.4%	6 out of 2151 genes, 0.3%	0.500356
small GTPase regulator activity	2 out of 569 genes, 0.4%	6 out of 2151 genes, 0.3%	0.500356
protein methyltransferase activity	2 out of 569 genes, 0.4%	6 out of 2151 genes, 0.3%	0.500356
carboxymethylenebutenolidase activity	2 out of 569 genes, 0.4%	6 out of 2151 genes, 0.3%	0.500356
oxidoreductase activity, acting on the aldehyde or oxo group of donors, disulfide as acceptor	2 out of 569 genes, 0.4%	6 out of 2151 genes, 0.3%	0.500356
protochlorophyllide reductase activity	2 out of 569 genes, 0.4%	6 out of 2151 genes, 0.3%	0.500356
anion transmembrane-transporting ATPase activity	2 out of 569 genes, 0.4%	6 out of 2151 genes, 0.3%	0.500356
alpha-N-arabinofuranosidase activity	2 out of 569 genes, 0.4%	6 out of 2151 genes, 0.3%	0.500356
heme binding	11 out of 569 genes, 1.9%	40 out of 2151 genes, 1.9%	0.500618
protein transporter activity	7 out of 569 genes, 1.2%	25 out of 2151 genes, 1.2%	0.506265
carboxy-lyase activity	7 out of 569 genes, 1.2%	25 out of 2151 genes, 1.2%	0.506265
oxidoreductase activity, acting on NAD(P)H, quinone or similar compound as acceptor	8 out of 569 genes, 1.4%	29 out of 2151 genes, 1.3%	0.515741
voltage-gated ion channel activity	3 out of 569 genes, 0.5%	10 out of 2151 genes, 0.5%	0.517815
oxidoreductase activity, acting on a sulfur group of donors, NAD(P) as acceptor	3 out of 569 genes, 0.5%	10 out of 2151 genes, 0.5%	0.517815
racemase and epimerase activity, acting on carbohydrates and derivatives	3 out of 569 genes, 0.5%	10 out of 2151 genes, 0.5%	0.517815
voltage-gated channel activity	3 out of 569 genes, 0.5%	10 out of 2151 genes, 0.5%	0.517815
gated channel activity	3 out of 569 genes, 0.5%	10 out of 2151 genes, 0.5%	0.517815
ion gated channel activity	3 out of 569 genes, 0.5%	10 out of 2151 genes, 0.5%	0.517815
GTP binding	14 out of 569 genes, 2.5%	52 out of 2151 genes, 2.4%	0.522823
guanyl nucleotide binding	14 out of 569 genes, 2.5%	52 out of 2151 genes, 2.4%	0.522823
guanyl ribonucleotide binding	14 out of 569 genes, 2.5%	52 out of 2151 genes, 2.4%	0.522823
aspartic-type endopeptidase activity	4 out of 569 genes, 0.7%	14 out of 2151 genes, 0.7%	0.529589
carboxylesterase activity	5 out of 569 genes, 0.9%	18 out of 2151 genes, 0.8%	0.538811
intramolecular transferase activity	5 out of 569 genes, 0.9%	18 out of 2151 genes, 0.8%	0.538811
enzyme regulator activity	12 out of 569 genes, 2.1%	45 out of 2151 genes, 2.1%	0.544597
translation initiation factor activity	6 out of 569 genes, 1.1%	22 out of 2151 genes, 1.0%	0.546566
protein dimerization activity	6 out of 569 genes, 1.1%	22 out of 2151 genes, 1.0%	0.546566
cobalt ion binding	7 out of 569 genes, 1.2%	26 out of 2151 genes, 1.2%	0.553356
isomerase activity	27 out of 569 genes, 4.7%	103 out of 2151 genes, 4.8%	0.561523
hydrolase activity	155 out of 569 genes, 27.2%	590 out of 2151 genes, 27.4%	0.566865
carboxylic ester hydrolase activity	10 out of 569 genes, 1.8%	38 out of 2151 genes, 1.8%	0.570203
structural molecule activity	37 out of 569 genes, 6.5%	142 out of 2151 genes, 6.6%	0.577787
hydrolase activity, hydrolyzing O-glycosyl compounds	26 out of 569 genes, 4.6%	100 out of 2151 genes, 4.6%	0.58128
hydrolase activity, acting on glycosyl bonds	27 out of 569 genes, 4.7%	104 out of 2151 genes, 4.8%	0.585022
magnesium ion binding	14 out of 569 genes, 2.5%	54 out of 2151 genes, 2.5%	0.588035
alpha-glucosidase activity	3 out of 569 genes, 0.5%	11 out of 2151 genes, 0.5%	0.589312
acetyltransferase activity	3 out of 569 genes, 0.5%	11 out of 2151 genes, 0.5%	0.589312
channel activity	4 out of 569 genes, 0.7%	15 out of 2151 genes, 0.7%	0.590506
passive transmembrane transporter activity	4 out of 569 genes, 0.7%	15 out of 2151 genes, 0.7%	0.590506
substrate-specific channel activity	4 out of 569 genes, 0.7%	15 out of 2151 genes, 0.7%	0.590506
pattern binding	2 out of 569 genes, 0.4%	7 out of 2151 genes, 0.3%	0.590858
aldo-keto reductase (NADP) activity	2 out of 569 genes, 0.4%	7 out of 2151 genes, 0.3%	0.590858
beta-galactosidase activity	2 out of 569 genes, 0.4%	7 out of 2151 genes, 0.3%	0.590858
nucleotidase activity	2 out of 569 genes, 0.4%	7 out of 2151 genes, 0.3%	0.590858
peptide disulfide oxidoreductase activity	2 out of 569 genes, 0.4%	7 out of 2151 genes, 0.3%	0.590858
glutathione disulfide oxidoreductase activity	2 out of 569 genes, 0.4%	7 out of 2151 genes, 0.3%	0.590858
xyloglucan:xyloglucosyl transferase activity	2 out of 569 genes, 0.4%	7 out of 2151 genes, 0.3%	0.590858
polysaccharide binding	2 out of 569 genes, 0.4%	7 out of 2151 genes, 0.3%	0.590858
GTPase regulator activity	2 out of 569 genes, 0.4%	7 out of 2151 genes, 0.3%	0.590858
inositol phosphate phosphatase activity	2 out of 569 genes, 0.4%	7 out of 2151 genes, 0.3%	0.590858
serine-type peptidase activity	15 out of 569 genes, 2.6%	58 out of 2151 genes, 2.7%	0.591978
serine hydrolase activity	15 out of 569 genes, 2.6%	58 out of 2151 genes, 2.7%	0.591978
transferase activity, transferring alkyl or aryl (other than methyl) groups	5 out of 569 genes, 0.9%	19 out of 2151 genes, 0.9%	0.592753
phosphatase activity	10 out of 569 genes, 1.8%	40 out of 2151 genes, 1.9%	0.643072
carbohydrate kinase activity	4 out of 569 genes, 0.7%	16 out of 2151 genes, 0.7%	0.646511
acid phosphatase activity	3 out of 569 genes, 0.5%	12 out of 2151 genes, 0.6%	0.653585
L-ascorbate oxidase activity	2 out of 569 genes, 0.4%	8 out of 2151 genes, 0.4%	0.66852
oxidoreductase activity, acting on diphenols and related substances as donors, oxygen as acceptor	2 out of 569 genes, 0.4%	8 out of 2151 genes, 0.4%	0.66852
nucleic acid binding	66 out of 569 genes, 11.6%	259 out of 2151 genes, 12.0%	0.67194
transferase activity, transferring acyl groups	12 out of 569 genes, 2.1%	49 out of 2151 genes, 2.3%	0.676856
carboxypeptidase activity	5 out of 569 genes, 0.9%	21 out of 2151 genes, 1.0%	0.689193
nuclease activity	3 out of 569 genes, 0.5%	13 out of 2151 genes, 0.6%	0.710304
ion channel activity	3 out of 569 genes, 0.5%	13 out of 2151 genes, 0.6%	0.710304
galactosidase activity	3 out of 569 genes, 0.5%	13 out of 2151 genes, 0.6%	0.710304
oxidoreductase activity, acting on diphenols and related substances as donors	3 out of 569 genes, 0.5%	13 out of 2151 genes, 0.6%	0.710304
lipid binding	8 out of 569 genes, 1.4%	34 out of 2151 genes, 1.6%	0.7137
serine-type endopeptidase activity	7 out of 569 genes, 1.2%	30 out of 2151 genes, 1.4%	0.717732
carbohydrate binding	7 out of 569 genes, 1.2%	30 out of 2151 genes, 1.4%	0.717732
amide binding	2 out of 569 genes, 0.4%	9 out of 2151 genes, 0.4%	0.733794
sequence-specific DNA binding	2 out of 569 genes, 0.4%	9 out of 2151 genes, 0.4%	0.733794
nucleoside-triphosphatase regulator activity	2 out of 569 genes, 0.4%	9 out of 2151 genes, 0.4%	0.733794
transferase activity, transferring acyl groups other than amino-acyl groups	8 out of 569 genes, 1.4%	35 out of 2151 genes, 1.6%	0.746076
serine-type carboxypeptidase activity	3 out of 569 genes, 0.5%	14 out of 2151 genes, 0.7%	0.75959
monooxygenase activity	3 out of 569 genes, 0.5%	14 out of 2151 genes, 0.7%	0.75959
exopeptidase activity	7 out of 569 genes, 1.2%	32 out of 2151 genes, 1.5%	0.782585
phosphoric ester hydrolase activity	12 out of 569 genes, 2.1%	53 out of 2151 genes, 2.5%	0.7839
protein serine/threonine phosphatase activity	2 out of 569 genes, 0.4%	10 out of 2151 genes, 0.5%	0.787789
macrolide binding	2 out of 569 genes, 0.4%	10 out of 2151 genes, 0.5%	0.787789
FK506 binding	2 out of 569 genes, 0.4%	10 out of 2151 genes, 0.5%	0.787789
drug binding	2 out of 569 genes, 0.4%	10 out of 2151 genes, 0.5%	0.787789
DNA binding	14 out of 569 genes, 2.5%	62 out of 2151 genes, 2.9%	0.799881
NADH dehydrogenase (quinone) activity	3 out of 569 genes, 0.5%	15 out of 2151 genes, 0.7%	0.801861
serine-type exopeptidase activity	3 out of 569 genes, 0.5%	15 out of 2151 genes, 0.7%	0.801861
peptidyl-prolyl cis-trans isomerase activity	6 out of 569 genes, 1.1%	29 out of 2151 genes, 1.3%	0.819997
catalytic activity	394 out of 569 genes, 69.2%	1520 out of 2151 genes, 70.7%	0.82174
NADH dehydrogenase (ubiquinone) activity	2 out of 569 genes, 0.4%	11 out of 2151 genes, 0.5%	0.831894
lyase activity	25 out of 569 genes, 4.4%	109 out of 2151 genes, 5.1%	0.832726
GTPase activity	6 out of 569 genes, 1.1%	30 out of 2151 genes, 1.4%	0.845563
cis-trans isomerase activity	6 out of 569 genes, 1.1%	30 out of 2151 genes, 1.4%	0.845563
intramolecular oxidoreductase activity, interconverting aldoses and ketoses	2 out of 569 genes, 0.4%	12 out of 2151 genes, 0.6%	0.867556
NADH dehydrogenase activity	3 out of 569 genes, 0.5%	17 out of 2151 genes, 0.8%	0.86782
ligase activity, forming carbon-nitrogen bonds	8 out of 569 genes, 1.4%	40 out of 2151 genes, 1.9%	0.869455
phosphoprotein phosphatase activity	2 out of 569 genes, 0.4%	13 out of 2151 genes, 0.6%	0.896148
enzyme inhibitor activity	3 out of 569 genes, 0.5%	19 out of 2151 genes, 0.9%	0.913617
hydrolase activity, acting on ester bonds	29 out of 569 genes, 5.1%	133 out of 2151 genes, 6.2%	0.914613
phosphoric diester hydrolase activity	2 out of 569 genes, 0.4%	14 out of 2151 genes, 0.7%	0.918907
ligase activity	15 out of 569 genes, 2.6%	77 out of 2151 genes, 3.6%	0.942554
aminoacyl-tRNA ligase activity	2 out of 569 genes, 0.4%	16 out of 2151 genes, 0.7%	0.951086
ligase activity, forming carbon-oxygen bonds	2 out of 569 genes, 0.4%	17 out of 2151 genes, 0.8%	0.962189
ligase activity, forming aminoacyl-tRNA and related compounds	2 out of 569 genes, 0.4%	17 out of 2151 genes, 0.8%	0.962189
transferase activity, transferring hexosyl groups	5 out of 569 genes, 0.9%	38 out of 2151 genes, 1.8%	0.985911
acid-amino acid ligase activity	2 out of 569 genes, 0.4%	21 out of 2151 genes, 1.0%	0.986832
transferase activity, transferring glycosyl groups	8 out of 569 genes, 1.4%	55 out of 2151 genes, 2.6%	0.989385
hydrolase activity, acting on carbon-nitrogen (but not peptide) bonds	4 out of 569 genes, 0.7%	34 out of 2151 genes, 1.6%	0.989867
kinase activity	20 out of 569 genes, 3.5%	117 out of 2151 genes, 5.4%	0.994848
nucleotidyltransferase activity	2 out of 569 genes, 0.4%	26 out of 2151 genes, 1.2%	0.996626
phosphotransferase activity, alcohol group as acceptor	12 out of 569 genes, 2.1%	85 out of 2151 genes, 4.0%	0.998262
transferase activity	73 out of 569 genes, 12.8%	362 out of 2151 genes, 16.8%	0.999047
transferase activity, transferring phosphorus-containing groups	23 out of 569 genes, 4.0%	145 out of 2151 genes, 6.7%	0.999401
protein serine/threonine kinase activity	2 out of 569 genes, 0.4%	34 out of 2151 genes, 1.6%	0.999644
protein kinase activity	3 out of 569 genes, 0.5%	50 out of 2151 genes, 2.3%	0.999968

## Sheet: cellular component
Gene Ontology term	Cluster frequency	Protein frequency of use	P-value
chloroplast part	273 out of 631 genes, 43.3%	675 out of 2389 genes, 28.3%	1.21852e-21
plastid part	273 out of 631 genes, 43.3%	679 out of 2389 genes, 28.4%	3.78348e-21
thylakoid	163 out of 631 genes, 25.8%	358 out of 2389 genes, 15.0%	1.40217e-17
chloroplast	380 out of 631 genes, 60.2%	1094 out of 2389 genes, 45.8%	1.65565e-17
intracellular organelle part	365 out of 631 genes, 57.8%	1047 out of 2389 genes, 43.8%	1.12641e-16
organelle part	365 out of 631 genes, 57.8%	1048 out of 2389 genes, 43.9%	1.38855e-16
plastid	387 out of 631 genes, 61.3%	1142 out of 2389 genes, 47.8%	1.38116e-15
chloroplast stroma	169 out of 631 genes, 26.8%	409 out of 2389 genes, 17.1%	3.15067e-13
plastid stroma	170 out of 631 genes, 26.9%	414 out of 2389 genes, 17.3%	5.17678e-13
chloroplast thylakoid	128 out of 631 genes, 20.3%	291 out of 2389 genes, 12.2%	2.98645e-12
plastid thylakoid	128 out of 631 genes, 20.3%	291 out of 2389 genes, 12.2%	2.98645e-12
organelle subcompartment	128 out of 631 genes, 20.3%	291 out of 2389 genes, 12.2%	2.98645e-12
plastid envelope	136 out of 631 genes, 21.6%	319 out of 2389 genes, 13.4%	9.28334e-12
chloroplast envelope	133 out of 631 genes, 21.1%	311 out of 2389 genes, 13.0%	1.28806e-11
chloroplast thylakoid membrane	107 out of 631 genes, 17.0%	238 out of 2389 genes, 10.0%	5.44381e-11
plastid thylakoid membrane	107 out of 631 genes, 17.0%	238 out of 2389 genes, 10.0%	5.44381e-11
photosynthetic membrane	111 out of 631 genes, 17.6%	251 out of 2389 genes, 10.5%	7.94589e-11
thylakoid part	118 out of 631 genes, 18.7%	274 out of 2389 genes, 11.5%	1.47032e-10
organelle envelope	161 out of 631 genes, 25.5%	410 out of 2389 genes, 17.2%	2.3455e-10
envelope	161 out of 631 genes, 25.5%	410 out of 2389 genes, 17.2%	2.3455e-10
thylakoid membrane	107 out of 631 genes, 17.0%	244 out of 2389 genes, 10.2%	3.51785e-10
apoplast	93 out of 631 genes, 14.7%	206 out of 2389 genes, 8.6%	9.61047e-10
cytoplasmic part	538 out of 631 genes, 85.3%	1871 out of 2389 genes, 78.3%	2.58225e-07
membrane	333 out of 631 genes, 52.8%	1070 out of 2389 genes, 44.8%	1.6858e-06
intracellular organelle	538 out of 631 genes, 85.3%	1903 out of 2389 genes, 79.7%	1.91928e-05
intracellular membrane-bounded organelle	530 out of 631 genes, 84.0%	1870 out of 2389 genes, 78.3%	2.12101e-05
organelle	538 out of 631 genes, 85.3%	1904 out of 2389 genes, 79.7%	2.17284e-05
membrane-bounded organelle	530 out of 631 genes, 84.0%	1871 out of 2389 genes, 78.3%	2.39395e-05
extracellular region	132 out of 631 genes, 20.9%	377 out of 2389 genes, 15.8%	3.52032e-05
cytosolic part	53 out of 631 genes, 8.4%	129 out of 2389 genes, 5.4%	0.000137269
proton-transporting ATP synthase complex	12 out of 631 genes, 1.9%	17 out of 2389 genes, 0.7%	0.000167793
photosystem	25 out of 631 genes, 4.0%	49 out of 2389 genes, 2.1%	0.000177458
cytosolic ribosome	47 out of 631 genes, 7.4%	113 out of 2389 genes, 4.7%	0.000235132
cytoplasm	555 out of 631 genes, 88.0%	1999 out of 2389 genes, 83.7%	0.000327633
proton-transporting ATP synthase complex, catalytic core F(1)	9 out of 631 genes, 1.4%	12 out of 2389 genes, 0.5%	0.00059176
proton-transporting two-sector ATPase complex, catalytic domain	11 out of 631 genes, 1.7%	17 out of 2389 genes, 0.7%	0.000992589
photosystem II	17 out of 631 genes, 2.7%	33 out of 2389 genes, 1.4%	0.00171142
membrane-enclosed lumen	61 out of 631 genes, 9.7%	167 out of 2389 genes, 7.0%	0.00184603
thylakoid lumen	27 out of 631 genes, 4.3%	62 out of 2389 genes, 2.6%	0.00231088
proton-transporting two-sector ATPase complex	14 out of 631 genes, 2.2%	26 out of 2389 genes, 1.1%	0.00255778
nucleolus	48 out of 631 genes, 7.6%	128 out of 2389 genes, 5.4%	0.00306833
cell wall	82 out of 631 genes, 13.0%	243 out of 2389 genes, 10.2%	0.00454869
external encapsulating structure	82 out of 631 genes, 13.0%	243 out of 2389 genes, 10.2%	0.00454869
organelle lumen	57 out of 631 genes, 9.0%	161 out of 2389 genes, 6.7%	0.0057514
intracellular organelle lumen	57 out of 631 genes, 9.0%	161 out of 2389 genes, 6.7%	0.0057514
macromolecular complex	148 out of 631 genes, 23.5%	481 out of 2389 genes, 20.1%	0.00952514
stromule	15 out of 631 genes, 2.4%	32 out of 2389 genes, 1.3%	0.00976348
cytosol	188 out of 631 genes, 29.8%	626 out of 2389 genes, 26.2%	0.0101126
nuclear lumen	51 out of 631 genes, 8.1%	145 out of 2389 genes, 6.1%	0.0101876
chloroplast inner membrane	7 out of 631 genes, 1.1%	11 out of 2389 genes, 0.5%	0.0102742
oxygen evolving complex	10 out of 631 genes, 1.6%	19 out of 2389 genes, 0.8%	0.0130042
ribosome	54 out of 631 genes, 8.6%	157 out of 2389 genes, 6.6%	0.0135857
non-membrane-bounded organelle	85 out of 631 genes, 13.5%	265 out of 2389 genes, 11.1%	0.0172223
intracellular non-membrane-bounded organelle	85 out of 631 genes, 13.5%	265 out of 2389 genes, 11.1%	0.0172223
Tic complex	3 out of 631 genes, 0.5%	3 out of 2389 genes, 0.1%	0.0183619
ribonucleoprotein complex	61 out of 631 genes, 9.7%	184 out of 2389 genes, 7.7%	0.0207628
nuclear part	56 out of 631 genes, 8.9%	167 out of 2389 genes, 7.0%	0.0207716
chloroplast thylakoid lumen	20 out of 631 genes, 3.2%	50 out of 2389 genes, 2.1%	0.0238052
plastid thylakoid lumen	20 out of 631 genes, 3.2%	50 out of 2389 genes, 2.1%	0.0238052
photosystem I	9 out of 631 genes, 1.4%	18 out of 2389 genes, 0.8%	0.0270098
plastoglobule	17 out of 631 genes, 2.7%	42 out of 2389 genes, 1.8%	0.0317869
plastid inner membrane	7 out of 631 genes, 1.1%	13 out of 2389 genes, 0.5%	0.0321497
anchored to plasma membrane	15 out of 631 genes, 2.4%	36 out of 2389 genes, 1.5%	0.0325515
mitochondrial proton-transporting ATP synthase complex	5 out of 631 genes, 0.8%	8 out of 2389 genes, 0.3%	0.0341406
photosystem I reaction center	5 out of 631 genes, 0.8%	8 out of 2389 genes, 0.3%	0.0341406
mitochondrion	131 out of 631 genes, 20.8%	438 out of 2389 genes, 18.3%	0.0388152
extrinsic to membrane	9 out of 631 genes, 1.4%	19 out of 2389 genes, 0.8%	0.0396148
chloroplast membrane	10 out of 631 genes, 1.6%	22 out of 2389 genes, 0.9%	0.041454
chloroplast photosystem II	6 out of 631 genes, 1.0%	11 out of 2389 genes, 0.5%	0.0439038
intrinsic to plasma membrane	15 out of 631 genes, 2.4%	38 out of 2389 genes, 1.6%	0.0528613
mitochondrial proton-transporting ATP synthase, catalytic core	3 out of 631 genes, 0.5%	4 out of 2389 genes, 0.2%	0.0589489
magnesium chelatase complex	3 out of 631 genes, 0.5%	4 out of 2389 genes, 0.2%	0.0589489
proton-transporting ATP synthase, catalytic core	3 out of 631 genes, 0.5%	4 out of 2389 genes, 0.2%	0.0589489
anchored to membrane	19 out of 631 genes, 3.0%	52 out of 2389 genes, 2.2%	0.068025
cell periphery	210 out of 631 genes, 33.3%	737 out of 2389 genes, 30.8%	0.0684523
nuclear outer membrane	2 out of 631 genes, 0.3%	2 out of 2389 genes, 0.1%	0.0696818
signal recognition particle, chloroplast targeting	2 out of 631 genes, 0.3%	2 out of 2389 genes, 0.1%	0.0696818
plastid membrane	10 out of 631 genes, 1.6%	24 out of 2389 genes, 1.0%	0.0748507
protein complex	92 out of 631 genes, 14.6%	308 out of 2389 genes, 12.9%	0.0810273
membrane part	88 out of 631 genes, 13.9%	294 out of 2389 genes, 12.3%	0.0832062
cytosolic large ribosomal subunit	14 out of 631 genes, 2.2%	37 out of 2389 genes, 1.5%	0.0838629
intracellular part	573 out of 631 genes, 90.8%	2133 out of 2389 genes, 89.3%	0.0843049
nucleoid	7 out of 631 genes, 1.1%	16 out of 2389 genes, 0.7%	0.101335
plasma membrane part	16 out of 631 genes, 2.5%	45 out of 2389 genes, 1.9%	0.110594
intracellular	576 out of 631 genes, 91.3%	2150 out of 2389 genes, 90.0%	0.118256
cytoplasmic chromosome	3 out of 631 genes, 0.5%	5 out of 2389 genes, 0.2%	0.118749
mitochondrial proton-transporting ATP synthase complex, catalytic core F(1)	3 out of 631 genes, 0.5%	5 out of 2389 genes, 0.2%	0.118749
plastid chromosome	3 out of 631 genes, 0.5%	5 out of 2389 genes, 0.2%	0.118749
plasma membrane	168 out of 631 genes, 26.6%	594 out of 2389 genes, 24.9%	0.127596
large ribosomal subunit	16 out of 631 genes, 2.5%	46 out of 2389 genes, 1.9%	0.130037
mitochondrial intermembrane space	4 out of 631 genes, 0.6%	8 out of 2389 genes, 0.3%	0.133919
organelle envelope lumen	4 out of 631 genes, 0.6%	8 out of 2389 genes, 0.3%	0.133919
organelle inner membrane	24 out of 631 genes, 3.8%	75 out of 2389 genes, 3.1%	0.162719
glycine cleavage complex	2 out of 631 genes, 0.3%	3 out of 2389 genes, 0.1%	0.172322
cell projection	2 out of 631 genes, 0.3%	3 out of 2389 genes, 0.1%	0.172322
signal recognition particle	2 out of 631 genes, 0.3%	3 out of 2389 genes, 0.1%	0.172322
pollen tube	2 out of 631 genes, 0.3%	3 out of 2389 genes, 0.1%	0.172322
chloroplast stromal thylakoid	3 out of 631 genes, 0.5%	6 out of 2389 genes, 0.3%	0.192161
cell	614 out of 631 genes, 97.3%	2310 out of 2389 genes, 96.7%	0.192425
cell part	614 out of 631 genes, 97.3%	2310 out of 2389 genes, 96.7%	0.192425
plastid nucleoid	4 out of 631 genes, 0.6%	9 out of 2389 genes, 0.4%	0.192722
mitochondrial part	28 out of 631 genes, 4.4%	92 out of 2389 genes, 3.9%	0.218044
vacuole	81 out of 631 genes, 12.8%	285 out of 2389 genes, 11.9%	0.226142
proteasome core complex	8 out of 631 genes, 1.3%	23 out of 2389 genes, 1.0%	0.243047
organelle outer membrane	9 out of 631 genes, 1.4%	27 out of 2389 genes, 1.1%	0.267076
proteasome regulatory particle, base subcomplex	3 out of 631 genes, 0.5%	7 out of 2389 genes, 0.3%	0.273259
actin cytoskeleton	2 out of 631 genes, 0.3%	4 out of 2389 genes, 0.2%	0.285694
proton-transporting V-type ATPase, V1 domain	2 out of 631 genes, 0.3%	4 out of 2389 genes, 0.2%	0.285694
mitochondrial intermembrane space protein transporter complex	2 out of 631 genes, 0.3%	4 out of 2389 genes, 0.2%	0.285694
proton-transporting ATP synthase complex, coupling factor F(o)	2 out of 631 genes, 0.3%	4 out of 2389 genes, 0.2%	0.285694
mitochondrial envelope	24 out of 631 genes, 3.8%	81 out of 2389 genes, 3.4%	0.290155
outer membrane	9 out of 631 genes, 1.4%	28 out of 2389 genes, 1.2%	0.308156
ribosomal subunit	22 out of 631 genes, 3.5%	76 out of 2389 genes, 3.2%	0.346952
organelle membrane	66 out of 631 genes, 10.5%	239 out of 2389 genes, 10.0%	0.353675
chromosome	5 out of 631 genes, 0.8%	15 out of 2389 genes, 0.6%	0.360721
mitochondrial membrane	21 out of 631 genes, 3.3%	74 out of 2389 genes, 3.1%	0.392056
mitochondrial outer membrane	4 out of 631 genes, 0.6%	12 out of 2389 genes, 0.5%	0.395239
proteasome complex	12 out of 631 genes, 1.9%	41 out of 2389 genes, 1.7%	0.395501
Golgi-associated vesicle	2 out of 631 genes, 0.3%	5 out of 2389 genes, 0.2%	0.396991
vesicle coat	2 out of 631 genes, 0.3%	5 out of 2389 genes, 0.2%	0.396991
cytoplasmic vesicle membrane	2 out of 631 genes, 0.3%	5 out of 2389 genes, 0.2%	0.396991
Golgi-associated vesicle membrane	2 out of 631 genes, 0.3%	5 out of 2389 genes, 0.2%	0.396991
coated vesicle membrane	2 out of 631 genes, 0.3%	5 out of 2389 genes, 0.2%	0.396991
nuclear membrane	2 out of 631 genes, 0.3%	5 out of 2389 genes, 0.2%	0.396991
cytoplasmic vesicle part	2 out of 631 genes, 0.3%	5 out of 2389 genes, 0.2%	0.396991
light-harvesting complex	3 out of 631 genes, 0.5%	9 out of 2389 genes, 0.4%	0.438934
intrinsic to membrane	39 out of 631 genes, 6.2%	144 out of 2389 genes, 6.0%	0.45852
vacuolar part	35 out of 631 genes, 5.5%	129 out of 2389 genes, 5.4%	0.459347
mitochondrial inner membrane	17 out of 631 genes, 2.7%	62 out of 2389 genes, 2.6%	0.476837
vacuolar membrane	34 out of 631 genes, 5.4%	127 out of 2389 genes, 5.3%	0.497816
eukaryotic translation initiation factor 3 complex	2 out of 631 genes, 0.3%	6 out of 2389 genes, 0.3%	0.499406
endopeptidase Clp complex	2 out of 631 genes, 0.3%	6 out of 2389 genes, 0.3%	0.499406
chloroplastic endopeptidase Clp complex	2 out of 631 genes, 0.3%	6 out of 2389 genes, 0.3%	0.499406
vesicle membrane	2 out of 631 genes, 0.3%	6 out of 2389 genes, 0.3%	0.499406
integral to plastid membrane	2 out of 631 genes, 0.3%	6 out of 2389 genes, 0.3%	0.499406
integral to plastid outer membrane	2 out of 631 genes, 0.3%	6 out of 2389 genes, 0.3%	0.499406
integral to chloroplast outer membrane	2 out of 631 genes, 0.3%	6 out of 2389 genes, 0.3%	0.499406
nucleus	146 out of 631 genes, 23.1%	551 out of 2389 genes, 23.1%	0.499635
mitochondrial matrix	4 out of 631 genes, 0.6%	14 out of 2389 genes, 0.6%	0.528174
nuclear envelope	6 out of 631 genes, 1.0%	22 out of 2389 genes, 0.9%	0.544799
plant-type cell wall	26 out of 631 genes, 4.1%	100 out of 2389 genes, 4.2%	0.577394
proteasome regulatory particle	3 out of 631 genes, 0.5%	11 out of 2389 genes, 0.5%	0.588076
chloroplast outer membrane	3 out of 631 genes, 0.5%	11 out of 2389 genes, 0.5%	0.588076
proteasome core complex, alpha-subunit complex	3 out of 631 genes, 0.5%	11 out of 2389 genes, 0.5%	0.588076
proteasome accessory complex	3 out of 631 genes, 0.5%	11 out of 2389 genes, 0.5%	0.588076
spindle	2 out of 631 genes, 0.3%	7 out of 2389 genes, 0.3%	0.589865
NAD(P)H dehydrogenase complex (plastoquinone)	2 out of 631 genes, 0.3%	7 out of 2389 genes, 0.3%	0.589865
prefoldin complex	2 out of 631 genes, 0.3%	7 out of 2389 genes, 0.3%	0.589865
nuclear body	2 out of 631 genes, 0.3%	7 out of 2389 genes, 0.3%	0.589865
proton-transporting V-type ATPase complex	2 out of 631 genes, 0.3%	7 out of 2389 genes, 0.3%	0.589865
proton-transporting two-sector ATPase complex, proton-transporting domain	2 out of 631 genes, 0.3%	7 out of 2389 genes, 0.3%	0.589865
microbody part	2 out of 631 genes, 0.3%	7 out of 2389 genes, 0.3%	0.589865
peroxisomal part	2 out of 631 genes, 0.3%	7 out of 2389 genes, 0.3%	0.589865
Golgi apparatus	34 out of 631 genes, 5.4%	132 out of 2389 genes, 5.5%	0.604044
mitochondrial respiratory chain complex III	2 out of 631 genes, 0.3%	8 out of 2389 genes, 0.3%	0.667532
phragmoplast	2 out of 631 genes, 0.3%	8 out of 2389 genes, 0.3%	0.667532
coated vesicle	2 out of 631 genes, 0.3%	8 out of 2389 genes, 0.3%	0.667532
respiratory chain complex III	2 out of 631 genes, 0.3%	8 out of 2389 genes, 0.3%	0.667532
mitochondrial membrane part	12 out of 631 genes, 1.9%	49 out of 2389 genes, 2.1%	0.67433
plastid outer membrane	3 out of 631 genes, 0.5%	13 out of 2389 genes, 0.5%	0.709111
chromatin	2 out of 631 genes, 0.3%	9 out of 2389 genes, 0.4%	0.732846
chromosomal part	2 out of 631 genes, 0.3%	9 out of 2389 genes, 0.4%	0.732846
cell-cell junction	34 out of 631 genes, 5.4%	139 out of 2389 genes, 5.8%	0.735203
plasmodesma	34 out of 631 genes, 5.4%	139 out of 2389 genes, 5.8%	0.735203
symplast	34 out of 631 genes, 5.4%	139 out of 2389 genes, 5.8%	0.735203
cytoskeleton	7 out of 631 genes, 1.1%	31 out of 2389 genes, 1.3%	0.74989
cell junction	34 out of 631 genes, 5.4%	142 out of 2389 genes, 5.9%	0.782578
Golgi membrane	2 out of 631 genes, 0.3%	10 out of 2389 genes, 0.4%	0.786905
integral to organelle membrane	2 out of 631 genes, 0.3%	10 out of 2389 genes, 0.4%	0.786905
nuclear outer membrane-endoplasmic reticulum membrane network	3 out of 631 genes, 0.5%	15 out of 2389 genes, 0.6%	0.800805
membrane coat	2 out of 631 genes, 0.3%	11 out of 2389 genes, 0.5%	0.831089
intrinsic to organelle membrane	2 out of 631 genes, 0.3%	11 out of 2389 genes, 0.5%	0.831089
coated membrane	2 out of 631 genes, 0.3%	11 out of 2389 genes, 0.5%	0.831089
Golgi apparatus part	3 out of 631 genes, 0.5%	16 out of 2389 genes, 0.7%	0.836742
small ribosomal subunit	6 out of 631 genes, 1.0%	30 out of 2389 genes, 1.3%	0.84422
peroxisome	14 out of 631 genes, 2.2%	66 out of 2389 genes, 2.8%	0.868606
microbody	14 out of 631 genes, 2.2%	66 out of 2389 genes, 2.8%	0.868606
endomembrane system	10 out of 631 genes, 1.6%	49 out of 2389 genes, 2.1%	0.871961
mitochondrial respiratory chain	7 out of 631 genes, 1.1%	36 out of 2389 genes, 1.5%	0.876614
respiratory chain	8 out of 631 genes, 1.3%	41 out of 2389 genes, 1.7%	0.885757
microtubule cytoskeleton	4 out of 631 genes, 0.6%	23 out of 2389 genes, 1.0%	0.894232
integral to membrane	20 out of 631 genes, 3.2%	95 out of 2389 genes, 4.0%	0.910458
mitochondrial respiratory chain complex I	3 out of 631 genes, 0.5%	19 out of 2389 genes, 0.8%	0.912924
endoplasmic reticulum part	2 out of 631 genes, 0.3%	14 out of 2389 genes, 0.6%	0.918356
cytoskeletal part	4 out of 631 genes, 0.6%	25 out of 2389 genes, 1.0%	0.928541
plant-type vacuole	2 out of 631 genes, 0.3%	15 out of 2389 genes, 0.6%	0.936441
microtubule	2 out of 631 genes, 0.3%	15 out of 2389 genes, 0.6%	0.936441
NADH dehydrogenase complex	3 out of 631 genes, 0.5%	22 out of 2389 genes, 0.9%	0.955323
respiratory chain complex I	3 out of 631 genes, 0.5%	22 out of 2389 genes, 0.9%	0.955323
cytoplasmic membrane-bounded vesicle	18 out of 631 genes, 2.9%	97 out of 2389 genes, 4.1%	0.975275
cytoplasmic vesicle	18 out of 631 genes, 2.9%	97 out of 2389 genes, 4.1%	0.975275
nucleoplasm part	2 out of 631 genes, 0.3%	19 out of 2389 genes, 0.8%	0.977348
vesicle	18 out of 631 genes, 2.9%	98 out of 2389 genes, 4.1%	0.978375
membrane-bounded vesicle	18 out of 631 genes, 2.9%	98 out of 2389 genes, 4.1%	0.978375
nucleoplasm	2 out of 631 genes, 0.3%	20 out of 2389 genes, 0.8%	0.982606
trans-Golgi network	2 out of 631 genes, 0.3%	21 out of 2389 genes, 0.9%	0.986671
cytosolic small ribosomal subunit	2 out of 631 genes, 0.3%	21 out of 2389 genes, 0.9%	0.986671
endoplasmic reticulum	14 out of 631 genes, 2.2%	86 out of 2389 genes, 3.6%	0.991735
endosome	2 out of 631 genes, 0.3%	27 out of 2389 genes, 1.1%	0.997397

## Sheet: biological process
Gene Ontology term	Cluster frequency	Protein frequency of use	P-value
chlorophyll biosynthetic process	37 out of 622 genes, 5.9%	65 out of 2302 genes, 2.8%	2.43823e-07
oxidoreduction coenzyme metabolic process	65 out of 622 genes, 10.5%	140 out of 2302 genes, 6.1%	2.95719e-07
photosynthesis	92 out of 622 genes, 14.8%	219 out of 2302 genes, 9.5%	3.18853e-07
chlorophyll metabolic process	41 out of 622 genes, 6.6%	76 out of 2302 genes, 3.3%	3.97141e-07
oxidation-reduction process	183 out of 622 genes, 29.4%	518 out of 2302 genes, 22.5%	1.33173e-06
cofactor metabolic process	91 out of 622 genes, 14.6%	222 out of 2302 genes, 9.6%	1.41648e-06
pigment biosynthetic process	50 out of 622 genes, 8.0%	103 out of 2302 genes, 4.5%	1.49627e-06
pigment metabolic process	52 out of 622 genes, 8.4%	111 out of 2302 genes, 4.8%	3.58321e-06
NADP metabolic process	55 out of 622 genes, 8.8%	120 out of 2302 genes, 5.2%	4.31191e-06
porphyrin-containing compound biosynthetic process	38 out of 622 genes, 6.1%	74 out of 2302 genes, 3.2%	5.33657e-06
pentose-phosphate shunt	54 out of 622 genes, 8.7%	118 out of 2302 genes, 5.1%	5.61903e-06
pyridine nucleotide metabolic process	55 out of 622 genes, 8.8%	121 out of 2302 genes, 5.3%	5.91206e-06
nicotinamide nucleotide metabolic process	55 out of 622 genes, 8.8%	121 out of 2302 genes, 5.3%	5.91206e-06
NADPH regeneration	54 out of 622 genes, 8.7%	119 out of 2302 genes, 5.2%	7.69278e-06
tetrapyrrole biosynthetic process	38 out of 622 genes, 6.1%	75 out of 2302 genes, 3.3%	8.08748e-06
porphyrin-containing compound metabolic process	42 out of 622 genes, 6.8%	86 out of 2302 genes, 3.7%	8.9105e-06
tetrapyrrole metabolic process	42 out of 622 genes, 6.8%	86 out of 2302 genes, 3.7%	8.9105e-06
response to stress	217 out of 622 genes, 34.9%	650 out of 2302 genes, 28.2%	1.27119e-05
coenzyme metabolic process	74 out of 622 genes, 11.9%	181 out of 2302 genes, 7.9%	1.74897e-05
rRNA processing	48 out of 622 genes, 7.7%	105 out of 2302 genes, 4.6%	1.98922e-05
pyridine-containing compound metabolic process	56 out of 622 genes, 9.0%	129 out of 2302 genes, 5.6%	2.65334e-05
generation of precursor metabolites and energy	115 out of 622 genes, 18.5%	312 out of 2302 genes, 13.6%	2.68003e-05
rRNA metabolic process	48 out of 622 genes, 7.7%	106 out of 2302 genes, 4.6%	2.71774e-05
response to stimulus	315 out of 622 genes, 50.6%	1006 out of 2302 genes, 43.7%	2.79715e-05
photosynthesis, light reaction	68 out of 622 genes, 10.9%	167 out of 2302 genes, 7.3%	4.64493e-05
cofactor biosynthetic process	49 out of 622 genes, 7.9%	112 out of 2302 genes, 4.9%	6.81493e-05
response to temperature stimulus	80 out of 622 genes, 12.9%	206 out of 2302 genes, 8.9%	7.18684e-05
hexose metabolic process	98 out of 622 genes, 15.8%	265 out of 2302 genes, 11.5%	0.000102689
sulfur compound metabolic process	70 out of 622 genes, 11.3%	177 out of 2302 genes, 7.7%	0.000109267
response to metal ion	109 out of 622 genes, 17.5%	301 out of 2302 genes, 13.1%	0.00010972
defense response to bacterium	47 out of 622 genes, 7.6%	108 out of 2302 genes, 4.7%	0.000113087
ncRNA processing	48 out of 622 genes, 7.7%	111 out of 2302 genes, 4.8%	0.000115667
response to cold	55 out of 622 genes, 8.8%	132 out of 2302 genes, 5.7%	0.000124979
response to abiotic stimulus	172 out of 622 genes, 27.7%	514 out of 2302 genes, 22.3%	0.000144739
carbohydrate catabolic process	92 out of 622 genes, 14.8%	248 out of 2302 genes, 10.8%	0.000151644
cellular aldehyde metabolic process	58 out of 622 genes, 9.3%	142 out of 2302 genes, 6.2%	0.000157861
energy coupled proton transport, down electrochemical gradient	14 out of 622 genes, 2.3%	21 out of 2302 genes, 0.9%	0.000158218
ATP synthesis coupled proton transport	14 out of 622 genes, 2.3%	21 out of 2302 genes, 0.9%	0.000158218
response to far red light	25 out of 622 genes, 4.0%	48 out of 2302 genes, 2.1%	0.000170884
plastid organization	67 out of 622 genes, 10.8%	170 out of 2302 genes, 7.4%	0.000175536
nucleoside phosphate metabolic process	96 out of 622 genes, 15.4%	262 out of 2302 genes, 11.4%	0.000183689
nucleotide metabolic process	96 out of 622 genes, 15.4%	262 out of 2302 genes, 11.4%	0.000183689
positive regulation of catalytic activity	26 out of 622 genes, 4.2%	51 out of 2302 genes, 2.2%	0.000200156
positive regulation of molecular function	26 out of 622 genes, 4.2%	51 out of 2302 genes, 2.2%	0.000200156
glucose metabolic process	92 out of 622 genes, 14.8%	250 out of 2302 genes, 10.9%	0.000213272
organonitrogen compound biosynthetic process	125 out of 622 genes, 20.1%	359 out of 2302 genes, 15.6%	0.000241693
glucose catabolic process	83 out of 622 genes, 13.3%	222 out of 2302 genes, 9.6%	0.000245848
hexose catabolic process	83 out of 622 genes, 13.3%	222 out of 2302 genes, 9.6%	0.000245848
monosaccharide catabolic process	83 out of 622 genes, 13.3%	222 out of 2302 genes, 9.6%	0.000245848
serine family amino acid metabolic process	47 out of 622 genes, 7.6%	111 out of 2302 genes, 4.8%	0.000251464
monosaccharide metabolic process	100 out of 622 genes, 16.1%	278 out of 2302 genes, 12.1%	0.000298407
unsaturated fatty acid biosynthetic process	17 out of 622 genes, 2.7%	29 out of 2302 genes, 1.3%	0.000309869
unsaturated fatty acid metabolic process	17 out of 622 genes, 2.7%	29 out of 2302 genes, 1.3%	0.000309869
single-organism metabolic process	330 out of 622 genes, 53.1%	1085 out of 2302 genes, 47.1%	0.00031938
pyruvate metabolic process	49 out of 622 genes, 7.9%	118 out of 2302 genes, 5.1%	0.000326745
S-glycoside metabolic process	27 out of 622 genes, 4.3%	55 out of 2302 genes, 2.4%	0.000337759
glycosinolate metabolic process	27 out of 622 genes, 4.3%	55 out of 2302 genes, 2.4%	0.000337759
glucosinolate metabolic process	27 out of 622 genes, 4.3%	55 out of 2302 genes, 2.4%	0.000337759
shoot system morphogenesis	37 out of 622 genes, 5.9%	83 out of 2302 genes, 3.6%	0.000344977
nucleobase-containing small molecule metabolic process	99 out of 622 genes, 15.9%	276 out of 2302 genes, 12.0%	0.000362761
defense response	73 out of 622 genes, 11.7%	193 out of 2302 genes, 8.4%	0.000402035
isopentenyl diphosphate biosynthetic process, mevalonate-independent pathway	48 out of 622 genes, 7.7%	116 out of 2302 genes, 5.0%	0.0004153
glyceraldehyde-3-phosphate metabolic process	48 out of 622 genes, 7.7%	116 out of 2302 genes, 5.0%	0.0004153
single-organism carbohydrate catabolic process	84 out of 622 genes, 13.5%	229 out of 2302 genes, 9.9%	0.000470549
ncRNA metabolic process	56 out of 622 genes, 9.0%	141 out of 2302 genes, 6.1%	0.000489148
isopentenyl diphosphate biosynthetic process	48 out of 622 genes, 7.7%	117 out of 2302 genes, 5.1%	0.000526387
isopentenyl diphosphate metabolic process	48 out of 622 genes, 7.7%	117 out of 2302 genes, 5.1%	0.000526387
response to blue light	25 out of 622 genes, 4.0%	51 out of 2302 genes, 2.2%	0.000576351
response to red light	25 out of 622 genes, 4.0%	51 out of 2302 genes, 2.2%	0.000576351
response to inorganic substance	133 out of 622 genes, 21.4%	393 out of 2302 genes, 17.1%	0.000621282
response to bacterium	52 out of 622 genes, 8.4%	130 out of 2302 genes, 5.6%	0.000639776
plasma membrane ATP synthesis coupled proton transport	10 out of 622 genes, 1.6%	14 out of 2302 genes, 0.6%	0.000650362
organonitrogen compound metabolic process	174 out of 622 genes, 28.0%	536 out of 2302 genes, 23.3%	0.000822929
serine family amino acid biosynthetic process	40 out of 622 genes, 6.4%	95 out of 2302 genes, 4.1%	0.000836373
organophosphate metabolic process	126 out of 622 genes, 20.3%	372 out of 2302 genes, 16.2%	0.000863193
carbohydrate derivative metabolic process	110 out of 622 genes, 17.7%	319 out of 2302 genes, 13.9%	0.000942163
isoprenoid metabolic process	62 out of 622 genes, 10.0%	163 out of 2302 genes, 7.1%	0.000951577
isoprenoid biosynthetic process	62 out of 622 genes, 10.0%	163 out of 2302 genes, 7.1%	0.000951577
fatty acid biosynthetic process	23 out of 622 genes, 3.7%	47 out of 2302 genes, 2.0%	0.000984186
glycosyl compound biosynthetic process	37 out of 622 genes, 5.9%	87 out of 2302 genes, 3.8%	0.00104401
ion transmembrane transport	16 out of 622 genes, 2.6%	29 out of 2302 genes, 1.3%	0.00116584
ribonucleoprotein complex biogenesis	49 out of 622 genes, 7.9%	124 out of 2302 genes, 5.4%	0.0012639
ribosome biogenesis	49 out of 622 genes, 7.9%	124 out of 2302 genes, 5.4%	0.0012639
response to cadmium ion	99 out of 622 genes, 15.9%	285 out of 2302 genes, 12.4%	0.00133202
regulation of hydrogen peroxide metabolic process	13 out of 622 genes, 2.1%	22 out of 2302 genes, 1.0%	0.00146846
regulation of reactive oxygen species metabolic process	13 out of 622 genes, 2.1%	22 out of 2302 genes, 1.0%	0.00146846
regulation of cell death	20 out of 622 genes, 3.2%	40 out of 2302 genes, 1.7%	0.00149961
regulation of programmed cell death	20 out of 622 genes, 3.2%	40 out of 2302 genes, 1.7%	0.00149961
monocarboxylic acid biosynthetic process	41 out of 622 genes, 6.6%	101 out of 2302 genes, 4.4%	0.00171668
small molecule metabolic process	233 out of 622 genes, 37.5%	752 out of 2302 genes, 32.7%	0.00177612
nucleoside triphosphate biosynthetic process	16 out of 622 genes, 2.6%	30 out of 2302 genes, 1.3%	0.00188329
ribonucleoside triphosphate biosynthetic process	16 out of 622 genes, 2.6%	30 out of 2302 genes, 1.3%	0.00188329
M phase of mitotic cell cycle	6 out of 622 genes, 1.0%	7 out of 2302 genes, 0.3%	0.00206085
photosynthetic electron transport chain	21 out of 622 genes, 3.4%	44 out of 2302 genes, 1.9%	0.00241924
glycine metabolic process	15 out of 622 genes, 2.4%	28 out of 2302 genes, 1.2%	0.00246281
shoot system development	43 out of 622 genes, 6.9%	109 out of 2302 genes, 4.7%	0.002594
phospholipid biosynthetic process	52 out of 622 genes, 8.4%	137 out of 2302 genes, 6.0%	0.00259816
electron transport chain	31 out of 622 genes, 5.0%	73 out of 2302 genes, 3.2%	0.00271329
regulation of lipid metabolic process	10 out of 622 genes, 1.6%	16 out of 2302 genes, 0.7%	0.00300518
sulfur compound biosynthetic process	58 out of 622 genes, 9.3%	157 out of 2302 genes, 6.8%	0.00309427
systemic acquired resistance, salicylic acid mediated signaling pathway	14 out of 622 genes, 2.3%	26 out of 2302 genes, 1.1%	0.00322256
secondary metabolic process	50 out of 622 genes, 8.0%	132 out of 2302 genes, 5.7%	0.00329088
maltose metabolic process	22 out of 622 genes, 3.5%	48 out of 2302 genes, 2.1%	0.0036292
response to chemical stimulus	189 out of 622 genes, 30.4%	604 out of 2302 genes, 26.2%	0.0037114
energy coupled proton transmembrane transport, against electrochemical gradient	9 out of 622 genes, 1.4%	14 out of 2302 genes, 0.6%	0.00375501
ATP hydrolysis coupled proton transport	9 out of 622 genes, 1.4%	14 out of 2302 genes, 0.6%	0.00375501
photosynthetic electron transport in photosystem I	18 out of 622 genes, 2.9%	37 out of 2302 genes, 1.6%	0.0037748
regulation of plant-type hypersensitive response	18 out of 622 genes, 2.9%	37 out of 2302 genes, 1.6%	0.0037748
purine nucleoside triphosphate biosynthetic process	15 out of 622 genes, 2.4%	29 out of 2302 genes, 1.3%	0.00385242
purine ribonucleoside triphosphate biosynthetic process	15 out of 622 genes, 2.4%	29 out of 2302 genes, 1.3%	0.00385242
salicylic acid biosynthetic process	15 out of 622 genes, 2.4%	29 out of 2302 genes, 1.3%	0.00385242
tetraterpenoid metabolic process	24 out of 622 genes, 3.9%	54 out of 2302 genes, 2.3%	0.00398001
tetraterpenoid biosynthetic process	24 out of 622 genes, 3.9%	54 out of 2302 genes, 2.3%	0.00398001
carotenoid metabolic process	24 out of 622 genes, 3.9%	54 out of 2302 genes, 2.3%	0.00398001
carotenoid biosynthetic process	24 out of 622 genes, 3.9%	54 out of 2302 genes, 2.3%	0.00398001
monocarboxylic acid metabolic process	91 out of 622 genes, 14.6%	267 out of 2302 genes, 11.6%	0.00409512
phospholipid metabolic process	54 out of 622 genes, 8.7%	146 out of 2302 genes, 6.3%	0.00415897
response to oxidative stress	50 out of 622 genes, 8.0%	134 out of 2302 genes, 5.8%	0.0047017
regulation of metabolic process	98 out of 622 genes, 15.8%	292 out of 2302 genes, 12.7%	0.00491121
S-glycoside biosynthetic process	22 out of 622 genes, 3.5%	49 out of 2302 genes, 2.1%	0.0049511
glycosinolate biosynthetic process	22 out of 622 genes, 3.5%	49 out of 2302 genes, 2.1%	0.0049511
glucosinolate biosynthetic process	22 out of 622 genes, 3.5%	49 out of 2302 genes, 2.1%	0.0049511
lipid biosynthetic process	80 out of 622 genes, 12.9%	232 out of 2302 genes, 10.1%	0.00503647
ATP biosynthetic process	14 out of 622 genes, 2.3%	27 out of 2302 genes, 1.2%	0.00506147
oxoacid metabolic process	160 out of 622 genes, 25.7%	506 out of 2302 genes, 22.0%	0.00527946
cellular response to inorganic substance	4 out of 622 genes, 0.6%	4 out of 2302 genes, 0.2%	0.00529268
cellular response to metal ion	4 out of 622 genes, 0.6%	4 out of 2302 genes, 0.2%	0.00529268
regulation of cellular response to stress	18 out of 622 genes, 2.9%	38 out of 2302 genes, 1.7%	0.00540468
cysteine metabolic process	34 out of 622 genes, 5.5%	85 out of 2302 genes, 3.7%	0.00553328
cysteine biosynthetic process	34 out of 622 genes, 5.5%	85 out of 2302 genes, 3.7%	0.00553328
organic acid metabolic process	160 out of 622 genes, 25.7%	507 out of 2302 genes, 22.0%	0.00578019
response to sucrose stimulus	19 out of 622 genes, 3.1%	41 out of 2302 genes, 1.8%	0.0057999
response to disaccharide stimulus	19 out of 622 genes, 3.1%	41 out of 2302 genes, 1.8%	0.0057999
salicylic acid metabolic process	15 out of 622 genes, 2.4%	30 out of 2302 genes, 1.3%	0.00582155
response to radiation	66 out of 622 genes, 10.6%	187 out of 2302 genes, 8.1%	0.00586968
cellular nitrogen compound biosynthetic process	99 out of 622 genes, 15.9%	297 out of 2302 genes, 12.9%	0.00592183
glycosyl compound metabolic process	53 out of 622 genes, 8.5%	145 out of 2302 genes, 6.3%	0.00598073
response to light stimulus	65 out of 622 genes, 10.5%	184 out of 2302 genes, 8.0%	0.00610021
plastid membrane organization	37 out of 622 genes, 5.9%	95 out of 2302 genes, 4.1%	0.00651824
thylakoid membrane organization	37 out of 622 genes, 5.9%	95 out of 2302 genes, 4.1%	0.00651824
carboxylic acid metabolic process	159 out of 622 genes, 25.6%	505 out of 2302 genes, 21.9%	0.00661147
aromatic compound biosynthetic process	99 out of 622 genes, 15.9%	298 out of 2302 genes, 12.9%	0.00662788
mitosis	5 out of 622 genes, 0.8%	6 out of 2302 genes, 0.3%	0.0066285
oligosaccharide metabolic process	26 out of 622 genes, 4.2%	62 out of 2302 genes, 2.7%	0.0071462
defense response, incompatible interaction	29 out of 622 genes, 4.7%	71 out of 2302 genes, 3.1%	0.00718425
RNA processing	59 out of 622 genes, 9.5%	166 out of 2302 genes, 7.2%	0.0076605
regulation of immune system process	19 out of 622 genes, 3.1%	42 out of 2302 genes, 1.8%	0.00797976
leaf morphogenesis	19 out of 622 genes, 3.1%	42 out of 2302 genes, 1.8%	0.00797976
regulation of innate immune response	19 out of 622 genes, 3.1%	42 out of 2302 genes, 1.8%	0.00797976
regulation of immune response	19 out of 622 genes, 3.1%	42 out of 2302 genes, 1.8%	0.00797976
cellular amino acid biosynthetic process	71 out of 622 genes, 11.4%	206 out of 2302 genes, 8.9%	0.00828997
photosystem II assembly	34 out of 622 genes, 5.5%	87 out of 2302 genes, 3.8%	0.00843199
organophosphate biosynthetic process	82 out of 622 genes, 13.2%	243 out of 2302 genes, 10.6%	0.00863927
catabolic process	162 out of 622 genes, 26.0%	519 out of 2302 genes, 22.5%	0.0089314
sulfur amino acid metabolic process	44 out of 622 genes, 7.1%	119 out of 2302 genes, 5.2%	0.0094388
purine ribonucleotide biosynthetic process	17 out of 622 genes, 2.7%	37 out of 2302 genes, 1.6%	0.00987675
response to oxygen-containing compound	89 out of 622 genes, 14.3%	268 out of 2302 genes, 11.6%	0.0101768
alpha-amino acid metabolic process	69 out of 622 genes, 11.1%	201 out of 2302 genes, 8.7%	0.0102278
stomatal complex morphogenesis	18 out of 622 genes, 2.9%	40 out of 2302 genes, 1.7%	0.0103775
protein targeting to membrane	19 out of 622 genes, 3.1%	43 out of 2302 genes, 1.9%	0.0107767
hydrogen transport	14 out of 622 genes, 2.3%	29 out of 2302 genes, 1.3%	0.011214
proton transport	14 out of 622 genes, 2.3%	29 out of 2302 genes, 1.3%	0.011214
secondary metabolite biosynthetic process	28 out of 622 genes, 4.5%	70 out of 2302 genes, 3.0%	0.0113711
disaccharide metabolic process	23 out of 622 genes, 3.7%	55 out of 2302 genes, 2.4%	0.0115678
cellular response to organic cyclic compound	23 out of 622 genes, 3.7%	55 out of 2302 genes, 2.4%	0.0115678
regulation of multi-organism process	11 out of 622 genes, 1.8%	21 out of 2302 genes, 0.9%	0.0115835
cellular amino acid metabolic process	92 out of 622 genes, 14.8%	280 out of 2302 genes, 12.2%	0.0124043
organic substance catabolic process	151 out of 622 genes, 24.3%	485 out of 2302 genes, 21.1%	0.0131972
glycine catabolic process	12 out of 622 genes, 1.9%	24 out of 2302 genes, 1.0%	0.0133287
serine family amino acid catabolic process	12 out of 622 genes, 1.9%	24 out of 2302 genes, 1.0%	0.0133287
detection of stimulus	12 out of 622 genes, 1.9%	24 out of 2302 genes, 1.0%	0.0133287
organic acid biosynthetic process	92 out of 622 genes, 14.8%	281 out of 2302 genes, 12.2%	0.0137776
carboxylic acid biosynthetic process	92 out of 622 genes, 14.8%	281 out of 2302 genes, 12.2%	0.0137776
stomatal complex development	18 out of 622 genes, 2.9%	41 out of 2302 genes, 1.8%	0.0139599
ATP metabolic process	18 out of 622 genes, 2.9%	41 out of 2302 genes, 1.8%	0.0139599
post-embryonic morphogenesis	24 out of 622 genes, 3.9%	59 out of 2302 genes, 2.6%	0.0147184
organic cyclic compound biosynthetic process	109 out of 622 genes, 17.5%	340 out of 2302 genes, 14.8%	0.014792
regulation of response to biotic stimulus	10 out of 622 genes, 1.6%	19 out of 2302 genes, 0.8%	0.0153275
detection of biotic stimulus	10 out of 622 genes, 1.6%	19 out of 2302 genes, 0.8%	0.0153275
chloroplast organization	38 out of 622 genes, 6.1%	103 out of 2302 genes, 4.5%	0.015958
malate metabolic process	8 out of 622 genes, 1.3%	14 out of 2302 genes, 0.6%	0.0164593
starch metabolic process	30 out of 622 genes, 4.8%	78 out of 2302 genes, 3.4%	0.0166101
response to salicylic acid stimulus	15 out of 622 genes, 2.4%	33 out of 2302 genes, 1.4%	0.0168509
purine nucleoside biosynthetic process	16 out of 622 genes, 2.6%	36 out of 2302 genes, 1.6%	0.0175566
purine ribonucleoside biosynthetic process	16 out of 622 genes, 2.6%	36 out of 2302 genes, 1.6%	0.0175566
regulation of molecular function	34 out of 622 genes, 5.5%	91 out of 2302 genes, 4.0%	0.0180132
protein refolding	5 out of 622 genes, 0.8%	7 out of 2302 genes, 0.3%	0.0180476
organelle organization	121 out of 622 genes, 19.5%	384 out of 2302 genes, 16.7%	0.0184032
regulation of catalytic activity	33 out of 622 genes, 5.3%	88 out of 2302 genes, 3.8%	0.0185373
fructose metabolic process	3 out of 622 genes, 0.5%	3 out of 2302 genes, 0.1%	0.0196573
L-methionine salvage from methylthioadenosine	3 out of 622 genes, 0.5%	3 out of 2302 genes, 0.1%	0.0196573
oxylipin metabolic process	3 out of 622 genes, 0.5%	3 out of 2302 genes, 0.1%	0.0196573
amino acid salvage	3 out of 622 genes, 0.5%	3 out of 2302 genes, 0.1%	0.0196573
L-methionine salvage	3 out of 622 genes, 0.5%	3 out of 2302 genes, 0.1%	0.0196573
heterocycle biosynthetic process	90 out of 622 genes, 14.5%	278 out of 2302 genes, 12.1%	0.0203124
lipoate metabolic process	9 out of 622 genes, 1.4%	17 out of 2302 genes, 0.7%	0.0203387
single-organism biosynthetic process	116 out of 622 genes, 18.6%	368 out of 2302 genes, 16.0%	0.0207685
acetyl-CoA biosynthetic process	4 out of 622 genes, 0.6%	5 out of 2302 genes, 0.2%	0.02077
thioester biosynthetic process	4 out of 622 genes, 0.6%	5 out of 2302 genes, 0.2%	0.02077
acyl-CoA biosynthetic process	4 out of 622 genes, 0.6%	5 out of 2302 genes, 0.2%	0.02077
PSII associated light-harvesting complex II catabolic process	7 out of 622 genes, 1.1%	12 out of 2302 genes, 0.5%	0.0216704
salicylic acid mediated signaling pathway	14 out of 622 genes, 2.3%	31 out of 2302 genes, 1.3%	0.0220307
cellular response to salicylic acid stimulus	14 out of 622 genes, 2.3%	31 out of 2302 genes, 1.3%	0.0220307
response to organic cyclic compound	26 out of 622 genes, 4.2%	67 out of 2302 genes, 2.9%	0.0220608
immune system process	38 out of 622 genes, 6.1%	105 out of 2302 genes, 4.6%	0.0221254
regulation of ion transport	15 out of 622 genes, 2.4%	34 out of 2302 genes, 1.5%	0.0228409
response to nitrogen compound	22 out of 622 genes, 3.5%	55 out of 2302 genes, 2.4%	0.0235591
small molecule biosynthetic process	106 out of 622 genes, 17.0%	335 out of 2302 genes, 14.6%	0.0241441
glycerol ether metabolic process	11 out of 622 genes, 1.8%	23 out of 2302 genes, 1.0%	0.0257625
ether metabolic process	11 out of 622 genes, 1.8%	23 out of 2302 genes, 1.0%	0.0257625
response to carbohydrate stimulus	26 out of 622 genes, 4.2%	68 out of 2302 genes, 3.0%	0.0268638
starch biosynthetic process	25 out of 622 genes, 4.0%	65 out of 2302 genes, 2.8%	0.0275078
MAPK cascade	12 out of 622 genes, 1.9%	26 out of 2302 genes, 1.1%	0.0275346
intracellular protein kinase cascade	12 out of 622 genes, 1.9%	26 out of 2302 genes, 1.1%	0.0275346
jasmonic acid mediated signaling pathway	12 out of 622 genes, 1.9%	26 out of 2302 genes, 1.1%	0.0275346
cellular response to jasmonic acid stimulus	12 out of 622 genes, 1.9%	26 out of 2302 genes, 1.1%	0.0275346
carbohydrate metabolic process	151 out of 622 genes, 24.3%	495 out of 2302 genes, 21.5%	0.0286207
cellular membrane organization	43 out of 622 genes, 6.9%	123 out of 2302 genes, 5.3%	0.028685
membrane organization	43 out of 622 genes, 6.9%	123 out of 2302 genes, 5.3%	0.028685
response to red or far red light	30 out of 622 genes, 4.8%	81 out of 2302 genes, 3.5%	0.0288139
purine nucleotide biosynthetic process	20 out of 622 genes, 3.2%	50 out of 2302 genes, 2.2%	0.0301342
benzene-containing compound metabolic process	15 out of 622 genes, 2.4%	35 out of 2302 genes, 1.5%	0.0302986
systemic acquired resistance	18 out of 622 genes, 2.9%	44 out of 2302 genes, 1.9%	0.0306561
alpha-amino acid biosynthetic process	54 out of 622 genes, 8.7%	160 out of 2302 genes, 7.0%	0.0309037
nucleoside triphosphate metabolic process	26 out of 622 genes, 4.2%	69 out of 2302 genes, 3.0%	0.0324329
ribonucleoside triphosphate metabolic process	26 out of 622 genes, 4.2%	69 out of 2302 genes, 3.0%	0.0324329
immune response	34 out of 622 genes, 5.5%	95 out of 2302 genes, 4.1%	0.0348098
purine ribonucleotide metabolic process	29 out of 622 genes, 4.7%	79 out of 2302 genes, 3.4%	0.0352858
innate immune response	33 out of 622 genes, 5.3%	92 out of 2302 genes, 4.0%	0.0360947
regulation of actin polymerization or depolymerization	5 out of 622 genes, 0.8%	8 out of 2302 genes, 0.3%	0.0375289
photosynthetic electron transport in photosystem II	5 out of 622 genes, 0.8%	8 out of 2302 genes, 0.3%	0.0375289
regulation of actin filament length	5 out of 622 genes, 0.8%	8 out of 2302 genes, 0.3%	0.0375289
regulation of actin filament polymerization	5 out of 622 genes, 0.8%	8 out of 2302 genes, 0.3%	0.0375289
regulation of actin cytoskeleton organization	5 out of 622 genes, 0.8%	8 out of 2302 genes, 0.3%	0.0375289
regulation of actin filament-based process	5 out of 622 genes, 0.8%	8 out of 2302 genes, 0.3%	0.0375289
cuticle development	5 out of 622 genes, 0.8%	8 out of 2302 genes, 0.3%	0.0375289
negative regulation of defense response	12 out of 622 genes, 1.9%	27 out of 2302 genes, 1.2%	0.037747
regulation of defense response	19 out of 622 genes, 3.1%	48 out of 2302 genes, 2.1%	0.0380872
response to hexose stimulus	13 out of 622 genes, 2.1%	30 out of 2302 genes, 1.3%	0.0386834
response to monosaccharide stimulus	13 out of 622 genes, 2.1%	30 out of 2302 genes, 1.3%	0.0386834
regulation of localization	17 out of 622 genes, 2.7%	42 out of 2302 genes, 1.8%	0.0390698
nucleoside biosynthetic process	16 out of 622 genes, 2.6%	39 out of 2302 genes, 1.7%	0.0393369
ribonucleoside biosynthetic process	16 out of 622 genes, 2.6%	39 out of 2302 genes, 1.7%	0.0393369
regulation of transport	15 out of 622 genes, 2.4%	36 out of 2302 genes, 1.6%	0.0394001
biological regulation	178 out of 622 genes, 28.6%	596 out of 2302 genes, 25.9%	0.0395403
response to glucose stimulus	8 out of 622 genes, 1.3%	16 out of 2302 genes, 0.7%	0.0416526
purine nucleotide metabolic process	33 out of 622 genes, 5.3%	93 out of 2302 genes, 4.0%	0.0420112
chloroplast relocation	23 out of 622 genes, 3.7%	61 out of 2302 genes, 2.6%	0.042458
establishment of organelle localization	23 out of 622 genes, 3.7%	61 out of 2302 genes, 2.6%	0.042458
establishment of plastid localization	23 out of 622 genes, 3.7%	61 out of 2302 genes, 2.6%	0.042458
negative regulation of biological process	36 out of 622 genes, 5.8%	103 out of 2302 genes, 4.5%	0.043271
organ morphogenesis	22 out of 622 genes, 3.5%	58 out of 2302 genes, 2.5%	0.0436518
cellular lipid metabolic process	87 out of 622 genes, 14.0%	276 out of 2302 genes, 12.0%	0.0438159
cellular response to chemical stimulus	44 out of 622 genes, 7.1%	130 out of 2302 genes, 5.6%	0.0464744
regulation of response to stress	19 out of 622 genes, 3.1%	49 out of 2302 genes, 2.1%	0.0470361
purine nucleoside triphosphate metabolic process	25 out of 622 genes, 4.0%	68 out of 2302 genes, 3.0%	0.0477036
purine ribonucleoside triphosphate metabolic process	25 out of 622 genes, 4.0%	68 out of 2302 genes, 3.0%	0.0477036
regulation of proton transport	10 out of 622 genes, 1.6%	22 out of 2302 genes, 1.0%	0.0479067
photosynthesis, light harvesting	11 out of 622 genes, 1.8%	25 out of 2302 genes, 1.1%	0.0494817
response to chitin	11 out of 622 genes, 1.8%	25 out of 2302 genes, 1.1%	0.0494817
phosphorus metabolic process	151 out of 622 genes, 24.3%	503 out of 2302 genes, 21.9%	0.0495573
single-organism carbohydrate metabolic process	118 out of 622 genes, 19.0%	386 out of 2302 genes, 16.8%	0.0496295
hyperosmotic response	16 out of 622 genes, 2.6%	40 out of 2302 genes, 1.7%	0.0497138
reactive oxygen species metabolic process	16 out of 622 genes, 2.6%	40 out of 2302 genes, 1.7%	0.0497138
purine nucleoside metabolic process	28 out of 622 genes, 4.5%	78 out of 2302 genes, 3.4%	0.0505792
purine ribonucleoside metabolic process	28 out of 622 genes, 4.5%	78 out of 2302 genes, 3.4%	0.0505792
leaf development	23 out of 622 genes, 3.7%	62 out of 2302 genes, 2.7%	0.0509105
plastid localization	23 out of 622 genes, 3.7%	62 out of 2302 genes, 2.7%	0.0509105
nucleobase-containing compound metabolic process	152 out of 622 genes, 24.4%	507 out of 2302 genes, 22.0%	0.0509647
phosphate-containing compound metabolic process	146 out of 622 genes, 23.5%	486 out of 2302 genes, 21.1%	0.052261
cellular response to oxygen-containing compound	34 out of 622 genes, 5.5%	98 out of 2302 genes, 4.3%	0.0537929
sulfur amino acid biosynthetic process	37 out of 622 genes, 5.9%	108 out of 2302 genes, 4.7%	0.0544862
regulation of protein dephosphorylation	18 out of 622 genes, 2.9%	47 out of 2302 genes, 2.0%	0.0589592
fatty acid metabolic process	35 out of 622 genes, 5.6%	102 out of 2302 genes, 4.4%	0.0590977
actin cytoskeleton organization	8 out of 622 genes, 1.3%	17 out of 2302 genes, 0.7%	0.0605983
regulation of cellular metabolic process	65 out of 622 genes, 10.5%	204 out of 2302 genes, 8.9%	0.0622706
glycine biosynthetic process	3 out of 622 genes, 0.5%	4 out of 2302 genes, 0.2%	0.0627512
embryo sac central cell differentiation	3 out of 622 genes, 0.5%	4 out of 2302 genes, 0.2%	0.0627512
polar nucleus fusion	3 out of 622 genes, 0.5%	4 out of 2302 genes, 0.2%	0.0627512
protein-chromophore linkage	3 out of 622 genes, 0.5%	4 out of 2302 genes, 0.2%	0.0627512
glycine biosynthetic process from serine	3 out of 622 genes, 0.5%	4 out of 2302 genes, 0.2%	0.0627512
flower morphogenesis	3 out of 622 genes, 0.5%	4 out of 2302 genes, 0.2%	0.0627512
calcium ion homeostasis	3 out of 622 genes, 0.5%	4 out of 2302 genes, 0.2%	0.0627512
L-methionine biosynthetic process	3 out of 622 genes, 0.5%	4 out of 2302 genes, 0.2%	0.0627512
divalent inorganic cation homeostasis	3 out of 622 genes, 0.5%	4 out of 2302 genes, 0.2%	0.0627512
lipid metabolic process	100 out of 622 genes, 16.1%	326 out of 2302 genes, 14.2%	0.063327
translational elongation	10 out of 622 genes, 1.6%	23 out of 2302 genes, 1.0%	0.0649408
polysaccharide catabolic process	11 out of 622 genes, 1.8%	26 out of 2302 genes, 1.1%	0.0655762
cellular component biogenesis	99 out of 622 genes, 15.9%	323 out of 2302 genes, 14.0%	0.0657614
very long-chain fatty acid metabolic process	5 out of 622 genes, 0.8%	9 out of 2302 genes, 0.4%	0.0660121
ethylene metabolic process	5 out of 622 genes, 0.8%	9 out of 2302 genes, 0.4%	0.0660121
ethylene biosynthetic process	5 out of 622 genes, 0.8%	9 out of 2302 genes, 0.4%	0.0660121
regulation of protein polymerization	5 out of 622 genes, 0.8%	9 out of 2302 genes, 0.4%	0.0660121
regulation of protein complex assembly	5 out of 622 genes, 0.8%	9 out of 2302 genes, 0.4%	0.0660121
cellular alkene metabolic process	5 out of 622 genes, 0.8%	9 out of 2302 genes, 0.4%	0.0660121
alkene biosynthetic process	5 out of 622 genes, 0.8%	9 out of 2302 genes, 0.4%	0.0660121
regulation of cellular component biogenesis	5 out of 622 genes, 0.8%	9 out of 2302 genes, 0.4%	0.0660121
olefin metabolic process	5 out of 622 genes, 0.8%	9 out of 2302 genes, 0.4%	0.0660121
olefin biosynthetic process	5 out of 622 genes, 0.8%	9 out of 2302 genes, 0.4%	0.0660121
purine-containing compound metabolic process	35 out of 622 genes, 5.6%	103 out of 2302 genes, 4.5%	0.0672438
gene expression	106 out of 622 genes, 17.0%	348 out of 2302 genes, 15.1%	0.0674814
coenzyme biosynthetic process	19 out of 622 genes, 3.1%	51 out of 2302 genes, 2.2%	0.0692474
carbohydrate derivative biosynthetic process	48 out of 622 genes, 7.7%	147 out of 2302 genes, 6.4%	0.0694686
cellular response to hormone stimulus	23 out of 622 genes, 3.7%	64 out of 2302 genes, 2.8%	0.0713109
phyllome development	23 out of 622 genes, 3.7%	64 out of 2302 genes, 2.8%	0.0713109
cellular response to endogenous stimulus	23 out of 622 genes, 3.7%	64 out of 2302 genes, 2.8%	0.0713109
arginine catabolic process	2 out of 622 genes, 0.3%	2 out of 2302 genes, 0.1%	0.0729222
high-affinity iron ion transport	2 out of 622 genes, 0.3%	2 out of 2302 genes, 0.1%	0.0729222
lipid A biosynthetic process	2 out of 622 genes, 0.3%	2 out of 2302 genes, 0.1%	0.0729222
putrescine metabolic process	2 out of 622 genes, 0.3%	2 out of 2302 genes, 0.1%	0.0729222
putrescine biosynthetic process	2 out of 622 genes, 0.3%	2 out of 2302 genes, 0.1%	0.0729222
negative regulation of organelle organization	2 out of 622 genes, 0.3%	2 out of 2302 genes, 0.1%	0.0729222
polyprenol metabolic process	2 out of 622 genes, 0.3%	2 out of 2302 genes, 0.1%	0.0729222
polyprenol biosynthetic process	2 out of 622 genes, 0.3%	2 out of 2302 genes, 0.1%	0.0729222
protein processing	2 out of 622 genes, 0.3%	2 out of 2302 genes, 0.1%	0.0729222
L-methionine biosynthetic process from S-adenosylmethionine	2 out of 622 genes, 0.3%	2 out of 2302 genes, 0.1%	0.0729222
dolichol metabolic process	2 out of 622 genes, 0.3%	2 out of 2302 genes, 0.1%	0.0729222
dolichol biosynthetic process	2 out of 622 genes, 0.3%	2 out of 2302 genes, 0.1%	0.0729222
fructose 1,6-bisphosphate metabolic process	2 out of 622 genes, 0.3%	2 out of 2302 genes, 0.1%	0.0729222
oxylipin biosynthetic process	2 out of 622 genes, 0.3%	2 out of 2302 genes, 0.1%	0.0729222
S-adenosylmethionine cycle	2 out of 622 genes, 0.3%	2 out of 2302 genes, 0.1%	0.0729222
iron ion transmembrane transport	2 out of 622 genes, 0.3%	2 out of 2302 genes, 0.1%	0.0729222
lipid A metabolic process	2 out of 622 genes, 0.3%	2 out of 2302 genes, 0.1%	0.0729222
negative regulation of cellular component organization	2 out of 622 genes, 0.3%	2 out of 2302 genes, 0.1%	0.0729222
chaperone-mediated protein complex assembly	2 out of 622 genes, 0.3%	2 out of 2302 genes, 0.1%	0.0729222
cellular response to iron ion	2 out of 622 genes, 0.3%	2 out of 2302 genes, 0.1%	0.0729222
cellular response to nitric oxide	2 out of 622 genes, 0.3%	2 out of 2302 genes, 0.1%	0.0729222
lipooligosaccharide metabolic process	2 out of 622 genes, 0.3%	2 out of 2302 genes, 0.1%	0.0729222
lipooligosaccharide biosynthetic process	2 out of 622 genes, 0.3%	2 out of 2302 genes, 0.1%	0.0729222
response to biotic stimulus	69 out of 622 genes, 11.1%	220 out of 2302 genes, 9.6%	0.075495
nuclear division	6 out of 622 genes, 1.0%	12 out of 2302 genes, 0.5%	0.0757573
cellular component organization or biogenesis	186 out of 622 genes, 29.9%	636 out of 2302 genes, 27.6%	0.0764279
monovalent inorganic cation transport	15 out of 622 genes, 2.4%	39 out of 2302 genes, 1.7%	0.0780235
transcription from plastid promoter	14 out of 622 genes, 2.3%	36 out of 2302 genes, 1.6%	0.0800384
organelle localization	24 out of 622 genes, 3.9%	68 out of 2302 genes, 3.0%	0.0801173
L-serine metabolic process	7 out of 622 genes, 1.1%	15 out of 2302 genes, 0.7%	0.0812652
actin filament organization	7 out of 622 genes, 1.1%	15 out of 2302 genes, 0.7%	0.0812652
negative regulation of response to stimulus	12 out of 622 genes, 1.9%	30 out of 2302 genes, 1.3%	0.0834789
cellular response to nitrogen compound	8 out of 622 genes, 1.3%	18 out of 2302 genes, 0.8%	0.0841514
response to organic nitrogen	11 out of 622 genes, 1.8%	27 out of 2302 genes, 1.2%	0.0847088
cellular response to reactive oxygen species	11 out of 622 genes, 1.8%	27 out of 2302 genes, 1.2%	0.0847088
response to zinc ion	10 out of 622 genes, 1.6%	24 out of 2302 genes, 1.0%	0.0854103
regulation of dephosphorylation	18 out of 622 genes, 2.9%	49 out of 2302 genes, 2.1%	0.0856772
ribonucleoside metabolic process	28 out of 622 genes, 4.5%	82 out of 2302 genes, 3.6%	0.09002
ribonucleotide biosynthetic process	21 out of 622 genes, 3.4%	59 out of 2302 genes, 2.6%	0.0902507
ribose phosphate biosynthetic process	21 out of 622 genes, 3.4%	59 out of 2302 genes, 2.6%	0.0902507
iron ion transport	4 out of 622 genes, 0.6%	7 out of 2302 genes, 0.3%	0.0903933
oligosaccharide biosynthetic process	4 out of 622 genes, 0.6%	7 out of 2302 genes, 0.3%	0.0903933
positive regulation of actin filament polymerization	4 out of 622 genes, 0.6%	7 out of 2302 genes, 0.3%	0.0903933
actin nucleation	4 out of 622 genes, 0.6%	7 out of 2302 genes, 0.3%	0.0903933
metal ion homeostasis	4 out of 622 genes, 0.6%	7 out of 2302 genes, 0.3%	0.0903933
protein complex subunit organization	64 out of 622 genes, 10.3%	205 out of 2302 genes, 8.9%	0.091927
regulation of biological process	157 out of 622 genes, 25.2%	535 out of 2302 genes, 23.2%	0.0927626
ribonucleotide metabolic process	33 out of 622 genes, 5.3%	99 out of 2302 genes, 4.3%	0.093462
ribose phosphate metabolic process	33 out of 622 genes, 5.3%	99 out of 2302 genes, 4.3%	0.093462
cellular amino acid catabolic process	20 out of 622 genes, 3.2%	56 out of 2302 genes, 2.4%	0.0938926
transmembrane transport	30 out of 622 genes, 4.8%	89 out of 2302 genes, 3.9%	0.094034
response to jasmonic acid stimulus	15 out of 622 genes, 2.4%	40 out of 2302 genes, 1.7%	0.0950094
dicarboxylic acid metabolic process	15 out of 622 genes, 2.4%	40 out of 2302 genes, 1.7%	0.0950094
alpha-amino acid catabolic process	19 out of 622 genes, 3.1%	53 out of 2302 genes, 2.3%	0.0976708
aromatic amino acid family metabolic process	26 out of 622 genes, 4.2%	76 out of 2302 genes, 3.3%	0.0979618
cation homeostasis	14 out of 622 genes, 2.3%	37 out of 2302 genes, 1.6%	0.0981376
plant-type ovary development	13 out of 622 genes, 2.1%	34 out of 2302 genes, 1.5%	0.101213
carpel development	13 out of 622 genes, 2.1%	34 out of 2302 genes, 1.5%	0.101213
ovule development	13 out of 622 genes, 2.1%	34 out of 2302 genes, 1.5%	0.101213
cation transport	31 out of 622 genes, 5.0%	93 out of 2302 genes, 4.0%	0.101797
regulation of cytoskeleton organization	5 out of 622 genes, 0.8%	10 out of 2302 genes, 0.4%	0.103486
response to other organism	67 out of 622 genes, 10.8%	217 out of 2302 genes, 9.4%	0.104147
homeostatic process	33 out of 622 genes, 5.3%	100 out of 2302 genes, 4.3%	0.104977
chemical homeostasis	17 out of 622 genes, 2.7%	47 out of 2302 genes, 2.0%	0.105637
terpenoid biosynthetic process	24 out of 622 genes, 3.9%	70 out of 2302 genes, 3.0%	0.106681
cellular response to oxidative stress	11 out of 622 genes, 1.8%	28 out of 2302 genes, 1.2%	0.106935
jasmonic acid metabolic process	10 out of 622 genes, 1.6%	25 out of 2302 genes, 1.1%	0.109363
jasmonic acid biosynthetic process	10 out of 622 genes, 1.6%	25 out of 2302 genes, 1.1%	0.109363
purine-containing compound biosynthetic process	20 out of 622 genes, 3.2%	57 out of 2302 genes, 2.5%	0.10961
nitrogen compound metabolic process	211 out of 622 genes, 33.9%	734 out of 2302 genes, 31.9%	0.110345
cellular response to hydrogen peroxide	9 out of 622 genes, 1.4%	22 out of 2302 genes, 1.0%	0.111263
M phase	7 out of 622 genes, 1.1%	16 out of 2302 genes, 0.7%	0.112075
regulation of cellular component size	7 out of 622 genes, 1.1%	16 out of 2302 genes, 0.7%	0.112075
regulation of organelle organization	7 out of 622 genes, 1.1%	16 out of 2302 genes, 0.7%	0.112075
regulation of anatomical structure size	7 out of 622 genes, 1.1%	16 out of 2302 genes, 0.7%	0.112075
regulation of primary metabolic process	61 out of 622 genes, 9.8%	197 out of 2302 genes, 8.6%	0.11213
positive regulation of gene expression	22 out of 622 genes, 3.5%	64 out of 2302 genes, 2.8%	0.116277
positive regulation of transcription, DNA-dependent	22 out of 622 genes, 3.5%	64 out of 2302 genes, 2.8%	0.116277
positive regulation of nucleobase-containing compound metabolic process	22 out of 622 genes, 3.5%	64 out of 2302 genes, 2.8%	0.116277
positive regulation of RNA metabolic process	22 out of 622 genes, 3.5%	64 out of 2302 genes, 2.8%	0.116277
cellular nitrogen compound metabolic process	176 out of 622 genes, 28.3%	608 out of 2302 genes, 26.4%	0.11647
positive regulation of cellular process	33 out of 622 genes, 5.3%	101 out of 2302 genes, 4.4%	0.117381
aromatic amino acid family biosynthetic process	14 out of 622 genes, 2.3%	38 out of 2302 genes, 1.7%	0.11855
hormone-mediated signaling pathway	21 out of 622 genes, 3.4%	61 out of 2302 genes, 2.6%	0.121438
terpenoid metabolic process	24 out of 622 genes, 3.9%	71 out of 2302 genes, 3.1%	0.121842
adaxial/abaxial pattern specification	3 out of 622 genes, 0.5%	5 out of 2302 genes, 0.2%	0.125723
photoinhibition	3 out of 622 genes, 0.5%	5 out of 2302 genes, 0.2%	0.125723
negative regulation of photosynthesis, light reaction	3 out of 622 genes, 0.5%	5 out of 2302 genes, 0.2%	0.125723
respiratory burst	3 out of 622 genes, 0.5%	5 out of 2302 genes, 0.2%	0.125723
copper ion homeostasis	3 out of 622 genes, 0.5%	5 out of 2302 genes, 0.2%	0.125723
regulation of biological quality	56 out of 622 genes, 9.0%	181 out of 2302 genes, 7.9%	0.125755
positive regulation of biosynthetic process	26 out of 622 genes, 4.2%	78 out of 2302 genes, 3.4%	0.126503
positive regulation of cellular biosynthetic process	26 out of 622 genes, 4.2%	78 out of 2302 genes, 3.4%	0.126503
negative regulation of metabolic process	20 out of 622 genes, 3.2%	58 out of 2302 genes, 2.5%	0.126864
positive regulation of macromolecule biosynthetic process	23 out of 622 genes, 3.7%	68 out of 2302 genes, 3.0%	0.127333
ion transport	36 out of 622 genes, 5.8%	112 out of 2302 genes, 4.9%	0.127386
glycolysis	31 out of 622 genes, 5.0%	95 out of 2302 genes, 4.1%	0.127995
protein complex assembly	57 out of 622 genes, 9.2%	185 out of 2302 genes, 8.0%	0.130943
protein complex biogenesis	57 out of 622 genes, 9.2%	185 out of 2302 genes, 8.0%	0.130943
positive regulation of nitrogen compound metabolic process	22 out of 622 genes, 3.5%	65 out of 2302 genes, 2.8%	0.133115
metabolic process	528 out of 622 genes, 84.9%	1920 out of 2302 genes, 83.4%	0.135416
regulation of transcription, DNA-dependent	39 out of 622 genes, 6.3%	123 out of 2302 genes, 5.3%	0.136425
regulation of RNA biosynthetic process	39 out of 622 genes, 6.3%	123 out of 2302 genes, 5.3%	0.136425
cellular response to organic substance	32 out of 622 genes, 5.1%	99 out of 2302 genes, 4.3%	0.136458
response to UV	10 out of 622 genes, 1.6%	26 out of 2302 genes, 1.1%	0.136729
regulation of protein modification process	18 out of 622 genes, 2.9%	52 out of 2302 genes, 2.3%	0.138584
lactate metabolic process	9 out of 622 genes, 1.4%	23 out of 2302 genes, 1.0%	0.141042
methylglyoxal metabolic process	9 out of 622 genes, 1.4%	23 out of 2302 genes, 1.0%	0.141042
methylglyoxal catabolic process to D-lactate	9 out of 622 genes, 1.4%	23 out of 2302 genes, 1.0%	0.141042
aldehyde catabolic process	9 out of 622 genes, 1.4%	23 out of 2302 genes, 1.0%	0.141042
methylglyoxal catabolic process	9 out of 622 genes, 1.4%	23 out of 2302 genes, 1.0%	0.141042
cellular component organization	166 out of 622 genes, 26.7%	576 out of 2302 genes, 25.0%	0.142661
photosystem II repair	4 out of 622 genes, 0.6%	8 out of 2302 genes, 0.3%	0.143258
response to UV-B	4 out of 622 genes, 0.6%	8 out of 2302 genes, 0.3%	0.143258
protein repair	4 out of 622 genes, 0.6%	8 out of 2302 genes, 0.3%	0.143258
positive regulation of protein complex assembly	4 out of 622 genes, 0.6%	8 out of 2302 genes, 0.3%	0.143258
positive regulation of protein polymerization	4 out of 622 genes, 0.6%	8 out of 2302 genes, 0.3%	0.143258
xylan catabolic process	4 out of 622 genes, 0.6%	8 out of 2302 genes, 0.3%	0.143258
positive regulation of cytoskeleton organization	4 out of 622 genes, 0.6%	8 out of 2302 genes, 0.3%	0.143258
response to water stimulus	17 out of 622 genes, 2.7%	49 out of 2302 genes, 2.1%	0.14492
actin filament-based process	8 out of 622 genes, 1.3%	20 out of 2302 genes, 0.9%	0.144951
peptide metabolic process	5 out of 622 genes, 0.8%	11 out of 2302 genes, 0.5%	0.14913
polyamine metabolic process	5 out of 622 genes, 0.8%	11 out of 2302 genes, 0.5%	0.14913
ubiquinone metabolic process	5 out of 622 genes, 0.8%	11 out of 2302 genes, 0.5%	0.14913
ubiquinone biosynthetic process	5 out of 622 genes, 0.8%	11 out of 2302 genes, 0.5%	0.14913
response to desiccation	5 out of 622 genes, 0.8%	11 out of 2302 genes, 0.5%	0.14913
response to brassinosteroid stimulus	5 out of 622 genes, 0.8%	11 out of 2302 genes, 0.5%	0.14913
post-embryonic root development	5 out of 622 genes, 0.8%	11 out of 2302 genes, 0.5%	0.14913
regionalization	6 out of 622 genes, 1.0%	14 out of 2302 genes, 0.6%	0.149897
organic substance biosynthetic process	252 out of 622 genes, 40.5%	891 out of 2302 genes, 38.7%	0.150108
regulation of cellular protein metabolic process	22 out of 622 genes, 3.5%	66 out of 2302 genes, 2.9%	0.151317
nucleoside metabolic process	29 out of 622 genes, 4.7%	90 out of 2302 genes, 3.9%	0.155588
defense response to fungus	15 out of 622 genes, 2.4%	43 out of 2302 genes, 1.9%	0.15867
positive regulation of metabolic process	26 out of 622 genes, 4.2%	80 out of 2302 genes, 3.5%	0.159622
positive regulation of cellular metabolic process	26 out of 622 genes, 4.2%	80 out of 2302 genes, 3.5%	0.159622
cellular biosynthetic process	245 out of 622 genes, 39.4%	867 out of 2302 genes, 37.7%	0.160689
positive regulation of macromolecule metabolic process	23 out of 622 genes, 3.7%	70 out of 2302 genes, 3.0%	0.163171
regulation of RNA metabolic process	39 out of 622 genes, 6.3%	125 out of 2302 genes, 5.4%	0.163663
cellular protein complex assembly	55 out of 622 genes, 8.8%	181 out of 2302 genes, 7.9%	0.164491
regulation of phosphate metabolic process	20 out of 622 genes, 3.2%	60 out of 2302 genes, 2.6%	0.165902
intracellular signal transduction	20 out of 622 genes, 3.2%	60 out of 2302 genes, 2.6%	0.165902
regulation of phosphorus metabolic process	20 out of 622 genes, 3.2%	60 out of 2302 genes, 2.6%	0.165902
macromolecular complex subunit organization	66 out of 622 genes, 10.6%	220 out of 2302 genes, 9.6%	0.166627
response to high light intensity	17 out of 622 genes, 2.7%	50 out of 2302 genes, 2.2%	0.167244
hydrogen peroxide metabolic process	10 out of 622 genes, 1.6%	27 out of 2302 genes, 1.2%	0.16733
organ development	64 out of 622 genes, 10.3%	213 out of 2302 genes, 9.3%	0.167477
cellular homeostasis	27 out of 622 genes, 4.3%	84 out of 2302 genes, 3.6%	0.170042
cellular component assembly	69 out of 622 genes, 11.1%	231 out of 2302 genes, 10.0%	0.170706
anatomical structure development	114 out of 622 genes, 18.3%	392 out of 2302 genes, 17.0%	0.17172
response to hormone stimulus	46 out of 622 genes, 7.4%	150 out of 2302 genes, 6.5%	0.171907
RNA metabolic process	76 out of 622 genes, 12.2%	256 out of 2302 genes, 11.1%	0.172107
gynoecium development	13 out of 622 genes, 2.1%	37 out of 2302 genes, 1.6%	0.174057
response to fructose stimulus	9 out of 622 genes, 1.4%	24 out of 2302 genes, 1.0%	0.174421
response to water deprivation	16 out of 622 genes, 2.6%	47 out of 2302 genes, 2.0%	0.175333
response to endogenous stimulus	47 out of 622 genes, 7.6%	154 out of 2302 genes, 6.7%	0.178645
response to heat	21 out of 622 genes, 3.4%	64 out of 2302 genes, 2.8%	0.178978
cellular glucose homeostasis	2 out of 622 genes, 0.3%	3 out of 2302 genes, 0.1%	0.179452
acetyl-CoA biosynthetic process from pyruvate	2 out of 622 genes, 0.3%	3 out of 2302 genes, 0.1%	0.179452
nucleotide-excision repair	2 out of 622 genes, 0.3%	3 out of 2302 genes, 0.1%	0.179452
glutamine biosynthetic process	2 out of 622 genes, 0.3%	3 out of 2302 genes, 0.1%	0.179452
cellular copper ion homeostasis	2 out of 622 genes, 0.3%	3 out of 2302 genes, 0.1%	0.179452
pyrimidine nucleoside triphosphate metabolic process	2 out of 622 genes, 0.3%	3 out of 2302 genes, 0.1%	0.179452
pyrimidine nucleoside triphosphate biosynthetic process	2 out of 622 genes, 0.3%	3 out of 2302 genes, 0.1%	0.179452
pyrimidine ribonucleoside triphosphate metabolic process	2 out of 622 genes, 0.3%	3 out of 2302 genes, 0.1%	0.179452
pyrimidine ribonucleoside triphosphate biosynthetic process	2 out of 622 genes, 0.3%	3 out of 2302 genes, 0.1%	0.179452
gamma-aminobutyric acid metabolic process	2 out of 622 genes, 0.3%	3 out of 2302 genes, 0.1%	0.179452
de-etiolation	2 out of 622 genes, 0.3%	3 out of 2302 genes, 0.1%	0.179452
hexose mediated signaling	2 out of 622 genes, 0.3%	3 out of 2302 genes, 0.1%	0.179452
guard cell differentiation	2 out of 622 genes, 0.3%	3 out of 2302 genes, 0.1%	0.179452
mucilage metabolic process	2 out of 622 genes, 0.3%	3 out of 2302 genes, 0.1%	0.179452
seed coat development	2 out of 622 genes, 0.3%	3 out of 2302 genes, 0.1%	0.179452
glucose mediated signaling pathway	2 out of 622 genes, 0.3%	3 out of 2302 genes, 0.1%	0.179452
regulation of chlorophyll biosynthetic process	2 out of 622 genes, 0.3%	3 out of 2302 genes, 0.1%	0.179452
guard cell development	2 out of 622 genes, 0.3%	3 out of 2302 genes, 0.1%	0.179452
guard cell morphogenesis	2 out of 622 genes, 0.3%	3 out of 2302 genes, 0.1%	0.179452
histone phosphorylation	2 out of 622 genes, 0.3%	3 out of 2302 genes, 0.1%	0.179452
protein-cofactor linkage	2 out of 622 genes, 0.3%	3 out of 2302 genes, 0.1%	0.179452
peptidyl-pyrromethane cofactor linkage	2 out of 622 genes, 0.3%	3 out of 2302 genes, 0.1%	0.179452
peptidyl-cysteine modification	2 out of 622 genes, 0.3%	3 out of 2302 genes, 0.1%	0.179452
glycine decarboxylation via glycine cleavage system	2 out of 622 genes, 0.3%	3 out of 2302 genes, 0.1%	0.179452
carbohydrate homeostasis	2 out of 622 genes, 0.3%	3 out of 2302 genes, 0.1%	0.179452
cellular response to heat	2 out of 622 genes, 0.3%	3 out of 2302 genes, 0.1%	0.179452
glucose homeostasis	2 out of 622 genes, 0.3%	3 out of 2302 genes, 0.1%	0.179452
response to copper ion	2 out of 622 genes, 0.3%	3 out of 2302 genes, 0.1%	0.179452
regulation of lipid catabolic process	2 out of 622 genes, 0.3%	3 out of 2302 genes, 0.1%	0.179452
cellular response to monosaccharide stimulus	2 out of 622 genes, 0.3%	3 out of 2302 genes, 0.1%	0.179452
cellular response to hexose stimulus	2 out of 622 genes, 0.3%	3 out of 2302 genes, 0.1%	0.179452
cellular response to glucose stimulus	2 out of 622 genes, 0.3%	3 out of 2302 genes, 0.1%	0.179452
response to nitric oxide	2 out of 622 genes, 0.3%	3 out of 2302 genes, 0.1%	0.179452
regulation of chlorophyll metabolic process	2 out of 622 genes, 0.3%	3 out of 2302 genes, 0.1%	0.179452
regulation of tetrapyrrole metabolic process	2 out of 622 genes, 0.3%	3 out of 2302 genes, 0.1%	0.179452
regulation of tetrapyrrole biosynthetic process	2 out of 622 genes, 0.3%	3 out of 2302 genes, 0.1%	0.179452
hydrogen peroxide catabolic process	8 out of 622 genes, 1.3%	21 out of 2302 genes, 0.9%	0.181632
single-organism developmental process	97 out of 622 genes, 15.6%	332 out of 2302 genes, 14.4%	0.181691
negative regulation of biosynthetic process	12 out of 622 genes, 1.9%	34 out of 2302 genes, 1.5%	0.182455
cellular chemical homeostasis	12 out of 622 genes, 1.9%	34 out of 2302 genes, 1.5%	0.182455
water transport	15 out of 622 genes, 2.4%	44 out of 2302 genes, 1.9%	0.183937
fluid transport	15 out of 622 genes, 2.4%	44 out of 2302 genes, 1.9%	0.183937
heterocycle metabolic process	169 out of 622 genes, 27.2%	593 out of 2302 genes, 25.8%	0.18711
developmental process	132 out of 622 genes, 21.2%	459 out of 2302 genes, 19.9%	0.189502
negative regulation of cellular metabolic process	14 out of 622 genes, 2.3%	41 out of 2302 genes, 1.8%	0.193112
ion homeostasis	14 out of 622 genes, 2.3%	41 out of 2302 genes, 1.8%	0.193112
phosphatidylglycerol biosynthetic process	6 out of 622 genes, 1.0%	15 out of 2302 genes, 0.7%	0.195652
branched-chain amino acid metabolic process	6 out of 622 genes, 1.0%	15 out of 2302 genes, 0.7%	0.195652
production of siRNA involved in RNA interference	6 out of 622 genes, 1.0%	15 out of 2302 genes, 0.7%	0.195652
phosphatidylglycerol metabolic process	6 out of 622 genes, 1.0%	15 out of 2302 genes, 0.7%	0.195652
alcohol biosynthetic process	16 out of 622 genes, 2.6%	48 out of 2302 genes, 2.1%	0.200816
organic hydroxy compound biosynthetic process	16 out of 622 genes, 2.6%	48 out of 2302 genes, 2.1%	0.200816
steroid biosynthetic process	10 out of 622 genes, 1.6%	28 out of 2302 genes, 1.2%	0.200883
L-serine biosynthetic process	3 out of 622 genes, 0.5%	6 out of 2302 genes, 0.3%	0.202393
valine metabolic process	3 out of 622 genes, 0.5%	6 out of 2302 genes, 0.3%	0.202393
response to iron ion	3 out of 622 genes, 0.5%	6 out of 2302 genes, 0.3%	0.202393
calcium-mediated signaling	3 out of 622 genes, 0.5%	6 out of 2302 genes, 0.3%	0.202393
regulation of photosynthesis, light reaction	3 out of 622 genes, 0.5%	6 out of 2302 genes, 0.3%	0.202393
regulation of generation of precursor metabolites and energy	3 out of 622 genes, 0.5%	6 out of 2302 genes, 0.3%	0.202393
amide biosynthetic process	3 out of 622 genes, 0.5%	6 out of 2302 genes, 0.3%	0.202393
protein import into chloroplast stroma	3 out of 622 genes, 0.5%	6 out of 2302 genes, 0.3%	0.202393
karyogamy	4 out of 622 genes, 0.6%	9 out of 2302 genes, 0.4%	0.205054
glutathione metabolic process	4 out of 622 genes, 0.6%	9 out of 2302 genes, 0.4%	0.205054
cell adhesion	4 out of 622 genes, 0.6%	9 out of 2302 genes, 0.4%	0.205054
brassinosteroid mediated signaling pathway	4 out of 622 genes, 0.6%	9 out of 2302 genes, 0.4%	0.205054
regulation of photosynthesis	4 out of 622 genes, 0.6%	9 out of 2302 genes, 0.4%	0.205054
positive regulation of organelle organization	4 out of 622 genes, 0.6%	9 out of 2302 genes, 0.4%	0.205054
biological adhesion	4 out of 622 genes, 0.6%	9 out of 2302 genes, 0.4%	0.205054
steroid hormone mediated signaling pathway	4 out of 622 genes, 0.6%	9 out of 2302 genes, 0.4%	0.205054
membrane lipid biosynthetic process	4 out of 622 genes, 0.6%	9 out of 2302 genes, 0.4%	0.205054
organelle fusion	4 out of 622 genes, 0.6%	9 out of 2302 genes, 0.4%	0.205054
lateral root development	4 out of 622 genes, 0.6%	9 out of 2302 genes, 0.4%	0.205054
response to steroid hormone stimulus	4 out of 622 genes, 0.6%	9 out of 2302 genes, 0.4%	0.205054
cellular response to brassinosteroid stimulus	4 out of 622 genes, 0.6%	9 out of 2302 genes, 0.4%	0.205054
cellular response to steroid hormone stimulus	4 out of 622 genes, 0.6%	9 out of 2302 genes, 0.4%	0.205054
regulation of nitrogen compound metabolic process	43 out of 622 genes, 6.9%	142 out of 2302 genes, 6.2%	0.208798
organonitrogen compound catabolic process	39 out of 622 genes, 6.3%	128 out of 2302 genes, 5.6%	0.20992
vitamin metabolic process	12 out of 622 genes, 1.9%	35 out of 2302 genes, 1.5%	0.213442
regulation of response to stimulus	22 out of 622 genes, 3.5%	69 out of 2302 genes, 3.0%	0.213688
Golgi organization	17 out of 622 genes, 2.7%	52 out of 2302 genes, 2.3%	0.216836
anatomical structure morphogenesis	58 out of 622 genes, 9.3%	196 out of 2302 genes, 8.5%	0.221234
negative regulation of gene expression	14 out of 622 genes, 2.3%	42 out of 2302 genes, 1.8%	0.221983
multicellular organismal development	123 out of 622 genes, 19.8%	430 out of 2302 genes, 18.7%	0.222797
biosynthetic process	263 out of 622 genes, 42.3%	942 out of 2302 genes, 40.9%	0.223178
regulation of cellular biosynthetic process	45 out of 622 genes, 7.2%	150 out of 2302 genes, 6.5%	0.223524
negative regulation of macromolecule biosynthetic process	11 out of 622 genes, 1.8%	32 out of 2302 genes, 1.4%	0.22477
negative regulation of cellular biosynthetic process	11 out of 622 genes, 1.8%	32 out of 2302 genes, 1.4%	0.22477
negative regulation of cellular macromolecule biosynthetic process	11 out of 622 genes, 1.8%	32 out of 2302 genes, 1.4%	0.22477
macromolecular complex assembly	59 out of 622 genes, 9.5%	200 out of 2302 genes, 8.7%	0.22727
regulation of biosynthetic process	46 out of 622 genes, 7.4%	154 out of 2302 genes, 6.7%	0.230762
acetyl-CoA metabolic process	7 out of 622 genes, 1.1%	19 out of 2302 genes, 0.8%	0.233421
gametophyte development	13 out of 622 genes, 2.1%	39 out of 2302 genes, 1.7%	0.233759
multi-organism process	72 out of 622 genes, 11.6%	247 out of 2302 genes, 10.7%	0.233837
regulation of protein metabolic process	22 out of 622 genes, 3.5%	70 out of 2302 genes, 3.0%	0.236842
negative regulation of nucleobase-containing compound metabolic process	10 out of 622 genes, 1.6%	29 out of 2302 genes, 1.3%	0.237021
negative regulation of nitrogen compound metabolic process	10 out of 622 genes, 1.6%	29 out of 2302 genes, 1.3%	0.237021
response to osmotic stress	63 out of 622 genes, 10.1%	215 out of 2302 genes, 9.3%	0.237078
system development	97 out of 622 genes, 15.6%	338 out of 2302 genes, 14.7%	0.245203
megagametogenesis	6 out of 622 genes, 1.0%	16 out of 2302 genes, 0.7%	0.245798
regulation of cellular ketone metabolic process	6 out of 622 genes, 1.0%	16 out of 2302 genes, 0.7%	0.245798
RNA interference	6 out of 622 genes, 1.0%	16 out of 2302 genes, 0.7%	0.245798
dsRNA fragmentation	6 out of 622 genes, 1.0%	16 out of 2302 genes, 0.7%	0.245798
gene silencing by miRNA	6 out of 622 genes, 1.0%	16 out of 2302 genes, 0.7%	0.245798
production of miRNAs involved in gene silencing by miRNA	6 out of 622 genes, 1.0%	16 out of 2302 genes, 0.7%	0.245798
response to dsRNA	6 out of 622 genes, 1.0%	16 out of 2302 genes, 0.7%	0.245798
production of small RNA involved in gene silencing by RNA	6 out of 622 genes, 1.0%	16 out of 2302 genes, 0.7%	0.245798
cellular response to dsRNA	6 out of 622 genes, 1.0%	16 out of 2302 genes, 0.7%	0.245798
cellular biogenic amine metabolic process	12 out of 622 genes, 1.9%	36 out of 2302 genes, 1.6%	0.246472
cellular amine metabolic process	12 out of 622 genes, 1.9%	36 out of 2302 genes, 1.6%	0.246472
alcohol metabolic process	19 out of 622 genes, 3.1%	60 out of 2302 genes, 2.6%	0.246547
organic hydroxy compound metabolic process	19 out of 622 genes, 3.1%	60 out of 2302 genes, 2.6%	0.246547
amine catabolic process	9 out of 622 genes, 1.4%	26 out of 2302 genes, 1.1%	0.250345
cellular aromatic compound metabolic process	173 out of 622 genes, 27.8%	615 out of 2302 genes, 26.7%	0.250413
regulation of cellular process	115 out of 622 genes, 18.5%	404 out of 2302 genes, 17.5%	0.253917
negative regulation of macromolecule metabolic process	16 out of 622 genes, 2.6%	50 out of 2302 genes, 2.2%	0.256468
positive regulation of biological process	34 out of 622 genes, 5.5%	113 out of 2302 genes, 4.9%	0.256804
protein lipidation	5 out of 622 genes, 0.8%	13 out of 2302 genes, 0.6%	0.258971
N-terminal protein lipidation	5 out of 622 genes, 0.8%	13 out of 2302 genes, 0.6%	0.258971
N-terminal protein myristoylation	5 out of 622 genes, 0.8%	13 out of 2302 genes, 0.6%	0.258971
protein myristoylation	5 out of 622 genes, 0.8%	13 out of 2302 genes, 0.6%	0.258971
N-terminal protein amino acid modification	5 out of 622 genes, 0.8%	13 out of 2302 genes, 0.6%	0.258971
lipoprotein metabolic process	5 out of 622 genes, 0.8%	13 out of 2302 genes, 0.6%	0.258971
lipoprotein biosynthetic process	5 out of 622 genes, 0.8%	13 out of 2302 genes, 0.6%	0.258971
quinone cofactor metabolic process	5 out of 622 genes, 0.8%	13 out of 2302 genes, 0.6%	0.258971
quinone cofactor biosynthetic process	5 out of 622 genes, 0.8%	13 out of 2302 genes, 0.6%	0.258971
iron-sulfur cluster assembly	11 out of 622 genes, 1.8%	33 out of 2302 genes, 1.4%	0.260264
metallo-sulfur cluster assembly	11 out of 622 genes, 1.8%	33 out of 2302 genes, 1.4%	0.260264
response to salt stress	60 out of 622 genes, 9.6%	206 out of 2302 genes, 8.9%	0.261957
nucleobase-containing compound biosynthetic process	46 out of 622 genes, 7.4%	156 out of 2302 genes, 6.8%	0.263455
pollen development	8 out of 622 genes, 1.3%	23 out of 2302 genes, 1.0%	0.264936
regulation of nucleobase-containing compound metabolic process	40 out of 622 genes, 6.4%	135 out of 2302 genes, 5.9%	0.270175
transition metal ion transport	4 out of 622 genes, 0.6%	10 out of 2302 genes, 0.4%	0.272766
leaf senescence	4 out of 622 genes, 0.6%	10 out of 2302 genes, 0.4%	0.272766
cellular biogenic amine biosynthetic process	4 out of 622 genes, 0.6%	10 out of 2302 genes, 0.4%	0.272766
regulation of anion transport	4 out of 622 genes, 0.6%	10 out of 2302 genes, 0.4%	0.272766
cellular macromolecular complex assembly	57 out of 622 genes, 9.2%	196 out of 2302 genes, 8.5%	0.273509
steroid metabolic process	10 out of 622 genes, 1.6%	30 out of 2302 genes, 1.3%	0.275314
cellular cation homeostasis	10 out of 622 genes, 1.6%	30 out of 2302 genes, 1.3%	0.275314
calcium ion transport	7 out of 622 genes, 1.1%	20 out of 2302 genes, 0.9%	0.281058
glutamate metabolic process	3 out of 622 genes, 0.5%	7 out of 2302 genes, 0.3%	0.286393
polyamine catabolic process	3 out of 622 genes, 0.5%	7 out of 2302 genes, 0.3%	0.286393
glycolipid biosynthetic process	3 out of 622 genes, 0.5%	7 out of 2302 genes, 0.3%	0.286393
defense response to bacterium, incompatible interaction	3 out of 622 genes, 0.5%	7 out of 2302 genes, 0.3%	0.286393
negative regulation of cellular process	18 out of 622 genes, 2.9%	58 out of 2302 genes, 2.5%	0.286911
regulation of macromolecule biosynthetic process	40 out of 622 genes, 6.4%	136 out of 2302 genes, 5.9%	0.288687
regulation of cellular macromolecule biosynthetic process	40 out of 622 genes, 6.4%	136 out of 2302 genes, 5.9%	0.288687
pattern specification process	9 out of 622 genes, 1.4%	27 out of 2302 genes, 1.2%	0.291853
negative regulation of transcription, DNA-dependent	9 out of 622 genes, 1.4%	27 out of 2302 genes, 1.2%	0.291853
negative regulation of RNA metabolic process	9 out of 622 genes, 1.4%	27 out of 2302 genes, 1.2%	0.291853
respiratory burst involved in defense response	2 out of 622 genes, 0.3%	4 out of 2302 genes, 0.2%	0.296153
polyamine biosynthetic process	2 out of 622 genes, 0.3%	4 out of 2302 genes, 0.2%	0.296153
cellular metal ion homeostasis	2 out of 622 genes, 0.3%	4 out of 2302 genes, 0.2%	0.296153
inner mitochondrial membrane organization	2 out of 622 genes, 0.3%	4 out of 2302 genes, 0.2%	0.296153
detection of abiotic stimulus	2 out of 622 genes, 0.3%	4 out of 2302 genes, 0.2%	0.296153
nonphotochemical quenching	2 out of 622 genes, 0.3%	4 out of 2302 genes, 0.2%	0.296153
regulation of fatty acid metabolic process	2 out of 622 genes, 0.3%	4 out of 2302 genes, 0.2%	0.296153
post-translational protein modification	2 out of 622 genes, 0.3%	4 out of 2302 genes, 0.2%	0.296153
sulfur compound catabolic process	2 out of 622 genes, 0.3%	4 out of 2302 genes, 0.2%	0.296153
protein import into mitochondrial inner membrane	2 out of 622 genes, 0.3%	4 out of 2302 genes, 0.2%	0.296153
cell fate commitment	2 out of 622 genes, 0.3%	4 out of 2302 genes, 0.2%	0.296153
regulation of cofactor metabolic process	2 out of 622 genes, 0.3%	4 out of 2302 genes, 0.2%	0.296153
iron ion homeostasis	2 out of 622 genes, 0.3%	4 out of 2302 genes, 0.2%	0.296153
energy quenching	2 out of 622 genes, 0.3%	4 out of 2302 genes, 0.2%	0.296153
cellular developmental process	41 out of 622 genes, 6.6%	140 out of 2302 genes, 6.1%	0.296622
multicellular organismal process	126 out of 622 genes, 20.3%	448 out of 2302 genes, 19.5%	0.297514
phytosteroid biosynthetic process	6 out of 622 genes, 1.0%	17 out of 2302 genes, 0.7%	0.299083
brassinosteroid biosynthetic process	6 out of 622 genes, 1.0%	17 out of 2302 genes, 0.7%	0.299083
posttranscriptional gene silencing by RNA	6 out of 622 genes, 1.0%	17 out of 2302 genes, 0.7%	0.299083
cellular amide metabolic process	6 out of 622 genes, 1.0%	17 out of 2302 genes, 0.7%	0.299083
post-embryonic organ development	21 out of 622 genes, 3.4%	69 out of 2302 genes, 3.0%	0.299715
transcription, DNA-dependent	17 out of 622 genes, 2.7%	55 out of 2302 genes, 2.4%	0.301522
RNA biosynthetic process	17 out of 622 genes, 2.7%	55 out of 2302 genes, 2.4%	0.301522
nucleotide biosynthetic process	28 out of 622 genes, 4.5%	94 out of 2302 genes, 4.1%	0.304818
glucan biosynthetic process	28 out of 622 genes, 4.5%	94 out of 2302 genes, 4.1%	0.304818
nucleoside phosphate biosynthetic process	28 out of 622 genes, 4.5%	94 out of 2302 genes, 4.1%	0.304818
response to organic substance	87 out of 622 genes, 14.0%	307 out of 2302 genes, 13.3%	0.310041
mitotic cell cycle	8 out of 622 genes, 1.3%	24 out of 2302 genes, 1.0%	0.310194
glutamine family amino acid metabolic process	8 out of 622 genes, 1.3%	24 out of 2302 genes, 1.0%	0.310194
sterol metabolic process	8 out of 622 genes, 1.3%	24 out of 2302 genes, 1.0%	0.310194
sterol biosynthetic process	8 out of 622 genes, 1.3%	24 out of 2302 genes, 1.0%	0.310194
gene silencing by RNA	8 out of 622 genes, 1.3%	24 out of 2302 genes, 1.0%	0.310194
cellular biogenic amine catabolic process	8 out of 622 genes, 1.3%	24 out of 2302 genes, 1.0%	0.310194
cellular ion homeostasis	10 out of 622 genes, 1.6%	31 out of 2302 genes, 1.3%	0.315282
single-multicellular organism process	125 out of 622 genes, 20.1%	446 out of 2302 genes, 19.4%	0.316254
membrane lipid metabolic process	5 out of 622 genes, 0.8%	14 out of 2302 genes, 0.6%	0.319567
trichome differentiation	5 out of 622 genes, 0.8%	14 out of 2302 genes, 0.6%	0.319567
positive regulation of cellular component organization	5 out of 622 genes, 0.8%	14 out of 2302 genes, 0.6%	0.319567
quinone metabolic process	5 out of 622 genes, 0.8%	14 out of 2302 genes, 0.6%	0.319567
quinone biosynthetic process	5 out of 622 genes, 0.8%	14 out of 2302 genes, 0.6%	0.319567
response to reactive oxygen species	23 out of 622 genes, 3.7%	77 out of 2302 genes, 3.3%	0.323822
cell differentiation	35 out of 622 genes, 5.6%	120 out of 2302 genes, 5.2%	0.326412
ketone biosynthetic process	7 out of 622 genes, 1.1%	21 out of 2302 genes, 0.9%	0.330771
proteolysis	64 out of 622 genes, 10.3%	225 out of 2302 genes, 9.8%	0.331643
cell redox homeostasis	15 out of 622 genes, 2.4%	49 out of 2302 genes, 2.1%	0.333891
intracellular protein transmembrane import	9 out of 622 genes, 1.4%	28 out of 2302 genes, 1.2%	0.334944
divalent metal ion transport	13 out of 622 genes, 2.1%	42 out of 2302 genes, 1.8%	0.335411
divalent inorganic cation transport	13 out of 622 genes, 2.1%	42 out of 2302 genes, 1.8%	0.335411
DNA-dependent transcription, elongation	4 out of 622 genes, 0.6%	11 out of 2302 genes, 0.5%	0.343415
hyperosmotic salinity response	4 out of 622 genes, 0.6%	11 out of 2302 genes, 0.5%	0.343415
lipid transport	6 out of 622 genes, 1.0%	18 out of 2302 genes, 0.8%	0.354219
embryo sac development	6 out of 622 genes, 1.0%	18 out of 2302 genes, 0.8%	0.354219
phytosteroid metabolic process	6 out of 622 genes, 1.0%	18 out of 2302 genes, 0.8%	0.354219
brassinosteroid metabolic process	6 out of 622 genes, 1.0%	18 out of 2302 genes, 0.8%	0.354219
posttranscriptional gene silencing	6 out of 622 genes, 1.0%	18 out of 2302 genes, 0.8%	0.354219
indole-containing compound catabolic process	6 out of 622 genes, 1.0%	18 out of 2302 genes, 0.8%	0.354219
organic cyclic compound metabolic process	181 out of 622 genes, 29.1%	655 out of 2302 genes, 28.5%	0.356057
cellular modified amino acid metabolic process	10 out of 622 genes, 1.6%	32 out of 2302 genes, 1.4%	0.356423
cellular glucan metabolic process	37 out of 622 genes, 5.9%	129 out of 2302 genes, 5.6%	0.364037
glucan metabolic process	37 out of 622 genes, 5.9%	129 out of 2302 genes, 5.6%	0.364037
hormone biosynthetic process	13 out of 622 genes, 2.1%	43 out of 2302 genes, 1.9%	0.371318
galactose metabolic process	3 out of 622 genes, 0.5%	8 out of 2302 genes, 0.3%	0.372274
regulation of carbohydrate metabolic process	3 out of 622 genes, 0.5%	8 out of 2302 genes, 0.3%	0.372274
regulation of DNA replication	3 out of 622 genes, 0.5%	8 out of 2302 genes, 0.3%	0.372274
protein import into chloroplast thylakoid membrane	3 out of 622 genes, 0.5%	8 out of 2302 genes, 0.3%	0.372274
cellular response to radiation	3 out of 622 genes, 0.5%	8 out of 2302 genes, 0.3%	0.372274
cellular response to light stimulus	3 out of 622 genes, 0.5%	8 out of 2302 genes, 0.3%	0.372274
toxin metabolic process	11 out of 622 genes, 1.8%	36 out of 2302 genes, 1.6%	0.375382
toxin catabolic process	11 out of 622 genes, 1.8%	36 out of 2302 genes, 1.6%	0.375382
response to light intensity	18 out of 622 genes, 2.9%	61 out of 2302 genes, 2.6%	0.375819
gene silencing	9 out of 622 genes, 1.4%	29 out of 2302 genes, 1.3%	0.379009
intracellular protein transmembrane transport	9 out of 622 genes, 1.4%	29 out of 2302 genes, 1.3%	0.379009
protein transmembrane transport	9 out of 622 genes, 1.4%	29 out of 2302 genes, 1.3%	0.379009
protein acylation	5 out of 622 genes, 0.8%	15 out of 2302 genes, 0.7%	0.381525
acyl-CoA metabolic process	7 out of 622 genes, 1.1%	22 out of 2302 genes, 1.0%	0.381604
thioester metabolic process	7 out of 622 genes, 1.1%	22 out of 2302 genes, 1.0%	0.381604
cellular ketone metabolic process	7 out of 622 genes, 1.1%	22 out of 2302 genes, 1.0%	0.381604
regulation of gene expression	42 out of 622 genes, 6.8%	148 out of 2302 genes, 6.4%	0.381854
macromolecule catabolic process	47 out of 622 genes, 7.6%	167 out of 2302 genes, 7.3%	0.397388
indole-containing compound metabolic process	10 out of 622 genes, 1.6%	33 out of 2302 genes, 1.4%	0.398232
protein targeting	40 out of 622 genes, 6.4%	142 out of 2302 genes, 6.2%	0.407828
defense response to insect	2 out of 622 genes, 0.3%	5 out of 2302 genes, 0.2%	0.409773
mannose metabolic process	2 out of 622 genes, 0.3%	5 out of 2302 genes, 0.2%	0.409773
glutamine metabolic process	2 out of 622 genes, 0.3%	5 out of 2302 genes, 0.2%	0.409773
lysine metabolic process	2 out of 622 genes, 0.3%	5 out of 2302 genes, 0.2%	0.409773
mitochondrial membrane organization	2 out of 622 genes, 0.3%	5 out of 2302 genes, 0.2%	0.409773
lysine biosynthetic process	2 out of 622 genes, 0.3%	5 out of 2302 genes, 0.2%	0.409773
lysine biosynthetic process via diaminopimelate	2 out of 622 genes, 0.3%	5 out of 2302 genes, 0.2%	0.409773
specification of symmetry	2 out of 622 genes, 0.3%	5 out of 2302 genes, 0.2%	0.409773
coumarin metabolic process	2 out of 622 genes, 0.3%	5 out of 2302 genes, 0.2%	0.409773
coumarin biosynthetic process	2 out of 622 genes, 0.3%	5 out of 2302 genes, 0.2%	0.409773
determination of bilateral symmetry	2 out of 622 genes, 0.3%	5 out of 2302 genes, 0.2%	0.409773
xylem and phloem pattern formation	2 out of 622 genes, 0.3%	5 out of 2302 genes, 0.2%	0.409773
xyloglucan metabolic process	2 out of 622 genes, 0.3%	5 out of 2302 genes, 0.2%	0.409773
peptide biosynthetic process	2 out of 622 genes, 0.3%	5 out of 2302 genes, 0.2%	0.409773
regulation of protein complex disassembly	2 out of 622 genes, 0.3%	5 out of 2302 genes, 0.2%	0.409773
disaccharide biosynthetic process	2 out of 622 genes, 0.3%	5 out of 2302 genes, 0.2%	0.409773
S-adenosylmethionine metabolic process	2 out of 622 genes, 0.3%	5 out of 2302 genes, 0.2%	0.409773
response to virus	6 out of 622 genes, 1.0%	19 out of 2302 genes, 0.8%	0.409973
regulation of macromolecule metabolic process	52 out of 622 genes, 8.4%	186 out of 2302 genes, 8.1%	0.411174
glycolipid metabolic process	4 out of 622 genes, 0.6%	12 out of 2302 genes, 0.5%	0.414354
microtubule nucleation	4 out of 622 genes, 0.6%	12 out of 2302 genes, 0.5%	0.414354
photoperiodism	4 out of 622 genes, 0.6%	12 out of 2302 genes, 0.5%	0.414354
trichome morphogenesis	4 out of 622 genes, 0.6%	12 out of 2302 genes, 0.5%	0.414354
response to nitrate	4 out of 622 genes, 0.6%	12 out of 2302 genes, 0.5%	0.414354
second-messenger-mediated signaling	4 out of 622 genes, 0.6%	12 out of 2302 genes, 0.5%	0.414354
photoperiodism, flowering	4 out of 622 genes, 0.6%	12 out of 2302 genes, 0.5%	0.414354
protein maturation	4 out of 622 genes, 0.6%	12 out of 2302 genes, 0.5%	0.414354
response to auxin stimulus	9 out of 622 genes, 1.4%	30 out of 2302 genes, 1.3%	0.42345
regulation of gene expression, epigenetic	9 out of 622 genes, 1.4%	30 out of 2302 genes, 1.3%	0.42345
protein targeting to chloroplast	12 out of 622 genes, 1.9%	41 out of 2302 genes, 1.8%	0.430434
establishment of protein localization to chloroplast	12 out of 622 genes, 1.9%	41 out of 2302 genes, 1.8%	0.430434
protein localization to chloroplast	12 out of 622 genes, 1.9%	41 out of 2302 genes, 1.8%	0.430434
cellular metabolic process	417 out of 622 genes, 67.0%	1535 out of 2302 genes, 66.7%	0.432072
indoleacetic acid metabolic process	7 out of 622 genes, 1.1%	23 out of 2302 genes, 1.0%	0.432646
indoleacetic acid biosynthetic process	7 out of 622 genes, 1.1%	23 out of 2302 genes, 1.0%	0.432646
cellular hormone metabolic process	7 out of 622 genes, 1.1%	23 out of 2302 genes, 1.0%	0.432646
response to fungus	18 out of 622 genes, 2.9%	63 out of 2302 genes, 2.7%	0.437333
amine metabolic process	21 out of 622 genes, 3.4%	74 out of 2302 genes, 3.2%	0.439153
inorganic anion transport	5 out of 622 genes, 0.8%	16 out of 2302 genes, 0.7%	0.443219
nucleobase-containing compound transport	5 out of 622 genes, 0.8%	16 out of 2302 genes, 0.7%	0.443219
response to hydrogen peroxide	16 out of 622 genes, 2.6%	56 out of 2302 genes, 2.4%	0.446588
cell wall modification	11 out of 622 genes, 1.8%	38 out of 2302 genes, 1.7%	0.455077
RNA localization	3 out of 622 genes, 0.5%	9 out of 2302 genes, 0.4%	0.455884
RNA export from nucleus	3 out of 622 genes, 0.5%	9 out of 2302 genes, 0.4%	0.455884
mRNA export from nucleus	3 out of 622 genes, 0.5%	9 out of 2302 genes, 0.4%	0.455884
superoxide metabolic process	3 out of 622 genes, 0.5%	9 out of 2302 genes, 0.4%	0.455884
glutamine family amino acid catabolic process	3 out of 622 genes, 0.5%	9 out of 2302 genes, 0.4%	0.455884
branched-chain amino acid biosynthetic process	3 out of 622 genes, 0.5%	9 out of 2302 genes, 0.4%	0.455884
positive regulation of flavonoid biosynthetic process	3 out of 622 genes, 0.5%	9 out of 2302 genes, 0.4%	0.455884
regulation of stomatal movement	3 out of 622 genes, 0.5%	9 out of 2302 genes, 0.4%	0.455884
nucleic acid transport	3 out of 622 genes, 0.5%	9 out of 2302 genes, 0.4%	0.455884
RNA transport	3 out of 622 genes, 0.5%	9 out of 2302 genes, 0.4%	0.455884
mRNA transport	3 out of 622 genes, 0.5%	9 out of 2302 genes, 0.4%	0.455884
regulation of DNA metabolic process	3 out of 622 genes, 0.5%	9 out of 2302 genes, 0.4%	0.455884
establishment of RNA localization	3 out of 622 genes, 0.5%	9 out of 2302 genes, 0.4%	0.455884
nucleic acid metabolic process	85 out of 622 genes, 13.7%	310 out of 2302 genes, 13.5%	0.45657
translation	48 out of 622 genes, 7.7%	174 out of 2302 genes, 7.6%	0.461122
immune effector process	6 out of 622 genes, 1.0%	20 out of 2302 genes, 0.9%	0.465222
cell death	6 out of 622 genes, 1.0%	20 out of 2302 genes, 0.9%	0.465222
phenylpropanoid biosynthetic process	6 out of 622 genes, 1.0%	20 out of 2302 genes, 0.9%	0.465222
death	6 out of 622 genes, 1.0%	20 out of 2302 genes, 0.9%	0.465222
organelle fission	6 out of 622 genes, 1.0%	20 out of 2302 genes, 0.9%	0.465222
protein folding	27 out of 622 genes, 4.3%	97 out of 2302 genes, 4.2%	0.466436
cell cycle phase	9 out of 622 genes, 1.4%	31 out of 2302 genes, 1.3%	0.467701
single-organism transport	96 out of 622 genes, 15.4%	352 out of 2302 genes, 15.3%	0.476981
cytoskeleton organization	16 out of 622 genes, 2.6%	57 out of 2302 genes, 2.5%	0.479297
metal ion transport	16 out of 622 genes, 2.6%	57 out of 2302 genes, 2.5%	0.479297
hormone metabolic process	13 out of 622 genes, 2.1%	46 out of 2302 genes, 2.0%	0.4806
protein targeting to mitochondrion	7 out of 622 genes, 1.1%	24 out of 2302 genes, 1.0%	0.483068
aging	7 out of 622 genes, 1.1%	24 out of 2302 genes, 1.0%	0.483068
plant-type cell wall biogenesis	7 out of 622 genes, 1.1%	24 out of 2302 genes, 1.0%	0.483068
protein localization to mitochondrion	7 out of 622 genes, 1.1%	24 out of 2302 genes, 1.0%	0.483068
establishment of protein localization to mitochondrion	7 out of 622 genes, 1.1%	24 out of 2302 genes, 1.0%	0.483068
glutamine family amino acid biosynthetic process	4 out of 622 genes, 0.6%	13 out of 2302 genes, 0.6%	0.483413
hormone transport	4 out of 622 genes, 0.6%	13 out of 2302 genes, 0.6%	0.483413
organ senescence	4 out of 622 genes, 0.6%	13 out of 2302 genes, 0.6%	0.483413
myo-inositol hexakisphosphate biosynthetic process	4 out of 622 genes, 0.6%	13 out of 2302 genes, 0.6%	0.483413
programmed cell death	4 out of 622 genes, 0.6%	13 out of 2302 genes, 0.6%	0.483413
inositol phosphate biosynthetic process	4 out of 622 genes, 0.6%	13 out of 2302 genes, 0.6%	0.483413
myo-inositol hexakisphosphate metabolic process	4 out of 622 genes, 0.6%	13 out of 2302 genes, 0.6%	0.483413
inositol phosphate metabolic process	4 out of 622 genes, 0.6%	13 out of 2302 genes, 0.6%	0.483413
auxin transport	4 out of 622 genes, 0.6%	13 out of 2302 genes, 0.6%	0.483413
organic substance metabolic process	429 out of 622 genes, 69.0%	1585 out of 2302 genes, 68.9%	0.491738
vegetative to reproductive phase transition of meristem	14 out of 622 genes, 2.3%	50 out of 2302 genes, 2.2%	0.491761
single-organism process	300 out of 622 genes, 48.2%	1108 out of 2302 genes, 48.1%	0.495449
ATP catabolic process	5 out of 622 genes, 0.8%	17 out of 2302 genes, 0.7%	0.503276
tryptophan catabolic process	5 out of 622 genes, 0.8%	17 out of 2302 genes, 0.7%	0.503276
indolalkylamine catabolic process	5 out of 622 genes, 0.8%	17 out of 2302 genes, 0.7%	0.503276
establishment of localization	126 out of 622 genes, 20.3%	465 out of 2302 genes, 20.2%	0.504532
protein import	12 out of 622 genes, 1.9%	43 out of 2302 genes, 1.9%	0.50604
flower development	19 out of 622 genes, 3.1%	69 out of 2302 genes, 3.0%	0.507802
post-embryonic development	67 out of 622 genes, 10.8%	247 out of 2302 genes, 10.7%	0.51083
indole-containing compound biosynthetic process	9 out of 622 genes, 1.4%	32 out of 2302 genes, 1.4%	0.511244
glycerol metabolic process	2 out of 622 genes, 0.3%	6 out of 2302 genes, 0.3%	0.513463
sphingolipid metabolic process	2 out of 622 genes, 0.3%	6 out of 2302 genes, 0.3%	0.513463
heme biosynthetic process	2 out of 622 genes, 0.3%	6 out of 2302 genes, 0.3%	0.513463
nucleotide transport	2 out of 622 genes, 0.3%	6 out of 2302 genes, 0.3%	0.513463
regulation of mitotic cell cycle	2 out of 622 genes, 0.3%	6 out of 2302 genes, 0.3%	0.513463
purine nucleoside monophosphate metabolic process	2 out of 622 genes, 0.3%	6 out of 2302 genes, 0.3%	0.513463
purine nucleoside monophosphate biosynthetic process	2 out of 622 genes, 0.3%	6 out of 2302 genes, 0.3%	0.513463
purine ribonucleoside monophosphate metabolic process	2 out of 622 genes, 0.3%	6 out of 2302 genes, 0.3%	0.513463
purine ribonucleoside monophosphate biosynthetic process	2 out of 622 genes, 0.3%	6 out of 2302 genes, 0.3%	0.513463
detection of external stimulus	2 out of 622 genes, 0.3%	6 out of 2302 genes, 0.3%	0.513463
response to toxic substance	2 out of 622 genes, 0.3%	6 out of 2302 genes, 0.3%	0.513463
auxin mediated signaling pathway	2 out of 622 genes, 0.3%	6 out of 2302 genes, 0.3%	0.513463
protein desumoylation	2 out of 622 genes, 0.3%	6 out of 2302 genes, 0.3%	0.513463
alditol metabolic process	2 out of 622 genes, 0.3%	6 out of 2302 genes, 0.3%	0.513463
plastid translation	2 out of 622 genes, 0.3%	6 out of 2302 genes, 0.3%	0.513463
regulation of protein localization	2 out of 622 genes, 0.3%	6 out of 2302 genes, 0.3%	0.513463
regulation of chromosome organization	2 out of 622 genes, 0.3%	6 out of 2302 genes, 0.3%	0.513463
D-xylose metabolic process	2 out of 622 genes, 0.3%	6 out of 2302 genes, 0.3%	0.513463
amino acid import	2 out of 622 genes, 0.3%	6 out of 2302 genes, 0.3%	0.513463
dicarboxylic acid biosynthetic process	2 out of 622 genes, 0.3%	6 out of 2302 genes, 0.3%	0.513463
diaminopimelate metabolic process	2 out of 622 genes, 0.3%	6 out of 2302 genes, 0.3%	0.513463
lipid phosphorylation	2 out of 622 genes, 0.3%	6 out of 2302 genes, 0.3%	0.513463
phosphatidylinositol phosphorylation	2 out of 622 genes, 0.3%	6 out of 2302 genes, 0.3%	0.513463
nucleotide phosphorylation	2 out of 622 genes, 0.3%	6 out of 2302 genes, 0.3%	0.513463
hydrogen peroxide biosynthetic process	2 out of 622 genes, 0.3%	6 out of 2302 genes, 0.3%	0.513463
defense response by cell wall thickening	2 out of 622 genes, 0.3%	6 out of 2302 genes, 0.3%	0.513463
defense response by callose deposition	2 out of 622 genes, 0.3%	6 out of 2302 genes, 0.3%	0.513463
defense response by callose deposition in cell wall	2 out of 622 genes, 0.3%	6 out of 2302 genes, 0.3%	0.513463
cellular response to auxin stimulus	2 out of 622 genes, 0.3%	6 out of 2302 genes, 0.3%	0.513463
cellular response to ethylene stimulus	2 out of 622 genes, 0.3%	6 out of 2302 genes, 0.3%	0.513463
primary metabolic process	403 out of 622 genes, 64.8%	1492 out of 2302 genes, 64.8%	0.525888
regulation of hormone levels	18 out of 622 genes, 2.9%	66 out of 2302 genes, 2.9%	0.529193
cell morphogenesis involved in differentiation	7 out of 622 genes, 1.1%	25 out of 2302 genes, 1.1%	0.532147
nucleocytoplasmic transport	7 out of 622 genes, 1.1%	25 out of 2302 genes, 1.1%	0.532147
mitochondrion organization	7 out of 622 genes, 1.1%	25 out of 2302 genes, 1.1%	0.532147
seed germination	7 out of 622 genes, 1.1%	25 out of 2302 genes, 1.1%	0.532147
nuclear transport	7 out of 622 genes, 1.1%	25 out of 2302 genes, 1.1%	0.532147
arginine metabolic process	3 out of 622 genes, 0.5%	10 out of 2302 genes, 0.4%	0.534363
one-carbon metabolic process	3 out of 622 genes, 0.5%	10 out of 2302 genes, 0.4%	0.534363
nucleotide-sugar metabolic process	3 out of 622 genes, 0.5%	10 out of 2302 genes, 0.4%	0.534363
regulation of flavonoid biosynthetic process	3 out of 622 genes, 0.5%	10 out of 2302 genes, 0.4%	0.534363
regulation of ketone biosynthetic process	3 out of 622 genes, 0.5%	10 out of 2302 genes, 0.4%	0.534363
nuclear export	3 out of 622 genes, 0.5%	10 out of 2302 genes, 0.4%	0.534363
positive regulation of secondary metabolite biosynthetic process	3 out of 622 genes, 0.5%	10 out of 2302 genes, 0.4%	0.534363
protein catabolic process	34 out of 622 genes, 5.5%	126 out of 2302 genes, 5.5%	0.539207
glycerophospholipid biosynthetic process	8 out of 622 genes, 1.3%	29 out of 2302 genes, 1.3%	0.543527
RNA splicing, via transesterification reactions	4 out of 622 genes, 0.6%	14 out of 2302 genes, 0.6%	0.548952
RNA splicing, via transesterification reactions with bulged adenosine as nucleophile	4 out of 622 genes, 0.6%	14 out of 2302 genes, 0.6%	0.548952
mRNA splicing, via spliceosome	4 out of 622 genes, 0.6%	14 out of 2302 genes, 0.6%	0.548952
nucleus organization	4 out of 622 genes, 0.6%	14 out of 2302 genes, 0.6%	0.548952
carbon fixation	4 out of 622 genes, 0.6%	14 out of 2302 genes, 0.6%	0.548952
histone H3-K9 methylation	4 out of 622 genes, 0.6%	14 out of 2302 genes, 0.6%	0.548952
plant-type cell wall organization or biogenesis	17 out of 622 genes, 2.7%	63 out of 2302 genes, 2.7%	0.551528
glycosyl compound catabolic process	13 out of 622 genes, 2.1%	48 out of 2302 genes, 2.1%	0.551741
single-organism cellular process	256 out of 622 genes, 41.2%	951 out of 2302 genes, 41.3%	0.554847
aromatic amino acid family catabolic process	5 out of 622 genes, 0.8%	18 out of 2302 genes, 0.8%	0.560606
plant-type cell wall organization	15 out of 622 genes, 2.4%	56 out of 2302 genes, 2.4%	0.567616
polysaccharide metabolic process	43 out of 622 genes, 6.9%	161 out of 2302 genes, 7.0%	0.5685
tryptophan metabolic process	6 out of 622 genes, 1.0%	22 out of 2302 genes, 1.0%	0.570527
indolalkylamine metabolic process	6 out of 622 genes, 1.0%	22 out of 2302 genes, 1.0%	0.570527
mRNA modification	6 out of 622 genes, 1.0%	22 out of 2302 genes, 1.0%	0.570527
polyol metabolic process	6 out of 622 genes, 1.0%	22 out of 2302 genes, 1.0%	0.570527
auxin biosynthetic process	7 out of 622 genes, 1.1%	26 out of 2302 genes, 1.1%	0.579283
seedling development	7 out of 622 genes, 1.1%	26 out of 2302 genes, 1.1%	0.579283
localization	128 out of 622 genes, 20.6%	479 out of 2302 genes, 20.8%	0.586168
glycerolipid biosynthetic process	8 out of 622 genes, 1.3%	30 out of 2302 genes, 1.3%	0.587192
carbohydrate derivative catabolic process	14 out of 622 genes, 2.3%	53 out of 2302 genes, 2.3%	0.592771
regulation of cellular component organization	9 out of 622 genes, 1.4%	34 out of 2302 genes, 1.5%	0.594451
floral organ development	15 out of 622 genes, 2.4%	57 out of 2302 genes, 2.5%	0.599159
macromolecule metabolic process	254 out of 622 genes, 40.8%	948 out of 2302 genes, 41.2%	0.599263
root system development	20 out of 622 genes, 3.2%	76 out of 2302 genes, 3.3%	0.600259
root development	20 out of 622 genes, 3.2%	76 out of 2302 genes, 3.3%	0.600259
cellular polysaccharide biosynthetic process	29 out of 622 genes, 4.7%	110 out of 2302 genes, 4.8%	0.600412
glycerophospholipid metabolic process	10 out of 622 genes, 1.6%	38 out of 2302 genes, 1.7%	0.601193
posttranscriptional regulation of gene expression	10 out of 622 genes, 1.6%	38 out of 2302 genes, 1.7%	0.601193
flavonoid biosynthetic process	2 out of 622 genes, 0.3%	7 out of 2302 genes, 0.3%	0.604291
regulation of cellular catabolic process	2 out of 622 genes, 0.3%	7 out of 2302 genes, 0.3%	0.604291
polysaccharide localization	2 out of 622 genes, 0.3%	7 out of 2302 genes, 0.3%	0.604291
heme metabolic process	2 out of 622 genes, 0.3%	7 out of 2302 genes, 0.3%	0.604291
negative regulation of programmed cell death	2 out of 622 genes, 0.3%	7 out of 2302 genes, 0.3%	0.604291
positive regulation of translation	2 out of 622 genes, 0.3%	7 out of 2302 genes, 0.3%	0.604291
response to arsenic-containing substance	2 out of 622 genes, 0.3%	7 out of 2302 genes, 0.3%	0.604291
meiotic cell cycle	2 out of 622 genes, 0.3%	7 out of 2302 genes, 0.3%	0.604291
cell wall thickening	2 out of 622 genes, 0.3%	7 out of 2302 genes, 0.3%	0.604291
callose deposition in cell wall	2 out of 622 genes, 0.3%	7 out of 2302 genes, 0.3%	0.604291
callose localization	2 out of 622 genes, 0.3%	7 out of 2302 genes, 0.3%	0.604291
negative regulation of cell death	2 out of 622 genes, 0.3%	7 out of 2302 genes, 0.3%	0.604291
external encapsulating structure organization	21 out of 622 genes, 3.4%	80 out of 2302 genes, 3.5%	0.605929
DNA packaging	3 out of 622 genes, 0.5%	11 out of 2302 genes, 0.5%	0.605968
cell proliferation	3 out of 622 genes, 0.5%	11 out of 2302 genes, 0.5%	0.605968
defense response to fungus, incompatible interaction	3 out of 622 genes, 0.5%	11 out of 2302 genes, 0.5%	0.605968
regulation of catabolic process	3 out of 622 genes, 0.5%	11 out of 2302 genes, 0.5%	0.605968
auxin polar transport	3 out of 622 genes, 0.5%	11 out of 2302 genes, 0.5%	0.605968
production of ta-siRNAs involved in RNA interference	3 out of 622 genes, 0.5%	11 out of 2302 genes, 0.5%	0.605968
nitrate transport	3 out of 622 genes, 0.5%	11 out of 2302 genes, 0.5%	0.605968
regulation of phenylpropanoid metabolic process	3 out of 622 genes, 0.5%	11 out of 2302 genes, 0.5%	0.605968
purine nucleotide catabolic process	11 out of 622 genes, 1.8%	42 out of 2302 genes, 1.8%	0.607509
nucleoside triphosphate catabolic process	11 out of 622 genes, 1.8%	42 out of 2302 genes, 1.8%	0.607509
purine nucleoside triphosphate catabolic process	11 out of 622 genes, 1.8%	42 out of 2302 genes, 1.8%	0.607509
purine ribonucleotide catabolic process	11 out of 622 genes, 1.8%	42 out of 2302 genes, 1.8%	0.607509
nucleotide catabolic process	11 out of 622 genes, 1.8%	42 out of 2302 genes, 1.8%	0.607509
ribonucleoside triphosphate catabolic process	11 out of 622 genes, 1.8%	42 out of 2302 genes, 1.8%	0.607509
purine ribonucleoside triphosphate catabolic process	11 out of 622 genes, 1.8%	42 out of 2302 genes, 1.8%	0.607509
ribonucleotide catabolic process	11 out of 622 genes, 1.8%	42 out of 2302 genes, 1.8%	0.607509
organophosphate catabolic process	11 out of 622 genes, 1.8%	42 out of 2302 genes, 1.8%	0.607509
nucleoside phosphate catabolic process	11 out of 622 genes, 1.8%	42 out of 2302 genes, 1.8%	0.607509
cellular response to stimulus	79 out of 622 genes, 12.7%	298 out of 2302 genes, 12.9%	0.608326
chromatin silencing	4 out of 622 genes, 0.6%	15 out of 2302 genes, 0.7%	0.609834
protein import into nucleus	4 out of 622 genes, 0.6%	15 out of 2302 genes, 0.7%	0.609834
protein localization to nucleus	4 out of 622 genes, 0.6%	15 out of 2302 genes, 0.7%	0.609834
protein targeting to nucleus	4 out of 622 genes, 0.6%	15 out of 2302 genes, 0.7%	0.609834
polyol biosynthetic process	4 out of 622 genes, 0.6%	15 out of 2302 genes, 0.7%	0.609834
nuclear import	4 out of 622 genes, 0.6%	15 out of 2302 genes, 0.7%	0.609834
defense response to virus	4 out of 622 genes, 0.6%	15 out of 2302 genes, 0.7%	0.609834
intracellular protein transport	42 out of 622 genes, 6.8%	160 out of 2302 genes, 7.0%	0.621148
cellular protein localization	42 out of 622 genes, 6.8%	160 out of 2302 genes, 7.0%	0.621148
cellular polysaccharide metabolic process	38 out of 622 genes, 6.1%	145 out of 2302 genes, 6.3%	0.622685
pyrimidine ribonucleotide metabolic process	7 out of 622 genes, 1.1%	27 out of 2302 genes, 1.2%	0.624001
pyrimidine ribonucleotide biosynthetic process	7 out of 622 genes, 1.1%	27 out of 2302 genes, 1.2%	0.624001
GTP metabolic process	7 out of 622 genes, 1.1%	27 out of 2302 genes, 1.2%	0.624001
guanosine-containing compound metabolic process	7 out of 622 genes, 1.1%	27 out of 2302 genes, 1.2%	0.624001
floral whorl development	14 out of 622 genes, 2.3%	54 out of 2302 genes, 2.3%	0.62451
transport	112 out of 622 genes, 18.0%	423 out of 2302 genes, 18.4%	0.630586
amine biosynthetic process	9 out of 622 genes, 1.4%	35 out of 2302 genes, 1.5%	0.633411
purine nucleoside catabolic process	11 out of 622 genes, 1.8%	43 out of 2302 genes, 1.9%	0.642388
nucleoside catabolic process	11 out of 622 genes, 1.8%	43 out of 2302 genes, 1.9%	0.642388
ribonucleoside catabolic process	11 out of 622 genes, 1.8%	43 out of 2302 genes, 1.9%	0.642388
purine ribonucleoside catabolic process	11 out of 622 genes, 1.8%	43 out of 2302 genes, 1.9%	0.642388
purine-containing compound catabolic process	11 out of 622 genes, 1.8%	43 out of 2302 genes, 1.9%	0.642388
cellular macromolecule localization	43 out of 622 genes, 6.9%	165 out of 2302 genes, 7.2%	0.643766
cellular carbohydrate biosynthetic process	30 out of 622 genes, 4.8%	116 out of 2302 genes, 5.0%	0.649006
organic acid catabolic process	26 out of 622 genes, 4.2%	101 out of 2302 genes, 4.4%	0.654123
small molecule catabolic process	26 out of 622 genes, 4.2%	101 out of 2302 genes, 4.4%	0.654123
single-organism catabolic process	26 out of 622 genes, 4.2%	101 out of 2302 genes, 4.4%	0.654123
carboxylic acid catabolic process	26 out of 622 genes, 4.2%	101 out of 2302 genes, 4.4%	0.654123
cellular component morphogenesis	15 out of 622 genes, 2.4%	59 out of 2302 genes, 2.6%	0.659002
hexose biosynthetic process	16 out of 622 genes, 2.6%	63 out of 2302 genes, 2.7%	0.6629
microtubule cytoskeleton organization	5 out of 622 genes, 0.8%	20 out of 2302 genes, 0.9%	0.664131
hemicellulose metabolic process	5 out of 622 genes, 0.8%	20 out of 2302 genes, 0.9%	0.664131
protein metabolic process	168 out of 622 genes, 27.0%	635 out of 2302 genes, 27.6%	0.664634
mRNA processing	4 out of 622 genes, 0.6%	16 out of 2302 genes, 0.7%	0.665372
negative regulation of gene expression, epigenetic	4 out of 622 genes, 0.6%	16 out of 2302 genes, 0.7%	0.665372
phenylpropanoid metabolic process	7 out of 622 genes, 1.1%	28 out of 2302 genes, 1.2%	0.665954
auxin metabolic process	7 out of 622 genes, 1.1%	28 out of 2302 genes, 1.2%	0.665954
cellular process involved in reproduction	7 out of 622 genes, 1.1%	28 out of 2302 genes, 1.2%	0.665954
pollen tube growth	3 out of 622 genes, 0.5%	12 out of 2302 genes, 0.5%	0.66984
heat acclimation	3 out of 622 genes, 0.5%	12 out of 2302 genes, 0.5%	0.66984
DNA conformation change	3 out of 622 genes, 0.5%	12 out of 2302 genes, 0.5%	0.66984
regulation of secondary metabolite biosynthetic process	3 out of 622 genes, 0.5%	12 out of 2302 genes, 0.5%	0.66984
glycerolipid metabolic process	10 out of 622 genes, 1.6%	40 out of 2302 genes, 1.7%	0.672826
cellular protein catabolic process	31 out of 622 genes, 5.0%	121 out of 2302 genes, 5.3%	0.673562
cell wall organization	20 out of 622 genes, 3.2%	79 out of 2302 genes, 3.4%	0.677617
sucrose metabolic process	2 out of 622 genes, 0.3%	8 out of 2302 genes, 0.3%	0.681631
regulation of cell size	2 out of 622 genes, 0.3%	8 out of 2302 genes, 0.3%	0.681631
pyridoxine metabolic process	2 out of 622 genes, 0.3%	8 out of 2302 genes, 0.3%	0.681631
pyridoxine biosynthetic process	2 out of 622 genes, 0.3%	8 out of 2302 genes, 0.3%	0.681631
nucleotide-sugar biosynthetic process	2 out of 622 genes, 0.3%	8 out of 2302 genes, 0.3%	0.681631
response to insect	2 out of 622 genes, 0.3%	8 out of 2302 genes, 0.3%	0.681631
plant-type hypersensitive response	2 out of 622 genes, 0.3%	8 out of 2302 genes, 0.3%	0.681631
lignin biosynthetic process	2 out of 622 genes, 0.3%	8 out of 2302 genes, 0.3%	0.681631
flavonoid metabolic process	2 out of 622 genes, 0.3%	8 out of 2302 genes, 0.3%	0.681631
response to ozone	2 out of 622 genes, 0.3%	8 out of 2302 genes, 0.3%	0.681631
organophosphate ester transport	2 out of 622 genes, 0.3%	8 out of 2302 genes, 0.3%	0.681631
reductive pentose-phosphate cycle	2 out of 622 genes, 0.3%	8 out of 2302 genes, 0.3%	0.681631
photosynthesis, dark reaction	2 out of 622 genes, 0.3%	8 out of 2302 genes, 0.3%	0.681631
response to decreased oxygen levels	2 out of 622 genes, 0.3%	8 out of 2302 genes, 0.3%	0.681631
regulation of cell differentiation	2 out of 622 genes, 0.3%	8 out of 2302 genes, 0.3%	0.681631
response to oxygen levels	2 out of 622 genes, 0.3%	8 out of 2302 genes, 0.3%	0.681631
gluconeogenesis	15 out of 622 genes, 2.4%	60 out of 2302 genes, 2.6%	0.687056
polysaccharide biosynthetic process	31 out of 622 genes, 5.0%	122 out of 2302 genes, 5.3%	0.693367
proteasomal ubiquitin-dependent protein catabolic process	8 out of 622 genes, 1.3%	33 out of 2302 genes, 1.4%	0.7045
pyrimidine nucleotide metabolic process	7 out of 622 genes, 1.1%	29 out of 2302 genes, 1.3%	0.704908
pyrimidine nucleotide biosynthetic process	7 out of 622 genes, 1.1%	29 out of 2302 genes, 1.3%	0.704908
mitochondrial transport	7 out of 622 genes, 1.1%	29 out of 2302 genes, 1.3%	0.704908
lipid localization	7 out of 622 genes, 1.1%	29 out of 2302 genes, 1.3%	0.704908
GTP catabolic process	6 out of 622 genes, 1.0%	25 out of 2302 genes, 1.1%	0.70638
response to karrikin	6 out of 622 genes, 1.0%	25 out of 2302 genes, 1.1%	0.70638
guanosine-containing compound catabolic process	6 out of 622 genes, 1.0%	25 out of 2302 genes, 1.1%	0.70638
proteasomal protein catabolic process	12 out of 622 genes, 1.9%	49 out of 2302 genes, 2.1%	0.708311
translational initiation	5 out of 622 genes, 0.8%	21 out of 2302 genes, 0.9%	0.709484
cellular carbohydrate metabolic process	43 out of 622 genes, 6.9%	169 out of 2302 genes, 7.3%	0.712653
cellular response to starvation	4 out of 622 genes, 0.6%	17 out of 2302 genes, 0.7%	0.715248
respiratory electron transport chain	4 out of 622 genes, 0.6%	17 out of 2302 genes, 0.7%	0.715248
response to starvation	4 out of 622 genes, 0.6%	17 out of 2302 genes, 0.7%	0.715248
carbohydrate biosynthetic process	50 out of 622 genes, 8.0%	196 out of 2302 genes, 8.5%	0.717171
signal transduction	39 out of 622 genes, 6.3%	154 out of 2302 genes, 6.7%	0.717661
cellular metabolic compound salvage	18 out of 622 genes, 2.9%	73 out of 2302 genes, 3.2%	0.719991
regulation of secondary metabolic process	3 out of 622 genes, 0.5%	13 out of 2302 genes, 0.6%	0.725768
organ formation	3 out of 622 genes, 0.5%	13 out of 2302 genes, 0.6%	0.725768
cellular process	486 out of 622 genes, 78.1%	1817 out of 2302 genes, 78.9%	0.735872
response to wounding	9 out of 622 genes, 1.4%	38 out of 2302 genes, 1.7%	0.736977
cell morphogenesis	14 out of 622 genes, 2.3%	58 out of 2302 genes, 2.5%	0.737939
epidermis development	14 out of 622 genes, 2.3%	58 out of 2302 genes, 2.5%	0.737939
epidermal cell differentiation	14 out of 622 genes, 2.3%	58 out of 2302 genes, 2.5%	0.737939
aerobic respiration	8 out of 622 genes, 1.3%	34 out of 2302 genes, 1.5%	0.738361
pyrimidine-containing compound metabolic process	8 out of 622 genes, 1.3%	34 out of 2302 genes, 1.5%	0.738361
anion transport	7 out of 622 genes, 1.1%	30 out of 2302 genes, 1.3%	0.740735
tricarboxylic acid cycle	6 out of 622 genes, 1.0%	26 out of 2302 genes, 1.1%	0.74451
establishment of localization in cell	71 out of 622 genes, 11.4%	278 out of 2302 genes, 12.1%	0.745383
aromatic compound catabolic process	20 out of 622 genes, 3.2%	82 out of 2302 genes, 3.6%	0.746121
DNA modification	2 out of 622 genes, 0.3%	9 out of 2302 genes, 0.4%	0.74613
DNA alkylation	2 out of 622 genes, 0.3%	9 out of 2302 genes, 0.4%	0.74613
DNA methylation	2 out of 622 genes, 0.3%	9 out of 2302 genes, 0.4%	0.74613
nucleoside monophosphate biosynthetic process	2 out of 622 genes, 0.3%	9 out of 2302 genes, 0.4%	0.74613
ribonucleoside monophosphate biosynthetic process	2 out of 622 genes, 0.3%	9 out of 2302 genes, 0.4%	0.74613
lignin metabolic process	2 out of 622 genes, 0.3%	9 out of 2302 genes, 0.4%	0.74613
pollen germination	2 out of 622 genes, 0.3%	9 out of 2302 genes, 0.4%	0.74613
chlorophyll catabolic process	2 out of 622 genes, 0.3%	9 out of 2302 genes, 0.4%	0.74613
positive regulation of cellular protein metabolic process	2 out of 622 genes, 0.3%	9 out of 2302 genes, 0.4%	0.74613
host programmed cell death induced by symbiont	2 out of 622 genes, 0.3%	9 out of 2302 genes, 0.4%	0.74613
vitamin B6 metabolic process	2 out of 622 genes, 0.3%	9 out of 2302 genes, 0.4%	0.74613
vitamin B6 biosynthetic process	2 out of 622 genes, 0.3%	9 out of 2302 genes, 0.4%	0.74613
DNA methylation or demethylation	2 out of 622 genes, 0.3%	9 out of 2302 genes, 0.4%	0.74613
pigment catabolic process	2 out of 622 genes, 0.3%	9 out of 2302 genes, 0.4%	0.74613
positive regulation of protein metabolic process	2 out of 622 genes, 0.3%	9 out of 2302 genes, 0.4%	0.74613
plant-type cell wall cellulose metabolic process	2 out of 622 genes, 0.3%	9 out of 2302 genes, 0.4%	0.74613
response to ethylene stimulus	5 out of 622 genes, 0.8%	22 out of 2302 genes, 1.0%	0.750353
histone lysine methylation	5 out of 622 genes, 0.8%	22 out of 2302 genes, 1.0%	0.750353
regulation of translation	4 out of 622 genes, 0.6%	18 out of 2302 genes, 0.8%	0.759431
cellular response to abiotic stimulus	4 out of 622 genes, 0.6%	18 out of 2302 genes, 0.8%	0.759431
cellular macromolecule metabolic process	217 out of 622 genes, 34.9%	828 out of 2302 genes, 36.0%	0.759773
cell wall organization or biogenesis	28 out of 622 genes, 4.5%	114 out of 2302 genes, 5.0%	0.76019
monosaccharide biosynthetic process	16 out of 622 genes, 2.6%	67 out of 2302 genes, 2.9%	0.763268
response to alcohol	16 out of 622 genes, 2.6%	67 out of 2302 genes, 2.9%	0.763268
cellular respiration	11 out of 622 genes, 1.8%	47 out of 2302 genes, 2.0%	0.763532
mRNA metabolic process	10 out of 622 genes, 1.6%	43 out of 2302 genes, 1.9%	0.764775
nitrogen compound transport	9 out of 622 genes, 1.4%	39 out of 2302 genes, 1.7%	0.766682
cell wall polysaccharide metabolic process	7 out of 622 genes, 1.1%	31 out of 2302 genes, 1.3%	0.773396
pyrimidine-containing compound biosynthetic process	7 out of 622 genes, 1.1%	31 out of 2302 genes, 1.3%	0.773396
methionine metabolic process	6 out of 622 genes, 1.0%	27 out of 2302 genes, 1.2%	0.778941
cell tip growth	6 out of 622 genes, 1.0%	27 out of 2302 genes, 1.2%	0.778941
cellular catabolic process	81 out of 622 genes, 13.0%	319 out of 2302 genes, 13.9%	0.779466
cellular macromolecule biosynthetic process	93 out of 622 genes, 15.0%	365 out of 2302 genes, 15.9%	0.78353
cellular localization	73 out of 622 genes, 11.7%	289 out of 2302 genes, 12.6%	0.784781
response to abscisic acid stimulus	14 out of 622 genes, 2.3%	60 out of 2302 genes, 2.6%	0.785458
proteasome core complex assembly	13 out of 622 genes, 2.1%	56 out of 2302 genes, 2.4%	0.786175
cellular modified amino acid biosynthetic process	5 out of 622 genes, 0.8%	23 out of 2302 genes, 1.0%	0.786787
anatomical structure formation involved in morphogenesis	5 out of 622 genes, 0.8%	23 out of 2302 genes, 1.0%	0.786787
cellular response to alcohol	5 out of 622 genes, 0.8%	23 out of 2302 genes, 1.0%	0.786787
RNA modification	12 out of 622 genes, 1.9%	52 out of 2302 genes, 2.3%	0.787277
root epidermal cell differentiation	11 out of 622 genes, 1.8%	48 out of 2302 genes, 2.1%	0.788853
signaling	39 out of 622 genes, 6.3%	159 out of 2302 genes, 6.9%	0.794428
single organism signaling	39 out of 622 genes, 6.3%	159 out of 2302 genes, 6.9%	0.794428
pentose metabolic process	4 out of 622 genes, 0.6%	19 out of 2302 genes, 0.8%	0.798105
tube development	4 out of 622 genes, 0.6%	19 out of 2302 genes, 0.8%	0.798105
xylan metabolic process	4 out of 622 genes, 0.6%	19 out of 2302 genes, 0.8%	0.798105
pollen tube development	4 out of 622 genes, 0.6%	19 out of 2302 genes, 0.8%	0.798105
nucleosome assembly	2 out of 622 genes, 0.3%	10 out of 2302 genes, 0.4%	0.799071
porphyrin-containing compound catabolic process	2 out of 622 genes, 0.3%	10 out of 2302 genes, 0.4%	0.799071
nucleoside monophosphate metabolic process	2 out of 622 genes, 0.3%	10 out of 2302 genes, 0.4%	0.799071
ribonucleoside monophosphate metabolic process	2 out of 622 genes, 0.3%	10 out of 2302 genes, 0.4%	0.799071
cellular response to phosphate starvation	2 out of 622 genes, 0.3%	10 out of 2302 genes, 0.4%	0.799071
chromatin assembly	2 out of 622 genes, 0.3%	10 out of 2302 genes, 0.4%	0.799071
tetrapyrrole catabolic process	2 out of 622 genes, 0.3%	10 out of 2302 genes, 0.4%	0.799071
nucleosome organization	2 out of 622 genes, 0.3%	10 out of 2302 genes, 0.4%	0.799071
pigmentation	2 out of 622 genes, 0.3%	10 out of 2302 genes, 0.4%	0.799071
pigment accumulation	2 out of 622 genes, 0.3%	10 out of 2302 genes, 0.4%	0.799071
pigment accumulation in response to UV light	2 out of 622 genes, 0.3%	10 out of 2302 genes, 0.4%	0.799071
pigment accumulation in tissues in response to UV light	2 out of 622 genes, 0.3%	10 out of 2302 genes, 0.4%	0.799071
pigment accumulation in tissues	2 out of 622 genes, 0.3%	10 out of 2302 genes, 0.4%	0.799071
anthocyanin accumulation in tissues in response to UV light	2 out of 622 genes, 0.3%	10 out of 2302 genes, 0.4%	0.799071
protein autophosphorylation	2 out of 622 genes, 0.3%	10 out of 2302 genes, 0.4%	0.799071
floral organ morphogenesis	2 out of 622 genes, 0.3%	10 out of 2302 genes, 0.4%	0.799071
floral organ formation	2 out of 622 genes, 0.3%	10 out of 2302 genes, 0.4%	0.799071
post-embryonic organ morphogenesis	2 out of 622 genes, 0.3%	10 out of 2302 genes, 0.4%	0.799071
cofactor catabolic process	2 out of 622 genes, 0.3%	10 out of 2302 genes, 0.4%	0.799071
protein-DNA complex assembly	2 out of 622 genes, 0.3%	10 out of 2302 genes, 0.4%	0.799071
protein-DNA complex subunit organization	2 out of 622 genes, 0.3%	10 out of 2302 genes, 0.4%	0.799071
pyridine-containing compound biosynthetic process	2 out of 622 genes, 0.3%	10 out of 2302 genes, 0.4%	0.799071
cellular response to stress	34 out of 622 genes, 5.5%	140 out of 2302 genes, 6.1%	0.801287
aspartate family amino acid biosynthetic process	7 out of 622 genes, 1.1%	32 out of 2302 genes, 1.4%	0.802928
regulation of flower development	7 out of 622 genes, 1.1%	32 out of 2302 genes, 1.4%	0.802928
multicellular organismal reproductive process	7 out of 622 genes, 1.1%	32 out of 2302 genes, 1.4%	0.802928
macromolecule biosynthetic process	98 out of 622 genes, 15.8%	386 out of 2302 genes, 16.8%	0.802952
establishment of protein localization to organelle	23 out of 622 genes, 3.7%	97 out of 2302 genes, 4.2%	0.805779
negative regulation of catalytic activity	6 out of 622 genes, 1.0%	28 out of 2302 genes, 1.2%	0.809755
chromatin assembly or disassembly	3 out of 622 genes, 0.5%	15 out of 2302 genes, 0.7%	0.815029
amino acid transport	3 out of 622 genes, 0.5%	15 out of 2302 genes, 0.7%	0.815029
small GTPase mediated signal transduction	3 out of 622 genes, 0.5%	15 out of 2302 genes, 0.7%	0.815029
trichoblast differentiation	10 out of 622 genes, 1.6%	45 out of 2302 genes, 2.0%	0.81507
protein localization	45 out of 622 genes, 7.2%	184 out of 2302 genes, 8.0%	0.816166
protein transport	45 out of 622 genes, 7.2%	184 out of 2302 genes, 8.0%	0.816166
establishment of protein localization	45 out of 622 genes, 7.2%	184 out of 2302 genes, 8.0%	0.816166
cell wall macromolecule metabolic process	8 out of 622 genes, 1.3%	37 out of 2302 genes, 1.6%	0.823451
response to lipid	16 out of 622 genes, 2.6%	70 out of 2302 genes, 3.0%	0.824022
macromolecule localization	52 out of 622 genes, 8.4%	212 out of 2302 genes, 9.2%	0.825731
root morphogenesis	14 out of 622 genes, 2.3%	62 out of 2302 genes, 2.7%	0.826603
multicellular organism reproduction	7 out of 622 genes, 1.1%	33 out of 2302 genes, 1.4%	0.829428
regulation of reproductive process	7 out of 622 genes, 1.1%	33 out of 2302 genes, 1.4%	0.829428
nucleobase-containing compound catabolic process	12 out of 622 genes, 1.9%	54 out of 2302 genes, 2.3%	0.830705
seed maturation	4 out of 622 genes, 0.6%	20 out of 2302 genes, 0.9%	0.831598
response to nutrient levels	4 out of 622 genes, 0.6%	20 out of 2302 genes, 0.9%	0.831598
cellular response to nutrient levels	4 out of 622 genes, 0.6%	20 out of 2302 genes, 0.9%	0.831598
negative regulation of molecular function	6 out of 622 genes, 1.0%	29 out of 2302 genes, 1.3%	0.837107
heterocycle catabolic process	20 out of 622 genes, 3.2%	87 out of 2302 genes, 3.8%	0.837978
cellular macromolecule catabolic process	32 out of 622 genes, 5.1%	135 out of 2302 genes, 5.9%	0.839956
DNA-dependent DNA replication	2 out of 622 genes, 0.3%	11 out of 2302 genes, 0.5%	0.841983
gamete generation	2 out of 622 genes, 0.3%	11 out of 2302 genes, 0.5%	0.841983
dephosphorylation	2 out of 622 genes, 0.3%	11 out of 2302 genes, 0.5%	0.841983
mitochondrial ATP synthesis coupled electron transport	2 out of 622 genes, 0.3%	11 out of 2302 genes, 0.5%	0.841983
positive regulation of response to stimulus	2 out of 622 genes, 0.3%	11 out of 2302 genes, 0.5%	0.841983
response to freezing	2 out of 622 genes, 0.3%	11 out of 2302 genes, 0.5%	0.841983
cell cycle	13 out of 622 genes, 2.1%	59 out of 2302 genes, 2.6%	0.847063
RNA methylation	5 out of 622 genes, 0.8%	25 out of 2302 genes, 1.1%	0.847094
regulation of meristem growth	5 out of 622 genes, 0.8%	25 out of 2302 genes, 1.1%	0.847094
carbohydrate mediated signaling	3 out of 622 genes, 0.5%	16 out of 2302 genes, 0.7%	0.849565
sugar mediated signaling pathway	3 out of 622 genes, 0.5%	16 out of 2302 genes, 0.7%	0.849565
organic acid transport	3 out of 622 genes, 0.5%	16 out of 2302 genes, 0.7%	0.849565
water-soluble vitamin biosynthetic process	3 out of 622 genes, 0.5%	16 out of 2302 genes, 0.7%	0.849565
carboxylic acid transport	3 out of 622 genes, 0.5%	16 out of 2302 genes, 0.7%	0.849565
cellular response to carbohydrate stimulus	3 out of 622 genes, 0.5%	16 out of 2302 genes, 0.7%	0.849565
cellular nitrogen compound catabolic process	20 out of 622 genes, 3.2%	88 out of 2302 genes, 3.8%	0.852988
organic cyclic compound catabolic process	20 out of 622 genes, 3.2%	88 out of 2302 genes, 3.8%	0.852988
unidimensional cell growth	7 out of 622 genes, 1.1%	34 out of 2302 genes, 1.5%	0.853038
single organism reproductive process	7 out of 622 genes, 1.1%	34 out of 2302 genes, 1.5%	0.853038
cellular membrane fusion	4 out of 622 genes, 0.6%	21 out of 2302 genes, 0.9%	0.860331
membrane fusion	4 out of 622 genes, 0.6%	21 out of 2302 genes, 0.9%	0.860331
regulation of meristem development	6 out of 622 genes, 1.0%	30 out of 2302 genes, 1.3%	0.8612
cell maturation	9 out of 622 genes, 1.4%	43 out of 2302 genes, 1.9%	0.861489
regulation of post-embryonic development	9 out of 622 genes, 1.4%	43 out of 2302 genes, 1.9%	0.861489
trichoblast maturation	9 out of 622 genes, 1.4%	43 out of 2302 genes, 1.9%	0.861489
root hair cell differentiation	9 out of 622 genes, 1.4%	43 out of 2302 genes, 1.9%	0.861489
photorespiration	14 out of 622 genes, 2.3%	64 out of 2302 genes, 2.8%	0.861579
proteasome assembly	14 out of 622 genes, 2.3%	64 out of 2302 genes, 2.8%	0.861579
response to misfolded protein	14 out of 622 genes, 2.3%	64 out of 2302 genes, 2.8%	0.861579
protein localization to organelle	25 out of 622 genes, 4.0%	109 out of 2302 genes, 4.7%	0.863895
cellular protein metabolic process	132 out of 622 genes, 21.2%	523 out of 2302 genes, 22.7%	0.864423
embryo development	22 out of 622 genes, 3.5%	97 out of 2302 genes, 4.2%	0.865302
cell cycle process	12 out of 622 genes, 1.9%	56 out of 2302 genes, 2.4%	0.867079
organic substance transport	54 out of 622 genes, 8.7%	224 out of 2302 genes, 9.7%	0.867599
methylation	18 out of 622 genes, 2.9%	81 out of 2302 genes, 3.5%	0.869256
cell communication	44 out of 622 genes, 7.1%	185 out of 2302 genes, 8.0%	0.869323
methionine biosynthetic process	5 out of 622 genes, 0.8%	26 out of 2302 genes, 1.1%	0.871519
pollination	5 out of 622 genes, 0.8%	26 out of 2302 genes, 1.1%	0.871519
response to extracellular stimulus	5 out of 622 genes, 0.8%	26 out of 2302 genes, 1.1%	0.871519
cellular response to extracellular stimulus	5 out of 622 genes, 0.8%	26 out of 2302 genes, 1.1%	0.871519
multi-multicellular organism process	5 out of 622 genes, 0.8%	26 out of 2302 genes, 1.1%	0.871519
protein modification by small protein removal	5 out of 622 genes, 0.8%	26 out of 2302 genes, 1.1%	0.871519
cellular response to lipid	5 out of 622 genes, 0.8%	26 out of 2302 genes, 1.1%	0.871519
cellular response to external stimulus	5 out of 622 genes, 0.8%	26 out of 2302 genes, 1.1%	0.871519
meristem maintenance	7 out of 622 genes, 1.1%	35 out of 2302 genes, 1.5%	0.873934
intracellular transport	54 out of 622 genes, 8.7%	225 out of 2302 genes, 9.8%	0.876277
multidimensional cell growth	2 out of 622 genes, 0.3%	12 out of 2302 genes, 0.5%	0.876412
regulation of hydrolase activity	2 out of 622 genes, 0.3%	12 out of 2302 genes, 0.5%	0.876412
cell wall pectin metabolic process	2 out of 622 genes, 0.3%	12 out of 2302 genes, 0.5%	0.876412
tRNA aminoacylation for protein translation	3 out of 622 genes, 0.5%	17 out of 2302 genes, 0.7%	0.878348
water-soluble vitamin metabolic process	3 out of 622 genes, 0.5%	17 out of 2302 genes, 0.7%	0.878348
seed dormancy process	3 out of 622 genes, 0.5%	17 out of 2302 genes, 0.7%	0.878348
organic anion transport	3 out of 622 genes, 0.5%	17 out of 2302 genes, 0.7%	0.878348
dormancy process	3 out of 622 genes, 0.5%	17 out of 2302 genes, 0.7%	0.878348
amino acid activation	3 out of 622 genes, 0.5%	17 out of 2302 genes, 0.7%	0.878348
tRNA aminoacylation	3 out of 622 genes, 0.5%	17 out of 2302 genes, 0.7%	0.878348
peptidyl-amino acid modification	9 out of 622 genes, 1.4%	44 out of 2302 genes, 1.9%	0.87961
developmental maturation	9 out of 622 genes, 1.4%	44 out of 2302 genes, 1.9%	0.87961
microtubule-based process	6 out of 622 genes, 1.0%	31 out of 2302 genes, 1.3%	0.882272
histone modification	6 out of 622 genes, 1.0%	31 out of 2302 genes, 1.3%	0.882272
peptidyl-proline modification	6 out of 622 genes, 1.0%	31 out of 2302 genes, 1.3%	0.882272
RNA splicing	8 out of 622 genes, 1.3%	40 out of 2302 genes, 1.7%	0.885406
aspartate family amino acid metabolic process	8 out of 622 genes, 1.3%	40 out of 2302 genes, 1.7%	0.885406
reproductive structure development	41 out of 622 genes, 6.6%	175 out of 2302 genes, 7.6%	0.886353
reproductive system development	41 out of 622 genes, 6.6%	175 out of 2302 genes, 7.6%	0.886353
energy derivation by oxidation of organic compounds	11 out of 622 genes, 1.8%	53 out of 2302 genes, 2.3%	0.886479
developmental process involved in reproduction	46 out of 622 genes, 7.4%	195 out of 2302 genes, 8.5%	0.888278
cell growth	15 out of 622 genes, 2.4%	70 out of 2302 genes, 3.0%	0.888289
histone methylation	5 out of 622 genes, 0.8%	27 out of 2302 genes, 1.2%	0.89256
response to DNA damage stimulus	6 out of 622 genes, 1.0%	32 out of 2302 genes, 1.4%	0.900582
response to endoplasmic reticulum stress	8 out of 622 genes, 1.3%	41 out of 2302 genes, 1.8%	0.901563
cell wall biogenesis	8 out of 622 genes, 1.3%	41 out of 2302 genes, 1.8%	0.901563
vitamin biosynthetic process	3 out of 622 genes, 0.5%	18 out of 2302 genes, 0.8%	0.902131
response to gravity	3 out of 622 genes, 0.5%	18 out of 2302 genes, 0.8%	0.902131
oxidative phosphorylation	2 out of 622 genes, 0.3%	13 out of 2302 genes, 0.6%	0.903802
DNA replication	2 out of 622 genes, 0.3%	13 out of 2302 genes, 0.6%	0.903802
regulation of signal transduction	2 out of 622 genes, 0.3%	13 out of 2302 genes, 0.6%	0.903802
sexual reproduction	2 out of 622 genes, 0.3%	13 out of 2302 genes, 0.6%	0.903802
regulation of signaling	2 out of 622 genes, 0.3%	13 out of 2302 genes, 0.6%	0.903802
ATP synthesis coupled electron transport	2 out of 622 genes, 0.3%	13 out of 2302 genes, 0.6%	0.903802
proteolysis involved in cellular protein catabolic process	24 out of 622 genes, 3.9%	109 out of 2302 genes, 4.7%	0.907969
tissue development	22 out of 622 genes, 3.5%	101 out of 2302 genes, 4.4%	0.910069
protein methylation	5 out of 622 genes, 0.8%	28 out of 2302 genes, 1.2%	0.910561
protein alkylation	5 out of 622 genes, 0.8%	28 out of 2302 genes, 1.2%	0.910561
photomorphogenesis	5 out of 622 genes, 0.8%	28 out of 2302 genes, 1.2%	0.910561
ubiquitin-dependent protein catabolic process	20 out of 622 genes, 3.2%	93 out of 2302 genes, 4.0%	0.91271
modification-dependent protein catabolic process	20 out of 622 genes, 3.2%	93 out of 2302 genes, 4.0%	0.91271
modification-dependent macromolecule catabolic process	20 out of 622 genes, 3.2%	93 out of 2302 genes, 4.0%	0.91271
reproductive process	48 out of 622 genes, 7.7%	207 out of 2302 genes, 9.0%	0.918319
growth	16 out of 622 genes, 2.6%	77 out of 2302 genes, 3.3%	0.920072
phosphatidylinositol metabolic process	3 out of 622 genes, 0.5%	19 out of 2302 genes, 0.8%	0.921636
reproduction	49 out of 622 genes, 7.9%	212 out of 2302 genes, 9.2%	0.924672
vacuole organization	2 out of 622 genes, 0.3%	14 out of 2302 genes, 0.6%	0.925437
galacturonan metabolic process	2 out of 622 genes, 0.3%	14 out of 2302 genes, 0.6%	0.925437
regulation of cell communication	2 out of 622 genes, 0.3%	14 out of 2302 genes, 0.6%	0.925437
pectin metabolic process	2 out of 622 genes, 0.3%	14 out of 2302 genes, 0.6%	0.925437
protein polymerization	2 out of 622 genes, 0.3%	14 out of 2302 genes, 0.6%	0.925437
protein peptidyl-prolyl isomerization	5 out of 622 genes, 0.8%	29 out of 2302 genes, 1.3%	0.925864
multi-organism reproductive process	5 out of 622 genes, 0.8%	29 out of 2302 genes, 1.3%	0.925864
regulation of multicellular organismal process	16 out of 622 genes, 2.6%	78 out of 2302 genes, 3.4%	0.929334
root hair elongation	6 out of 622 genes, 1.0%	34 out of 2302 genes, 1.5%	0.929971
response to topologically incorrect protein	14 out of 622 genes, 2.3%	70 out of 2302 genes, 3.0%	0.934299
developmental growth	11 out of 622 genes, 1.8%	57 out of 2302 genes, 2.5%	0.934902
seed development	20 out of 622 genes, 3.2%	96 out of 2302 genes, 4.2%	0.937859
meristem development	8 out of 622 genes, 1.3%	44 out of 2302 genes, 1.9%	0.938947
developmental cell growth	8 out of 622 genes, 1.3%	44 out of 2302 genes, 1.9%	0.938947
covalent chromatin modification	6 out of 622 genes, 1.0%	35 out of 2302 genes, 1.5%	0.941565
ER to Golgi vesicle-mediated transport	2 out of 622 genes, 0.3%	15 out of 2302 genes, 0.7%	0.942423
gravitropism	2 out of 622 genes, 0.3%	15 out of 2302 genes, 0.7%	0.942423
regulation of cell cycle	2 out of 622 genes, 0.3%	15 out of 2302 genes, 0.7%	0.942423
response to external stimulus	13 out of 622 genes, 2.1%	67 out of 2302 genes, 2.9%	0.945283
regulation of multicellular organismal development	15 out of 622 genes, 2.4%	76 out of 2302 genes, 3.3%	0.94741
macromolecule methylation	10 out of 622 genes, 1.6%	54 out of 2302 genes, 2.3%	0.947586
tRNA metabolic process	5 out of 622 genes, 0.8%	31 out of 2302 genes, 1.3%	0.949667
chromatin modification	6 out of 622 genes, 1.0%	36 out of 2302 genes, 1.6%	0.951416
cell development	13 out of 622 genes, 2.1%	68 out of 2302 genes, 3.0%	0.95248
developmental growth involved in morphogenesis	10 out of 622 genes, 1.6%	55 out of 2302 genes, 2.4%	0.95516
G2 phase of mitotic cell cycle	2 out of 622 genes, 0.3%	16 out of 2302 genes, 0.7%	0.955689
protein deneddylation	2 out of 622 genes, 0.3%	16 out of 2302 genes, 0.7%	0.955689
meristem structural organization	2 out of 622 genes, 0.3%	16 out of 2302 genes, 0.7%	0.955689
cullin deneddylation	2 out of 622 genes, 0.3%	16 out of 2302 genes, 0.7%	0.955689
anatomical structure arrangement	2 out of 622 genes, 0.3%	16 out of 2302 genes, 0.7%	0.955689
G2 phase	2 out of 622 genes, 0.3%	16 out of 2302 genes, 0.7%	0.955689
interphase	2 out of 622 genes, 0.3%	16 out of 2302 genes, 0.7%	0.955689
interphase of mitotic cell cycle	2 out of 622 genes, 0.3%	16 out of 2302 genes, 0.7%	0.955689
lipid modification	8 out of 622 genes, 1.3%	46 out of 2302 genes, 2.0%	0.95634
DNA repair	4 out of 622 genes, 0.6%	27 out of 2302 genes, 1.2%	0.958826
chromosome organization	10 out of 622 genes, 1.6%	56 out of 2302 genes, 2.4%	0.96175
cytoplasmic transport	28 out of 622 genes, 4.5%	134 out of 2302 genes, 5.8%	0.962294
phosphorylation	27 out of 622 genes, 4.3%	130 out of 2302 genes, 5.6%	0.96309
chromatin organization	9 out of 622 genes, 1.4%	52 out of 2302 genes, 2.3%	0.96533
cytokinesis by cell plate formation	2 out of 622 genes, 0.3%	17 out of 2302 genes, 0.7%	0.966001
cell cycle cytokinesis	2 out of 622 genes, 0.3%	17 out of 2302 genes, 0.7%	0.966001
fruit development	20 out of 622 genes, 3.2%	101 out of 2302 genes, 4.4%	0.966194
protein targeting to vacuole	3 out of 622 genes, 0.5%	23 out of 2302 genes, 1.0%	0.969054
protein localization to vacuole	3 out of 622 genes, 0.5%	23 out of 2302 genes, 1.0%	0.969054
establishment of protein localization to vacuole	3 out of 622 genes, 0.5%	23 out of 2302 genes, 1.0%	0.969054
regulation of growth	6 out of 622 genes, 1.0%	39 out of 2302 genes, 1.7%	0.972635
cell division	7 out of 622 genes, 1.1%	44 out of 2302 genes, 1.9%	0.973243
embryo development ending in seed dormancy	15 out of 622 genes, 2.4%	81 out of 2302 genes, 3.5%	0.973769
tropism	2 out of 622 genes, 0.3%	18 out of 2302 genes, 0.8%	0.973984
fatty acid beta-oxidation	6 out of 622 genes, 1.0%	40 out of 2302 genes, 1.7%	0.977542
fatty acid oxidation	6 out of 622 genes, 1.0%	40 out of 2302 genes, 1.7%	0.977542
lipid oxidation	6 out of 622 genes, 1.0%	40 out of 2302 genes, 1.7%	0.977542
regulation of developmental growth	5 out of 622 genes, 0.8%	35 out of 2302 genes, 1.5%	0.977759
protein modification by small protein conjugation	4 out of 622 genes, 0.6%	30 out of 2302 genes, 1.3%	0.978759
RNA splicing, via endonucleolytic cleavage and ligation	3 out of 622 genes, 0.5%	25 out of 2302 genes, 1.1%	0.98094
protein phosphorylation	6 out of 622 genes, 1.0%	41 out of 2302 genes, 1.8%	0.981622
protein modification by small protein conjugation or removal	8 out of 622 genes, 1.3%	51 out of 2302 genes, 2.2%	0.982086
DNA metabolic process	10 out of 622 genes, 1.6%	61 out of 2302 genes, 2.6%	0.983407
monocarboxylic acid catabolic process	7 out of 622 genes, 1.1%	47 out of 2302 genes, 2.0%	0.984926
vacuolar transport	3 out of 622 genes, 0.5%	26 out of 2302 genes, 1.1%	0.985105
Golgi vesicle transport	9 out of 622 genes, 1.4%	57 out of 2302 genes, 2.5%	0.985534
regulation of developmental process	16 out of 622 genes, 2.6%	90 out of 2302 genes, 3.9%	0.986542
cellular protein modification process	41 out of 622 genes, 6.6%	201 out of 2302 genes, 8.7%	0.990588
protein modification process	41 out of 622 genes, 6.6%	201 out of 2302 genes, 8.7%	0.990588
cellulose metabolic process	5 out of 622 genes, 0.8%	39 out of 2302 genes, 1.7%	0.990631
beta-glucan metabolic process	5 out of 622 genes, 0.8%	39 out of 2302 genes, 1.7%	0.990631
macromolecule modification	52 out of 622 genes, 8.4%	247 out of 2302 genes, 10.7%	0.990787
cytokinesis	2 out of 622 genes, 0.3%	22 out of 2302 genes, 1.0%	0.991284
fatty acid catabolic process	6 out of 622 genes, 1.0%	45 out of 2302 genes, 2.0%	0.991978
cellular lipid catabolic process	7 out of 622 genes, 1.1%	51 out of 2302 genes, 2.2%	0.993237
cellulose biosynthetic process	2 out of 622 genes, 0.3%	24 out of 2302 genes, 1.0%	0.995013
beta-glucan biosynthetic process	2 out of 622 genes, 0.3%	24 out of 2302 genes, 1.0%	0.995013
lipid catabolic process	7 out of 622 genes, 1.1%	53 out of 2302 genes, 2.3%	0.995533
protein ubiquitination	2 out of 622 genes, 0.3%	26 out of 2302 genes, 1.1%	0.997164
vesicle-mediated transport	12 out of 622 genes, 1.9%	86 out of 2302 genes, 3.7%	0.998995
