# Supplementary material for: Implications of polyploidy events on the phenotype, microstructure, and proteome of Paulownia australis
Source: PLoS One. 2017 Mar 8;12(3):e0172633. doi: 10.1371/journal.pone.0172633 (PMC5342211; doi:10.1371/journal.pone.0172633)
Supplement: S6 Table — (XLSX) [file pone.0172633.s009.xlsx]

## Sheet: sheet 1
S7 Table. Differentially expressed unigenes from previously transcriptome study.
geneID	log2(PA4_FPKM/PA2_FPKM)	up/down	pvalue	FDR
Unigene23625_All	-17.4332	Down	0	0
CL8072.Contig1_All	-15.6148	Down	1.3163e-77	7.2775e-76
Unigene26952_All	-15.0759	Down	9.8424e-77	5.3497e-75
Unigene25888_All	-14.9237	Down	9.6672e-130	9.6025e-128
CL8307.Contig2_All	-14.5892	Down	1.9841e-173	2.762e-171
Unigene26955_All	-14.2578	Down	3.7542e-46	1.1477e-44
CL8307.Contig1_All	-14.1919	Down	2.7015e-121	2.4874e-119
CL10609.Contig2_All	-14.0512	Down	2.1922e-28	4.0577e-27
CL571.Contig2_All	-13.8966	Down	8.3825e-28	1.5214e-26
CL11409.Contig1_All	-13.8011	Down	1.7922e-25	2.966e-24
CL6574.Contig1_All	-13.7463	Down	8.3825e-28	1.5211e-26
CL5077.Contig4_All	-13.4973	Down	2.4524e-33	5.2827e-32
Unigene25622_All	-13.456	Down	5.2433e-31	1.0567e-29
CL304.Contig1_All	-13.4422	Down	1.9644e-53	7.0935e-52
CL2412.Contig1_All	-13.3881	Down	1.9644e-53	7.0962e-52
CL10694.Contig2_All	-13.3861	Down	4.2104e-81	2.4242e-79
CL5561.Contig2_All	-13.3412	Down	2.01e-60	8.3174e-59
Unigene25278_All	-13.3184	Down	7.0122e-32	1.4489e-30
Unigene23941_All	-13.3035	Down	1.0253e-30	2.0474e-29
CL1679.Contig1_All	-13.2777	Down	1.3435e-54	4.9646e-53
Unigene25416_All	-13.2516	Down	2.3483e-49	7.7205e-48
CL10839.Contig1_All	-13.206	Down	1.0761e-74	5.6675e-73
CL3502.Contig2_All	-13.1949	Down	2.8652e-22	4.1666e-21
Unigene17543_All	-13.1787	Down	2.005e-30	3.9671e-29
CL3596.Contig2_All	-12.9953	Down	6.1259e-20	7.989e-19
Unigene24046_All	-12.9936	Down	8.7979e-72	4.4237e-70
CL1006.Contig3_All	-12.9802	Down	2.2894e-12	1.9624e-11
CL845.Contig1_All	-12.9549	Down	2.0566e-67	9.5388e-66
CL8575.Contig1_All	-12.9448	Down	5.0083e-17	5.6773e-16
Unigene23144_All	-12.9427	Down	1.8429e-92	1.2278e-90
CL6894.Contig2_All	-12.903	Down	1.7119e-11	1.3824e-10
CL3881.Contig1_All	-12.8898	Down	1.432e-15	1.4994e-14
CL1477.Contig6_All	-12.8825	Down	5.1244e-24	8.0102e-23
Unigene21392_All	-12.8747	Down	1.7119e-11	1.3823e-10
Unigene26060_All	-12.8535	Down	2.2894e-12	1.9619e-11
CL9345.Contig2_All	-12.8368	Down	2.005e-30	3.9679e-29
CL7428.Contig1_All	-12.8179	Down	3.2054e-27	5.6785e-26
Unigene26254_All	-12.7965	Down	2.9317e-29	5.5862e-28
Unigene25682_All	-12.789	Down	2.0566e-67	9.534e-66
Unigene26969_All	-12.762	Down	7.6668e-30	1.4892e-28
CL741.Contig2_All	-12.75	Down	4.0216e-67	1.8588e-65
Unigene26970_All	-12.7242	Down	2.8002e-15	2.8844e-14
CL9952.Contig1_All	-12.6745	Down	1.3097e-17	1.5289e-16
Unigene26956_All	-12.6569	Down	2.2894e-12	1.9617e-11
Unigene26984_All	-12.6216	Down	1.121e-28	2.0984e-27
Unigene26995_All	-12.6103	Down	4.8947e-10	3.5311e-09
CL12595.Contig1_All	-12.5883	Down	2.6206e-24	4.1407e-23
CL741.Contig3_All	-12.5821	Down	3.2134e-57	1.2499e-55
CL6748.Contig1_All	-12.5741	Down	5.987e-13	5.3412e-12
CL721.Contig5_All	-12.5737	Down	2.1425e-21	2.9915e-20
CL238.Contig6_All	-12.5358	Down	1.121e-28	2.0988e-27
CL8801.Contig2_All	-12.5077	Down	1.7516e-18	2.1353e-17
CL8584.Contig2_All	-12.5074	Down	1.5657e-13	1.4509e-12
Unigene23217_All	-12.4981	Down	1.7161e-41	4.6748e-40
Unigene26967_All	-12.4967	Down	1.28e-10	9.6728e-10
Unigene23747_All	-12.4829	Down	6.6978e-18	7.9228e-17
CL11254.Contig2_All	-12.4738	Down	1.7119e-11	1.3828e-10
Unigene26197_All	-12.4214	Down	8.1925e-21	1.1126e-19
Unigene27005_All	-12.4024	Down	3.66e-09	2.4602e-08
Unigene27018_All	-12.4011	Down	2.7368e-08	1.6943e-07
CL18.Contig10_All	-12.3865	Down	2.6271e-54	9.647e-53
CL3887.Contig7_All	-12.3699	Down	1.8717e-09	1.2892e-08
CL7507.Contig3_All	-12.3645	Down	2.5611e-17	2.9528e-16
Unigene25898_All	-12.3621	Down	6.5459e-11	5.0584e-10
Unigene26892_All	-12.3417	Down	1.2257e-26	2.1269e-25
Unigene26994_All	-12.3347	Down	5.987e-13	5.3391e-12
CL12788.Contig20_All	-12.2857	Down	1.0465e-07	6.1185e-07
Unigene26976_All	-12.2643	Down	1.3097e-17	1.5287e-16
Unigene25904_All	-12.2562	Down	5.6028e-22	8.0336e-21
Unigene26987_All	-12.2456	Down	3.3475e-11	2.6431e-10
CL10839.Contig2_All	-12.2301	Down	2.1425e-21	2.9919e-20
CL278.Contig2_All	-12.2291	Down	9.5714e-10	6.7433e-09
CL10802.Contig1_All	-12.2277	Down	1.0253e-30	2.0478e-29
Unigene25356_All	-12.2262	Down	2.5031e-10	1.8447e-09
CL12644.Contig2_All	-12.2088	Down	6.1259e-20	7.9901e-19
Unigene23013_All	-12.2088	Down	3.3475e-11	2.6435e-10
CL6271.Contig1_All	-12.2077	Down	5.3516e-08	3.2264e-07
CL7923.Contig7_All	-12.1765	Down	1.8717e-09	1.2888e-08
CL12231.Contig2_All	-12.1721	Down	2.5031e-10	1.8456e-09
Unigene25765_All	-12.1706	Down	2.5611e-17	2.9521e-16
Unigene25295_All	-12.1676	Down	8.0067e-14	7.5519e-13
Unigene26997_All	-12.1619	Down	1.0465e-07	6.1147e-07
CL256.Contig5_All	-12.1383	Down	3.66e-09	2.4618e-08
CL1186.Contig2_All	-12.1285	Down	8.9573e-19	1.1067e-17
Unigene25417_All	-12.1066	Down	1.3995e-08	8.9062e-08
CL9492.Contig3_All	-12.1038	Down	5.987e-13	5.3407e-12
CL1282.Contig10_All	-12.0954	Down	3.3475e-11	2.6446e-10
CL12700.Contig1_All	-12.093	Down	7.157e-09	4.6842e-08
Unigene25625_All	-12.0844	Down	6.5459e-11	5.0588e-10
Unigene23014_All	-12.0671	Down	2.0939e-14	2.0485e-13
CL12262.Contig1_All	-12.0611	Down	7.157e-09	4.6846e-08
CL7536.Contig2_All	-12.0541	Down	1.8717e-09	1.2889e-08
Unigene26961_All	-12.0506	Down	7.8252e-07	4.1602e-06
Unigene26100_All	-12.0211	Down	2.5031e-10	1.8446e-09
CL4171.Contig5_All	-11.9983	Down	1.602e-20	2.146e-19
CL12788.Contig19_All	-11.9923	Down	3.2054e-27	5.6796e-26
Unigene27007_All	-11.984	Down	9.5714e-10	6.7408e-09
Unigene16588_All	-11.9805	Down	2.0464e-07	1.1623e-06
CL3763.Contig5_All	-11.9778	Down	2.9317e-29	5.5885e-28
CL278.Contig3_All	-11.9652	Down	1.0465e-07	6.1182e-07
CL3448.Contig2_All	-11.9643	Down	7.157e-09	4.6839e-08
Unigene23256_All	-11.9622	Down	2.0991e-44	6.1724e-43
CL5409.Contig4_All	-11.9594	Down	1.0465e-07	6.1174e-07
Unigene25286_All	-11.9403	Down	5.3516e-08	3.2252e-07
CL4002.Contig2_All	-11.9367	Down	8.0067e-14	7.5526e-13
CL6794.Contig1_All	-11.918	Down	3.3475e-11	2.644e-10
Unigene25333_All	-11.9143	Down	1.0465e-07	6.1155e-07
CL11151.Contig1_All	-11.9075	Down	7.3231e-16	7.8142e-15
CL6268.Contig2_All	-11.9021	Down	1.3995e-08	8.9086e-08
Unigene26974_All	-11.9003	Down	6.1259e-20	7.9868e-19
Unigene22653_All	-11.8949	Down	1.432e-15	1.4992e-14
Unigene22915_All	-11.8607	Down	1.1707e-12	1.0239e-11
CL10315.Contig2_All	-11.8588	Down	1.3097e-17	1.5291e-16
CL4230.Contig6_All	-11.8553	Down	7.157e-09	4.6832e-08
Unigene22385_All	-11.8525	Down	2.7368e-08	1.695e-07
CL10253.Contig1_All	-11.8492	Down	5.987e-13	5.3427e-12
CL6492.Contig2_All	-11.8476	Down	2.7368e-08	1.6951e-07
CL11627.Contig2_All	-11.8352	Down	5.8513e-06	2.7969e-05
Unigene18919_All	-11.8217	Down	3.66e-09	2.4609e-08
Unigene26732_All	-11.8213	Down	5.8513e-06	2.7936e-05
CL12788.Contig12_All	-11.816	Down	4.6869e-26	7.9324e-25
CL7038.Contig7_All	-11.8118	Down	2.9922e-06	1.4826e-05
Unigene25712_All	-11.8063	Down	1.7119e-11	1.3819e-10
Unigene23977_All	-11.8	Down	4.0017e-07	2.1959e-06
Unigene25279_All	-11.7979	Down	4.4768e-12	3.7601e-11
Unigene23943_All	-11.7942	Down	9.5714e-10	6.7423e-09
CL2852.Contig1_All	-11.791	Down	1.8717e-09	1.2893e-08
CL11745.Contig3_All	-11.7884	Down	7.157e-09	4.6849e-08
CL2435.Contig2_All	-11.7535	Down	5.8513e-06	2.7965e-05
Unigene25290_All	-11.7384	Down	7.8252e-07	4.1605e-06
Unigene26031_All	-11.7338	Down	5.8513e-06	2.7939e-05
CL5108.Contig2_All	-11.7241	Down	5.3516e-08	3.2266e-07
Unigene27023_All	-11.7178	Down	1.1707e-12	1.0238e-11
Unigene27066_All	-11.7143	Down	5.8513e-06	2.7932e-05
Unigene22899_All	-11.7115	Down	5.4758e-15	5.5588e-14
CL5119.Contig1_All	-11.7055	Down	2.243e-35	5.1365e-34
Unigene23959_All	-11.7001	Down	1.7119e-11	1.3821e-10
Unigene27020_All	-11.6964	Down	5.3516e-08	3.2247e-07
CL12234.Contig2_All	-11.6907	Down	1.5302e-06	7.8766e-06
CL5379.Contig1_All	-11.6871	Down	4.0017e-07	2.1965e-06
Unigene24029_All	-11.6779	Down	8.7542e-12	7.2163e-11
CL10835.Contig2_All	-11.6768	Down	1.5657e-13	1.4511e-12
CL8501.Contig2_All	-11.6691	Down	1.2541e-33	2.7242e-32
Unigene25315_All	-11.665	Down	1.1979e-19	1.5432e-18
CL10335.Contig3_All	-11.6604	Down	1.7516e-18	2.1356e-17
CL11496.Contig1_All	-11.6583	Down	2.2374e-05	9.8802e-05
Unigene27030_All	-11.6513	Down	5.3516e-08	3.2245e-07
Unigene23102_All	-11.6513	Down	2.2374e-05	9.8751e-05
CL9712.Contig3_All	-11.6421	Down	1.0465e-07	6.117e-07
CL3983.Contig1_All	-11.6341	Down	3.8318e-23	5.7664e-22
CL4209.Contig3_All	-11.6316	Down	7.157e-09	4.6836e-08
Unigene27001_All	-11.6275	Down	1.7119e-11	1.3818e-10
Unigene25325_All	-11.6171	Down	2.2374e-05	9.8723e-05
CL10052.Contig1_All	-11.6148	Down	1.0465e-07	6.1193e-07
CL5012.Contig2_All	-11.613	Down	1.5302e-06	7.8749e-06
Unigene27006_All	-11.6088	Down	5.8513e-06	2.7935e-05
Unigene26990_All	-11.6085	Down	2.0464e-07	1.162e-06
Unigene26894_All	-11.5947	Down	5.3516e-08	3.225e-07
Unigene23169_All	-11.5811	Down	1.7119e-11	1.3822e-10
CL7400.Contig2_All	-11.5782	Down	3.8318e-23	5.7654e-22
Unigene27057_All	-11.5777	Down	2.0939e-14	2.0482e-13
Unigene25334_All	-11.577	Down	2.2374e-05	9.8718e-05
CL5145.Contig1_All	-11.5748	Down	1.0708e-14	1.0661e-13
CL4671.Contig3_All	-11.5733	Down	5.8513e-06	2.7959e-05
Unigene27037_All	-11.5696	Down	2.5031e-10	1.8444e-09
Unigene26402_All	-11.5672	Down	2.8002e-15	2.8847e-14
CL907.Contig4_All	-11.5627	Down	1.28e-10	9.6744e-10
CL8312.Contig4_All	-11.5627	Down	1.1442e-05	5.2624e-05
Unigene27076_All	-11.5627	Down	1.1442e-05	5.2588e-05
Unigene26050_All	-11.5617	Down	5.8513e-06	2.7937e-05
CL7151.Contig2_All	-11.5498	Down	2.9922e-06	1.4826e-05
CL3030.Contig1_All	-11.546	Down	1.1979e-19	1.5437e-18
CL12127.Contig1_All	-11.5403	Down	5.3516e-08	3.227e-07
Unigene26144_All	-11.5376	Down	3.4252e-18	4.1127e-17
Unigene27054_All	-11.533	Down	5.8513e-06	2.7933e-05
Unigene26041_All	-11.5208	Down	2.2951e-42	6.4091e-41
Unigene25759_All	-11.5188	Down	1.0465e-07	6.1151e-07
CL12785.Contig1_All	-11.5172	Down	4.3753e-05	0.00018468
Unigene27108_All	-11.5105	Down	7.8252e-07	4.16e-06
CL5119.Contig6_All	-11.5063	Down	2.3968e-26	4.1155e-25
CL6904.Contig2_All	-11.5041	Down	5.8658e-36	1.3695e-34
Unigene27069_All	-11.5016	Down	2.9922e-06	1.4818e-05
Unigene26563_All	-11.4955	Down	3.4252e-18	4.1121e-17
Unigene26383_All	-11.4928	Down	5.2433e-31	1.0565e-29
Unigene26411_All	-11.4924	Down	6.5459e-11	5.058e-10
CL4425.Contig1_All	-11.4885	Down	8.7542e-12	7.2195e-11
Unigene24093_All	-11.4824	Down	2.7368e-08	1.6947e-07
CL1653.Contig10_All	-11.4792	Down	1.1442e-05	5.2653e-05
CL9536.Contig3_All	-11.4773	Down	4.3753e-05	0.00018459
Unigene25374_All	-11.4726	Down	8.5557e-05	0.00034501
Unigene24564_All	-11.472	Down	5.3516e-08	3.2254e-07
CL2399.Contig7_All	-11.4713	Down	2.5031e-10	1.8454e-09
Unigene14847_All	-11.4708	Down	4.3753e-05	0.00018458
CL5439.Contig2_All	-11.47	Down	1.3995e-08	8.9092e-08
CL81.Contig2_All	-11.4669	Down	4.0017e-07	2.1962e-06
Unigene25942_All	-11.4633	Down	5.987e-13	5.3396e-12
Unigene26023_All	-11.4612	Down	2.1922e-28	4.0569e-27
CL8501.Contig1_All	-11.4419	Down	2.9317e-29	5.5873e-28
CL12106.Contig2_All	-11.4395	Down	5.8513e-06	2.7968e-05
CL9583.Contig3_All	-11.4359	Down	3.0617e-13	2.7841e-12
CL437.Contig4_All	-11.4353	Down	1.8717e-09	1.2891e-08
Unigene24696_All	-11.4333	Down	6.1259e-20	7.9879e-19
CL11892.Contig2_All	-11.4307	Down	1.3995e-08	8.9128e-08
Unigene27251_All	-11.4298	Down	2.9922e-06	1.4815e-05
CL12638.Contig1_All	-11.4289	Down	5.987e-13	5.3417e-12
Unigene26507_All	-11.4232	Down	4.0017e-07	2.1957e-06
Unigene25509_All	-11.4229	Down	2.7368e-08	1.6946e-07
CL7806.Contig1_All	-11.4204	Down	6.7312e-78	3.7349e-76
Unigene27060_All	-11.4171	Down	1.0465e-07	6.1139e-07
CL5372.Contig1_All	-11.4141	Down	1.28e-10	9.6752e-10
CL5310.Contig5_All	-11.4122	Down	4.8947e-10	3.5317e-09
CL9195.Contig1_All	-11.4109	Down	8.5557e-05	0.0003452
CL373.Contig7_All	-11.4062	Down	5.4758e-15	5.5594e-14
Unigene27090_All	-11.4051	Down	9.5714e-10	6.7403e-09
Unigene25161_All	-11.4032	Down	2.8002e-15	2.8851e-14
CL12835.Contig5_All	-11.3976	Down	4.0017e-07	2.1968e-06
CL5369.Contig2_All	-11.3927	Down	3.66e-09	2.4613e-08
Unigene27028_All	-11.3798	Down	0.0001673	0.00064493
CL5379.Contig2_All	-11.3766	Down	4.0017e-07	2.1963e-06
CL8739.Contig7_All	-11.366	Down	8.7542e-12	7.2175e-11
CL12021.Contig2_All	-11.3653	Down	1.5302e-06	7.877e-06
CL11724.Contig2_All	-11.3642	Down	3.66e-09	2.462e-08
Unigene27065_All	-11.3587	Down	0.0001673	0.00064491
CL8360.Contig3_All	-11.3578	Down	4.3753e-05	0.00018461
Unigene25864_All	-11.3518	Down	5.987e-13	5.3401e-12
CL4325.Contig2_All	-11.3475	Down	7.8252e-07	4.1617e-06
CL11372.Contig2_All	-11.3396	Down	1.7119e-11	1.3826e-10
CL1435.Contig5_All	-11.3383	Down	2.2894e-12	1.9623e-11
Unigene27148_All	-11.338	Down	0.0001673	0.00064485
CL4356.Contig1_All	-11.3338	Down	4.3753e-05	0.00018463
CL3322.Contig1_All	-11.3311	Down	1.1979e-19	1.5435e-18
Unigene22552_All	-11.3294	Down	1.0708e-14	1.066e-13
Unigene26049_All	-11.3277	Down	2.7368e-08	1.6945e-07
CL12220.Contig1_All	-11.3256	Down	1.1707e-12	1.0241e-11
CL11806.Contig1_All	-11.3253	Down	1.3995e-08	8.9135e-08
CL12830.Contig2_All	-11.3243	Down	0.0001673	0.00064597
Unigene27139_All	-11.3167	Down	7.157e-09	4.6819e-08
CL23.Contig2_All	-11.3111	Down	6.5459e-11	5.0601e-10
Unigene27041_All	-11.3101	Down	4.8947e-10	3.5308e-09
CL5445.Contig1_All	-11.3062	Down	4.4768e-12	3.7604e-11
Unigene27104_All	-11.3005	Down	2.9922e-06	1.4817e-05
Unigene27078_All	-11.2986	Down	4.3753e-05	0.00018445
Unigene22803_All	-11.2965	Down	2.2374e-05	9.876e-05
Unigene27111_All	-11.2907	Down	0.0001673	0.00064488
Unigene23533_All	-11.29	Down	1.5302e-06	7.8714e-06
CL347.Contig7_All	-11.286	Down	9.7935e-17	1.0941e-15
CL7765.Contig2_All	-11.2798	Down	2.5031e-10	1.8452e-09
Unigene23694_All	-11.2779	Down	1.5657e-13	1.4506e-12
Unigene27079_All	-11.2643	Down	1.0465e-07	6.1136e-07
Unigene26127_All	-11.2614	Down	1.8717e-09	1.2887e-08
Unigene26007_All	-11.26	Down	1.5302e-06	7.8688e-06
Unigene24923_All	-11.2586	Down	4.3753e-05	0.00018451
Unigene25574_All	-11.2578	Down	0.0001673	0.00064504
Unigene25302_All	-11.2559	Down	1.5302e-06	7.8696e-06
CL5959.Contig6_All	-11.2543	Down	1.1442e-05	5.2629e-05
Unigene26166_All	-11.2537	Down	2.2374e-05	9.8704e-05
Unigene27147_All	-11.2533	Down	2.0464e-07	1.1619e-06
CL7231.Contig1_All	-11.2522	Down	7.157e-09	4.6826e-08
CL10997.Contig2_All	-11.2448	Down	1.3401e-24	2.147e-23
Unigene24807_All	-11.2391	Down	1.5302e-06	7.8701e-06
CL7295.Contig1_All	-11.2374	Down	1.0956e-21	1.5514e-20
CL2663.Contig4_All	-11.2307	Down	5.3516e-08	3.2268e-07
Unigene26107_All	-11.2256	Down	0.0001673	0.00064499
CL3818.Contig1_All	-11.2241	Down	7.3231e-16	7.8133e-15
CL10792.Contig1_All	-11.2237	Down	6.1259e-20	7.9913e-19
Unigene24390_All	-11.2225	Down	8.5557e-05	0.00034505
Unigene25165_All	-11.2225	Down	0.00032716	0.0011962
CL2238.Contig8_All	-11.2156	Down	0.00032716	0.0011976
CL12330.Contig2_All	-11.2152	Down	1.1442e-05	5.2663e-05
Unigene23613_All	-11.2122	Down	2.2374e-05	9.8737e-05
Unigene24078_All	-11.2079	Down	9.5714e-10	6.7418e-09
Unigene24476_All	-11.2044	Down	5.3516e-08	3.2256e-07
Unigene23473_All	-11.1988	Down	2.9922e-06	1.4824e-05
Unigene23100_All	-11.1933	Down	7.8252e-07	4.1612e-06
Unigene23728_All	-11.1912	Down	3.4252e-18	4.1132e-17
CL9870.Contig2_All	-11.1875	Down	8.5557e-05	0.00034519
CL10746.Contig1_All	-11.1855	Down	4.0017e-07	2.1971e-06
Unigene24389_All	-11.1855	Down	4.0017e-07	2.1958e-06
Unigene23359_All	-11.1818	Down	4.3753e-05	0.00018456
Unigene26530_All	-11.1752	Down	3.3475e-11	2.6433e-10
CL5646.Contig3_All	-11.1752	Down	0.00032716	0.0011972
Unigene23779_All	-11.1739	Down	1.5302e-06	7.8705e-06
CL6358.Contig5_All	-11.1659	Down	1.5302e-06	7.8731e-06
Unigene24010_All	-11.1653	Down	3.66e-09	2.4607e-08
Unigene24077_All	-11.1631	Down	1.1442e-05	5.2611e-05
Unigene25313_All	-11.162	Down	0.00032716	0.0011962
Unigene24952_All	-11.1601	Down	0.00063975	0.0022155
CL6938.Contig2_All	-11.1591	Down	8.5557e-05	0.00034523
Unigene26231_All	-11.1577	Down	2.0464e-07	1.1621e-06
CL10517.Contig4_All	-11.1544	Down	2.7368e-08	1.6958e-07
Unigene27049_All	-11.1488	Down	1.0465e-07	6.1143e-07
CL8331.Contig3_All	-11.1453	Down	0.0001673	0.00064552
Unigene24266_All	-11.1453	Down	0.0001673	0.00064525
Unigene27403_All	-11.1453	Down	0.0001673	0.00064475
Unigene27238_All	-11.1423	Down	5.8513e-06	2.7929e-05
CL7973.Contig1_All	-11.1423	Down	2.2374e-05	9.8774e-05
Unigene9932_All	-11.1393	Down	0.0001673	0.00064419
Unigene27112_All	-11.1372	Down	2.0464e-07	1.1619e-06
Unigene24796_All	-11.1257	Down	8.5557e-05	0.00034502
Unigene27156_All	-11.1215	Down	0.0001673	0.00064483
Unigene24347_All	-11.1206	Down	2.3425e-19	2.9758e-18
Unigene27379_All	-11.1191	Down	4.3753e-05	0.00018441
Unigene24400_All	-11.1184	Down	7.8252e-07	4.1607e-06
Unigene27074_All	-11.1177	Down	4.0017e-07	2.1956e-06
Unigene23099_All	-11.1165	Down	0.00032716	0.0011967
CL5952.Contig3_All	-11.1102	Down	0.00032716	0.0011971
Unigene25630_All	-11.1089	Down	4.3753e-05	0.00018449
Unigene27305_All	-11.1038	Down	1.1442e-05	5.2583e-05
Unigene25637_All	-11.1015	Down	4.8947e-10	3.5314e-09
Unigene27328_All	-11.0849	Down	1.5302e-06	7.8683e-06
Unigene24021_All	-11.0806	Down	0.0001673	0.00064533
CL7765.Contig1_All	-11.0802	Down	6.5459e-11	5.0597e-10
Unigene24983_All	-11.0737	Down	4.3753e-05	0.0001845
Unigene23683_All	-11.0717	Down	8.5557e-05	0.00034513
CL347.Contig27_All	-11.0664	Down	0.00032716	0.0011975
Unigene27149_All	-11.0651	Down	9.5714e-10	6.7398e-09
CL7406.Contig2_All	-11.0605	Down	2.9922e-06	1.4825e-05
Unigene25412_All	-11.058	Down	9.5714e-10	6.7413e-09
Unigene23575_All	-11.0553	Down	1.5302e-06	7.8709e-06
CL1677.Contig1_All	-11.049	Down	8.7542e-12	7.2201e-11
Unigene27142_All	-11.0405	Down	1.28e-10	9.672e-10
CL8985.Contig1_All	-11.0384	Down	1.1442e-05	5.2619e-05
CL12435.Contig2_All	-11.0347	Down	4.3753e-05	0.00018469
CL8754.Contig1_All	-11.0318	Down	3.3475e-11	2.6437e-10
CL12353.Contig1_All	-11.0298	Down	2.0939e-14	2.0489e-13
CL12633.Contig2_All	-11.0298	Down	4.0017e-07	2.197e-06
CL3816.Contig1_All	-11.0298	Down	4.3753e-05	0.00018464
CL9815.Contig2_All	-11.0269	Down	5.3516e-08	3.226e-07
Unigene25413_All	-11.019	Down	3.7449e-16	4.0526e-15
Unigene25839_All	-11.0155	Down	1.5302e-06	7.8692e-06
CL808.Contig1_All	-11.0155	Down	0.001251	0.0040849
CL4489.Contig4_All	-11.0133	Down	0.0001673	0.00064576
CL10811.Contig2_All	-11.0049	Down	2.0464e-07	1.1626e-06
Unigene23980_All	-11.0043	Down	8.5557e-05	0.0003451
CL7790.Contig2_All	-11.0033	Down	6.5459e-11	5.0593e-10
CL8990.Contig2_All	-10.9942	Down	8.5557e-05	0.00034522
CL392.Contig2_All	-10.9858	Down	7.8252e-07	4.1619e-06
CL8486.Contig1_All	-10.9851	Down	1.3995e-08	8.908e-08
CL5771.Contig3_All	-10.9846	Down	1.4992e-29	2.8832e-28
Unigene27247_All	-10.9839	Down	1.1442e-05	5.2585e-05
CL12567.Contig2_All	-10.9802	Down	1.5302e-06	7.8762e-06
Unigene27144_All	-10.9792	Down	7.8252e-07	4.1598e-06
CL10963.Contig1_All	-10.9792	Down	8.5557e-05	0.00034532
Unigene25503_All	-10.9767	Down	2.2374e-05	9.8714e-05
Unigene24260_All	-10.9709	Down	0.00032716	0.0011966
Unigene25658_All	-10.9671	Down	5.8513e-06	2.794e-05
Unigene27143_All	-10.9671	Down	5.8513e-06	2.793e-05
CL11371.Contig1_All	-10.9594	Down	2.9922e-06	1.4831e-05
Unigene27145_All	-10.9594	Down	0.00032716	0.0011958
Unigene27347_All	-10.9594	Down	0.001251	0.004078
Unigene22467_All	-10.9542	Down	0.0001673	0.00064541
Unigene27233_All	-10.9522	Down	2.9922e-06	1.4815e-05
Unigene26189_All	-10.9514	Down	1.1442e-05	5.2593e-05
Unigene27120_All	-10.9507	Down	9.7935e-17	1.094e-15
CL3936.Contig2_All	-10.948	Down	5.8513e-06	2.7963e-05
CL10693.Contig2_All	-10.947	Down	0.00063975	0.0022182
CL4078.Contig5_All	-10.9443	Down	5.8513e-06	2.7962e-05
CL10314.Contig1_All	-10.9424	Down	0.00032716	0.0011979
Unigene27737_All	-10.9399	Down	8.5557e-05	0.00034485
Unigene27349_All	-10.9322	Down	0.001251	0.0040777
Unigene27275_All	-10.9316	Down	4.0017e-07	2.1953e-06
CL3810.Contig8_All	-10.9313	Down	3.66e-09	2.4616e-08
Unigene23284_All	-10.9293	Down	1.9151e-16	2.1062e-15
Unigene24111_All	-10.9293	Down	1.3995e-08	8.9068e-08
CL6748.Contig2_All	-10.9188	Down	0.001251	0.0040853
Unigene24079_All	-10.9177	Down	0.0001673	0.00064531
Unigene24185_All	-10.9171	Down	2.2374e-05	9.8728e-05
Unigene27154_All	-10.9167	Down	2.9922e-06	1.4816e-05
CL2565.Contig4_All	-10.916	Down	8.5557e-05	0.00034528
Unigene27160_All	-10.9152	Down	2.7368e-08	1.6942e-07
CL6058.Contig7_All	-10.9144	Down	5.8513e-06	2.7958e-05
Unigene25484_All	-10.9136	Down	7.157e-09	4.6823e-08
CL5119.Contig3_All	-10.9123	Down	3.0617e-13	2.7844e-12
CL825.Contig4_All	-10.9121	Down	0.001251	0.0040847
CL3305.Contig6_All	-10.9115	Down	1.0708e-14	1.0662e-13
CL8400.Contig1_All	-10.9055	Down	1.5302e-06	7.8727e-06
Unigene24104_All	-10.8991	Down	3.66e-09	2.4605e-08
Unigene25099_All	-10.8991	Down	3.66e-09	2.4604e-08
CL2710.Contig1_All	-10.8989	Down	0.001251	0.0040863
CL381.Contig4_All	-10.8964	Down	2.2374e-05	9.8784e-05
Unigene26105_All	-10.8958	Down	2.9922e-06	1.4819e-05
CL8272.Contig1_All	-10.8923	Down	8.7542e-12	7.2182e-11
CL12229.Contig1_All	-10.8923	Down	7.8252e-07	4.1628e-06
Unigene24368_All	-10.8923	Down	4.3753e-05	0.00018452
CL9262.Contig1_All	-10.8916	Down	7.6668e-30	1.4895e-28
CL5321.Contig1_All	-10.8866	Down	2.0464e-07	1.1624e-06
Unigene25467_All	-10.8858	Down	0.001251	0.0040796
Unigene26293_All	-10.8855	Down	2.9922e-06	1.4819e-05
CL10176.Contig2_All	-10.8804	Down	4.0017e-07	2.1972e-06
CL7269.Contig1_All	-10.8804	Down	0.00063975	0.0022167
Unigene12337_All	-10.88	Down	2.2374e-05	9.8765e-05
Unigene27378_All	-10.8793	Down	4.3753e-05	0.00018441
Unigene27429_All	-10.8793	Down	0.001251	0.0040772
Unigene27228_All	-10.8784	Down	8.5557e-05	0.00034495
Unigene24484_All	-10.8778	Down	5.8513e-06	2.7945e-05
Unigene26787_All	-10.8778	Down	0.0024463	0.0074579
Unigene27884_All	-10.8778	Down	0.0024463	0.007452
Unigene25053_All	-10.8773	Down	0.0001673	0.00064509
Unigene25718_All	-10.8754	Down	1.3995e-08	8.9055e-08
Unigene22387_All	-10.8751	Down	1.28e-10	9.6736e-10
Unigene24240_All	-10.8728	Down	0.001251	0.0040817
CL2392.Contig1_All	-10.8723	Down	0.0001673	0.00064592
Unigene27493_All	-10.8706	Down	0.0024463	0.0074549
CL2497.Contig2_All	-10.8674	Down	0.0001673	0.00064589
CL9262.Contig2_All	-10.8667	Down	1.2257e-26	2.1273e-25
Unigene24978_All	-10.8664	Down	0.001251	0.0040805
Unigene27409_All	-10.8664	Down	0.001251	0.0040773
Unigene27686_All	-10.8664	Down	0.001251	0.0040763
CL10145.Contig1_All	-10.8635	Down	0.0024463	0.0074737
CL5119.Contig2_All	-10.8629	Down	3.7449e-16	4.0531e-15
CL4737.Contig1_All	-10.8618	Down	1.1442e-05	5.2634e-05
Unigene27345_All	-10.8599	Down	5.8513e-06	2.7927e-05
Unigene27262_All	-10.8599	Down	8.5557e-05	0.00034494
Unigene24026_All	-10.8563	Down	0.0024463	0.0074652
Unigene27563_All	-10.8563	Down	0.0024463	0.0074544
Unigene25670_All	-10.8542	Down	1.1442e-05	5.2598e-05
CL249.Contig3_All	-10.8519	Down	4.8947e-10	3.5319e-09
CL12147.Contig2_All	-10.8507	Down	8.5557e-05	0.00034531
CL4694.Contig1_All	-10.8503	Down	1.5302e-06	7.8753e-06
CL10811.Contig1_All	-10.8445	Down	1.3995e-08	8.9141e-08
CL3737.Contig3_All	-10.8445	Down	1.3995e-08	8.9104e-08
Unigene27155_All	-10.8439	Down	1.0465e-07	6.1132e-07
Unigene27124_All	-10.8439	Down	0.00032716	0.0011959
CL6904.Contig1_All	-10.8436	Down	1.3401e-24	2.1466e-23
Unigene27055_All	-10.8422	Down	0.0024463	0.0074576
Unigene27191_All	-10.84	Down	2.2374e-05	9.8695e-05
CL475.Contig1_All	-10.8398	Down	1.3995e-08	8.9098e-08
Unigene22558_All	-10.8387	Down	1.0465e-07	6.1162e-07
Unigene27747_All	-10.8387	Down	0.00032716	0.0011954
Unigene23016_All	-10.8368	Down	4.0017e-07	2.1961e-06
Unigene26473_All	-10.8352	Down	0.0024463	0.0074591
CL10268.Contig1_All	-10.8342	Down	7.8252e-07	4.1631e-06
Unigene27650_All	-10.833	Down	0.0001673	0.00064461
CL5106.Contig1_All	-10.8311	Down	4.0017e-07	2.1967e-06
CL11048.Contig1_All	-10.8282	Down	1.5302e-06	7.8775e-06
CL9536.Contig2_All	-10.8282	Down	0.0001673	0.00064547
Unigene24186_All	-10.8282	Down	0.0001673	0.00064528
Unigene27342_All	-10.8282	Down	0.0024463	0.0074564
CL11151.Contig2_All	-10.8256	Down	1.0465e-07	6.1189e-07
Unigene27475_All	-10.8245	Down	1.1442e-05	5.258e-05
CL3725.Contig3_All	-10.8237	Down	8.5557e-05	0.00034525
CL9889.Contig2_All	-10.8237	Down	8.5557e-05	0.00034517
CL11523.Contig1_All	-10.8212	Down	0.0024463	0.0074725
Unigene27397_All	-10.8212	Down	0.0024463	0.0074559
CL5816.Contig6_All	-10.8188	Down	1.5302e-06	7.8736e-06
CL10340.Contig1_All	-10.8178	Down	0.00032716	0.0011979
Unigene24726_All	-10.8178	Down	0.00032716	0.0011964
Unigene26770_All	-10.8168	Down	0.00063975	0.0022146
CL59.Contig1_All	-10.8157	Down	0.001251	0.0040856
CL6777.Contig5_All	-10.8157	Down	0.001251	0.0040852
Unigene27874_All	-10.8157	Down	0.001251	0.0040756
CL9876.Contig2_All	-10.8143	Down	0.0024463	0.0074669
Unigene23419_All	-10.814	Down	1.5657e-13	1.4508e-12
Unigene27380_All	-10.8115	Down	1.8717e-09	1.2886e-08
Unigene22969_All	-10.8112	Down	2.5031e-10	1.8449e-09
Unigene24236_All	-10.8095	Down	0.001251	0.0040819
CL4936.Contig3_All	-10.809	Down	0.0001673	0.00064573
CL7299.Contig4_All	-10.8048	Down	8.1925e-21	1.1129e-19
Unigene27469_All	-10.8033	Down	1.5302e-06	7.8675e-06
CL3600.Contig1_All	-10.8033	Down	4.3753e-05	0.00018465
CL8120.Contig6_All	-10.798	Down	1.9595e-23	2.9913e-22
Unigene27374_All	-10.7951	Down	4.3753e-05	0.00018442
CL9304.Contig2_All	-10.7944	Down	0.00063975	0.0022164
Unigene27336_All	-10.7928	Down	8.5557e-05	0.00034492
Unigene24460_All	-10.7921	Down	0.00032716	0.0011965
Unigene24059_All	-10.791	Down	0.001251	0.0040826
CL11260.Contig1_All	-10.7888	Down	0.00063975	0.0022182
Unigene25796_All	-10.7819	Down	2.2374e-05	9.8709e-05
Unigene27645_All	-10.7777	Down	0.00063975	0.0022137
Unigene27215_All	-10.7721	Down	2.0464e-07	1.1618e-06
Unigene27181_All	-10.7693	Down	1.0465e-07	6.1128e-07
Unigene27465_All	-10.7668	Down	0.001251	0.0040769
Unigene25689_All	-10.7668	Down	0.0024463	0.0074608
CL1028.Contig1_All	-10.7645	Down	1.9151e-16	2.1064e-15
Unigene27263_All	-10.764	Down	7.8252e-07	4.1595e-06
Unigene26544_All	-10.7601	Down	0.0024463	0.0074586
Unigene27500_All	-10.7599	Down	2.7368e-08	1.694e-07
Unigene22447_All	-10.7588	Down	4.3753e-05	0.00018457
Unigene24824_All	-10.7576	Down	0.0001673	0.00064517
Unigene27470_All	-10.7559	Down	0.00063975	0.0022143
CL11696.Contig2_All	-10.753	Down	0.0001673	0.00064603
Unigene28014_All	-10.753	Down	0.0001673	0.00064451
Unigene22914_All	-10.7499	Down	4.0945e-14	3.9311e-13
Unigene24254_All	-10.7497	Down	8.5557e-05	0.00034508
Unigene26603_All	-10.7469	Down	0.00032716	0.001196
Unigene27348_All	-10.743	Down	0.001251	0.0040779
CL5119.Contig5_All	-10.7421	Down	3.66e-09	2.4614e-08
Unigene24148_All	-10.7388	Down	1.1442e-05	5.2606e-05
Unigene28269_All	-10.7371	Down	0.001251	0.0040743
Unigene26781_All	-10.7338	Down	0.0024463	0.0074581
Unigene27464_All	-10.7338	Down	0.0024463	0.0074552
Unigene27130_All	-10.7335	Down	5.3516e-08	3.2243e-07
CL5828.Contig1_All	-10.7293	Down	2.9922e-06	1.4828e-05
Unigene23426_All	-10.7272	Down	7.8252e-07	4.1609e-06
Unigene27259_All	-10.726	Down	2.2374e-05	9.8686e-05
Unigene27242_All	-10.7256	Down	3.3475e-11	2.6428e-10
CL21.Contig1_All	-10.7253	Down	0.001251	0.0040867
Unigene24284_All	-10.7253	Down	0.001251	0.0040816
CL1959.Contig2_All	-10.7249	Down	1.1442e-05	5.265e-05
Unigene27974_All	-10.7224	Down	0.00032716	0.0011953
CL11757.Contig3_All	-10.722	Down	1.1707e-12	1.0242e-11
Unigene27407_All	-10.7203	Down	8.5557e-05	0.00034491
Unigene25513_All	-10.7195	Down	0.001251	0.0040793
Unigene24344_All	-10.7184	Down	0.00063975	0.002216
Unigene27510_All	-10.7172	Down	5.3516e-08	3.2241e-07
CL8120.Contig4_All	-10.7143	Down	2.6206e-24	4.14e-23
Unigene25720_All	-10.7131	Down	0.00063975	0.002215
Unigene28298_All	-10.7079	Down	2.9922e-06	1.4811e-05
Unigene27440_All	-10.7079	Down	0.00063975	0.0022145
Unigene24039_All	-10.7079	Down	0.0024463	0.0074649
Unigene27311_All	-10.7079	Down	0.0024463	0.0074566
Unigene24778_All	-10.7079	Down	0.0047837	0.013567
Unigene27405_All	-10.7015	Down	0.0024463	0.0074557
Unigene27995_All	-10.7015	Down	0.0024463	0.0074503
Unigene27334_All	-10.6997	Down	7.8252e-07	4.1593e-06
CL11571.Contig5_All	-10.6991	Down	0.0001673	0.00064608
CL10228.Contig2_All	-10.6956	Down	8.5557e-05	0.00034534
CL7782.Contig2_All	-10.6946	Down	0.0001673	0.00064557
Unigene26945_All	-10.6936	Down	0.0047837	0.013557
Unigene24518_All	-10.6923	Down	0.00063975	0.0022159
CL9623.Contig3_All	-10.6919	Down	5.8513e-06	2.795e-05
Unigene27386_All	-10.6864	Down	0.0047837	0.013555
CL7848.Contig1_All	-10.685	Down	0.001251	0.004085
Unigene27213_All	-10.6829	Down	2.2374e-05	9.869e-05
CL1397.Contig2_All	-10.6825	Down	0.0024463	0.0074715
Unigene27224_All	-10.6825	Down	0.0024463	0.0074571
Unigene27978_All	-10.6825	Down	0.0024463	0.007451
Unigene25367_All	-10.6819	Down	0.00063975	0.0022154
Unigene27182_All	-10.6793	Down	0.0047837	0.013556
CL11469.Contig1_All	-10.6762	Down	5.8513e-06	2.797e-05
CL10861.Contig2_All	-10.6762	Down	0.0024463	0.007473
CL498.Contig22_All	-10.6756	Down	1.8717e-09	1.289e-08
CL8887.Contig3_All	-10.6744	Down	1.1442e-05	5.2621e-05
Unigene27941_All	-10.6737	Down	0.001251	0.0040752
Unigene27093_All	-10.6722	Down	0.0047837	0.013556
Unigene28117_All	-10.6722	Down	0.0047837	0.013546
Unigene27610_All	-10.6699	Down	0.0024463	0.0074542
CL2983.Contig2_All	-10.6685	Down	0.0001673	0.00064587
Unigene24154_All	-10.6681	Down	0.001251	0.0040822
Unigene26124_All	-10.6681	Down	0.001251	0.0040789
Unigene27616_All	-10.6681	Down	0.001251	0.0040766
Unigene24313_All	-10.6677	Down	1.1442e-05	5.2603e-05
CL11720.Contig2_All	-10.6657	Down	9.5714e-10	6.7448e-09
Unigene27511_All	-10.6652	Down	0.0047837	0.013554
Unigene27425_All	-10.6637	Down	0.0024463	0.0074554
CL127.Contig20_All	-10.6587	Down	8.0067e-14	7.5541e-13
CL917.Contig3_All	-10.6563	Down	2.5031e-10	1.845e-09
Unigene27163_All	-10.6563	Down	4.0017e-07	2.1954e-06
CL11964.Contig2_All	-10.656	Down	0.00032716	0.0011977
Unigene27283_All	-10.6556	Down	0.0001673	0.0006448
Unigene27304_All	-10.6535	Down	2.7368e-08	1.6941e-07
Unigene22857_All	-10.6493	Down	1.3995e-08	8.9074e-08
Unigene27357_All	-10.6467	Down	0.00032716	0.0011957
Unigene25734_All	-10.6455	Down	2.9922e-06	1.4821e-05
CL8234.Contig3_All	-10.6444	Down	2.2374e-05	9.877e-05
Unigene24459_All	-10.6444	Down	0.0047837	0.013571
Unigene27683_All	-10.6444	Down	0.0047837	0.013552
Unigene24748_All	-10.6402	Down	0.001251	0.0040809
Unigene27450_All	-10.6402	Down	0.001251	0.004077
Unigene23708_All	-10.6397	Down	2.9922e-06	1.4823e-05
Unigene29327_All	-10.6391	Down	0.0024463	0.0074418
CL6175.Contig1_All	-10.6375	Down	0.0047837	0.013584
Unigene27584_All	-10.6355	Down	8.5557e-05	0.00034489
Unigene25818_All	-10.6351	Down	1.1442e-05	5.2595e-05
Unigene23178_All	-10.6347	Down	0.001251	0.0040833
Unigene27301_All	-10.6344	Down	0.0001673	0.00064477
Unigene27456_All	-10.6313	Down	0.00063975	0.0022144
Unigene27612_All	-10.6313	Down	0.00063975	0.002214
Unigene24465_All	-10.6306	Down	0.0047837	0.01357
Unigene24418_All	-10.6269	Down	0.0024463	0.0074635
Unigene27377_All	-10.6238	Down	0.001251	0.0040776
Unigene27743_All	-10.6238	Down	0.0047837	0.01355
Unigene29080_All	-10.6238	Down	0.0047837	0.013533
Unigene28450_All	-10.6208	Down	0.0024463	0.0074469
Unigene25498_All	-10.6184	Down	0.001251	0.0040795
Unigene27234_All	-10.6184	Down	0.001251	0.0040782
Unigene25175_All	-10.6165	Down	0.00063975	0.0022154
CL12796.Contig1_All	-10.6161	Down	8.5557e-05	0.00034529
Unigene25632_All	-10.6158	Down	1.1442e-05	5.2601e-05
CL6042.Contig1_All	-10.6139	Down	2.9922e-06	1.4827e-05
Unigene27625_All	-10.6115	Down	0.00063975	0.0022139
CL6148.Contig3_All	-10.6103	Down	0.0047837	0.013585
Unigene27354_All	-10.6088	Down	0.0024463	0.0074562
CL5119.Contig4_All	-10.6073	Down	3.3475e-11	2.6442e-10
Unigene24483_All	-10.6058	Down	0.00032716	0.0011965
Unigene27205_All	-10.6058	Down	0.00032716	0.0011958
Unigene27589_All	-10.6051	Down	0.0001673	0.00064467
Unigene27392_All	-10.604	Down	4.3753e-05	0.0001844
Unigene27415_All	-10.604	Down	4.3753e-05	0.00018439
Unigene22368_All	-10.6028	Down	5.8513e-06	2.7949e-05
Unigene24140_All	-10.6028	Down	0.0024463	0.007464
Unigene24724_All	-10.6028	Down	0.0024463	0.0074632
CL1320.Contig2_All	-10.6002	Down	2.2374e-05	9.8798e-05
Unigene28110_All	-10.5993	Down	4.0017e-07	2.1952e-06
Unigene27702_All	-10.5968	Down	0.0001673	0.00064459
Unigene27680_All	-10.5968	Down	0.00032716	0.0011955
Unigene27098_All	-10.5968	Down	0.0024463	0.0074574
Unigene28054_All	-10.5968	Down	0.0047837	0.013547
Unigene24095_All	-10.5938	Down	1.1442e-05	5.2608e-05
Unigene25040_All	-10.5915	Down	0.001251	0.0040802
CL3253.Contig4_All	-10.5906	Down	1.1442e-05	5.2645e-05
Unigene22389_All	-10.5902	Down	1.0465e-07	6.1166e-07
Unigene24318_All	-10.5902	Down	0.0047837	0.013572
Unigene28998_All	-10.5902	Down	0.0047837	0.013535
CL2931.Contig6_All	-10.5878	Down	3.7449e-16	4.0535e-15
Unigene27010_All	-10.5809	Down	0.001251	0.0040785
Unigene27291_All	-10.5791	Down	0.00032716	0.0011957
Unigene24070_All	-10.5791	Down	0.0024463	0.0074647
Unigene27962_All	-10.5791	Down	0.0024463	0.0074513
Unigene27638_All	-10.5775	Down	0.00063975	0.0022138
CL5138.Contig7_All	-10.5765	Down	0.0001673	0.00064571
CL6303.Contig1_All	-10.576	Down	7.157e-09	4.6829e-08
CL7709.Contig7_All	-10.5738	Down	4.0945e-14	3.9315e-13
Unigene27678_All	-10.5738	Down	2.0464e-07	1.1617e-06
CL5623.Contig8_All	-10.5718	Down	2.9922e-06	1.4829e-05
Unigene27560_All	-10.5704	Down	2.2374e-05	9.8681e-05
CL5776.Contig1_All	-10.5681	Down	0.00063975	0.0022172
Unigene26210_All	-10.5681	Down	0.00063975	0.002215
Unigene23808_All	-10.5675	Down	5.8513e-06	2.7947e-05
CL8667.Contig1_All	-10.5675	Down	0.0024463	0.0074676
CL1435.Contig4_All	-10.5663	Down	2.7368e-08	1.6954e-07
Unigene25518_All	-10.5661	Down	0.00032716	0.0011961
CL917.Contig2_All	-10.5652	Down	2.8002e-15	2.8854e-14
Unigene24094_All	-10.5652	Down	0.001251	0.0040823
Unigene27877_All	-10.5652	Down	0.001251	0.0040755
Unigene24401_All	-10.5643	Down	0.0001673	0.00064523
Unigene27570_All	-10.5639	Down	0.0047837	0.013554
CL5625.Contig2_All	-10.5585	Down	0.00063975	0.0022173
Unigene28832_All	-10.5585	Down	0.00063975	0.0022128
CL3979.Contig3_All	-10.5574	Down	0.0047837	0.013587
Unigene27566_All	-10.5563	Down	0.0001673	0.00064469
CL8038.Contig1_All	-10.5559	Down	0.0024463	0.0074681
CL10233.Contig1_All	-10.5548	Down	0.001251	0.0040883
Unigene24301_All	-10.5548	Down	0.001251	0.0040815
Unigene27534_All	-10.5538	Down	0.00063975	0.0022142
Unigene24446_All	-10.5518	Down	8.5557e-05	0.00034504
Unigene25251_All	-10.5508	Down	0.0047837	0.013565
Unigene27775_All	-10.5502	Down	0.0024463	0.007453
Unigene28013_All	-10.5496	Down	0.001251	0.0040748
Unigene28892_All	-10.5496	Down	0.001251	0.0040735
CL7439.Contig2_All	-10.5487	Down	0.00032716	0.001197
Unigene27254_All	-10.5479	Down	4.3753e-05	0.00018443
CL10438.Contig1_All	-10.5444	Down	0.00032716	0.0011978
CL977.Contig7_All	-10.5444	Down	0.001251	0.0040843
Unigene28163_All	-10.5444	Down	0.0024463	0.0074491
Unigene24139_All	-10.5444	Down	0.0047837	0.013574
Unigene24191_All	-10.5444	Down	0.0047837	0.013573
Unigene28552_All	-10.5444	Down	0.0047837	0.01354
Unigene27707_All	-10.5407	Down	8.5557e-05	0.00034486
Unigene27453_All	-10.5397	Down	0.00063975	0.0022145
Unigene28492_All	-10.5387	Down	0.0024463	0.0074462
Unigene28159_All	-10.538	Down	0.0047837	0.013545
Unigene28556_All	-10.538	Down	0.0047837	0.013539
Unigene27408_All	-10.5341	Down	0.001251	0.0040775
Unigene27742_All	-10.5341	Down	0.001251	0.0040762
CL4250.Contig1_All	-10.5339	Down	4.4768e-12	3.7608e-11
Unigene27317_All	-10.5336	Down	2.9922e-06	1.4814e-05
Unigene29012_All	-10.533	Down	0.0024463	0.0074433
Unigene24058_All	-10.5307	Down	4.3753e-05	0.00018455
Unigene26427_All	-10.5292	Down	1.5657e-13	1.4505e-12
Unigene25415_All	-10.529	Down	0.001251	0.0040797
Unigene24061_All	-10.5284	Down	2.2374e-05	9.8732e-05
Unigene24943_All	-10.5273	Down	0.00032716	0.0011963
CL3520.Contig5_All	-10.5273	Down	0.0024463	0.0074703
Unigene23952_All	-10.524	Down	0.001251	0.0040829
Unigene27660_All	-10.524	Down	0.001251	0.0040765
Unigene27846_All	-10.524	Down	0.001251	0.0040757
Unigene27964_All	-10.524	Down	0.001251	0.004075
CL1280.Contig9_All	-10.5234	Down	1.1442e-05	5.2658e-05
Unigene25505_All	-10.5217	Down	0.0024463	0.0074615
CL49.Contig1_All	-10.5188	Down	0.0047837	0.013585
Unigene25964_All	-10.5188	Down	0.0047837	0.013561
Unigene27401_All	-10.5161	Down	5.8513e-06	2.7926e-05
CL11150.Contig1_All	-10.5152	Down	0.0093544	0.024424
CL3857.Contig1_All	-10.5152	Down	0.0093544	0.024415
Unigene27370_All	-10.5138	Down	1.5302e-06	7.8679e-06
Unigene25024_All	-10.513	Down	0.0001673	0.00064515
Unigene29032_All	-10.513	Down	0.0001673	0.00064435
Unigene27739_All	-10.5125	Down	0.0047837	0.01355
Unigene27582_All	-10.5115	Down	1.1442e-05	5.2577e-05
CL12841.Contig1_All	-10.5105	Down	5.8513e-06	2.7966e-05
Unigene27564_All	-10.5105	Down	0.00032716	0.0011956
Unigene28769_All	-10.5092	Down	0.0001673	0.00064437
CL2910.Contig3_All	-10.5081	Down	0.0093544	0.024419
Unigene28541_All	-10.5081	Down	0.0093544	0.024332
CL2069.Contig1_All	-10.5066	Down	4.4768e-12	3.7611e-11
CL7709.Contig6_All	-10.5065	Down	2.0939e-14	2.0487e-13
Unigene27556_All	-10.5063	Down	0.00032716	0.0011956
CL945.Contig1_All	-10.5058	Down	5.3516e-08	3.2262e-07
Unigene27677_All	-10.5049	Down	0.0024463	0.007454
CL2608.Contig1_All	-10.5025	Down	1.1442e-05	5.2647e-05
Unigene27540_All	-10.5009	Down	0.0093544	0.02436
Unigene28418_All	-10.5009	Down	0.0093544	0.024334
Unigene25865_All	-10.5004	Down	4.3753e-05	0.00018448
CL11720.Contig1_All	-10.4985	Down	4.8947e-10	3.5322e-09
Unigene25679_All	-10.4984	Down	0.00063975	0.0022152
Unigene25731_All	-10.4974	Down	8.5557e-05	0.00034498
Unigene27863_All	-10.4974	Down	8.5557e-05	0.00034482
Unigene24250_All	-10.4971	Down	4.3753e-05	0.00018454
CL23.Contig3_All	-10.4938	Down	2.2374e-05	9.8793e-05
Unigene28679_All	-10.4938	Down	0.0001673	0.00064443
CL7378.Contig2_All	-10.4938	Down	0.0047837	0.013582
Unigene25667_All	-10.4938	Down	0.0047837	0.013562
Unigene27649_All	-10.4938	Down	0.0047837	0.013552
Unigene28319_All	-10.4938	Down	0.0047837	0.013543
CL10438.Contig2_All	-10.4938	Down	0.0093544	0.024425
CL8120.Contig5_All	-10.4931	Down	1.602e-20	2.1457e-19
Unigene26148_All	-10.4875	Down	0.0047837	0.013561
Unigene25383_All	-10.4866	Down	0.0093544	0.02437
Unigene29246_All	-10.4866	Down	0.0093544	0.0243
Unigene27595_All	-10.4838	Down	0.001251	0.0040767
Unigene28085_All	-10.4828	Down	0.0024463	0.0074498
Unigene28253_All	-10.4797	Down	0.0093544	0.024343
Unigene28320_All	-10.4797	Down	0.0093544	0.024338
CL2159.Contig2_All	-10.4794	Down	9.5714e-10	6.7443e-09
CL9990.Contig2_All	-10.4792	Down	1.1442e-05	5.2616e-05
Unigene28403_All	-10.479	Down	0.001251	0.0040742
Unigene22550_All	-10.474	Down	1.5302e-06	7.8722e-06
Unigene28239_All	-10.474	Down	0.001251	0.0040745
Unigene28979_All	-10.474	Down	0.001251	0.0040733
Unigene23565_All	-10.4726	Down	0.0093544	0.0244
Unigene24552_All	-10.4726	Down	0.0093544	0.024387
Unigene25320_All	-10.4726	Down	0.0093544	0.02437
Unigene28911_All	-10.4726	Down	0.0093544	0.024317
Unigene27909_All	-10.4719	Down	0.0024463	0.0074518
Unigene24410_All	-10.4678	Down	2.9922e-06	1.4822e-05
Unigene24430_All	-10.4657	Down	0.0093544	0.02439
Unigene24839_All	-10.4657	Down	0.0093544	0.024379
Unigene26232_All	-10.4642	Down	4.3753e-05	0.00018446
CL12609.Contig1_All	-10.4642	Down	0.001251	0.0040876
CL7790.Contig3_All	-10.4637	Down	5.8513e-06	2.7955e-05
CL8523.Contig1_All	-10.4635	Down	0.0001673	0.00064549
Unigene22504_All	-10.463	Down	0.0047837	0.013578
Unigene23715_All	-10.463	Down	0.0047837	0.013576
Unigene26442_All	-10.463	Down	0.0047837	0.013559
Unigene27571_All	-10.463	Down	0.0047837	0.013553
Unigene27171_All	-10.461	Down	4.3753e-05	0.00018444
Unigene27477_All	-10.461	Down	4.3753e-05	0.00018438
Unigene25600_All	-10.461	Down	0.0024463	0.007461
Unigene28010_All	-10.4593	Down	0.001251	0.0040749
CL3201.Contig13_All	-10.4587	Down	7.8252e-07	4.1626e-06
Unigene24889_All	-10.4587	Down	0.0093544	0.024377
Unigene24984_All	-10.4587	Down	0.0093544	0.024375
Unigene31323_All	-10.4587	Down	0.0093544	0.024246
Unigene28026_All	-10.458	Down	0.00063975	0.0022133
Unigene27489_All	-10.456	Down	0.0001673	0.00064472
Unigene27924_All	-10.456	Down	0.0001673	0.00064456
Unigene27937_All	-10.456	Down	0.0001673	0.00064453
Unigene24351_All	-10.4552	Down	8.5557e-05	0.00034507
CL8120.Contig7_All	-10.4537	Down	3.4252e-18	4.1137e-17
Unigene27546_All	-10.4537	Down	0.00063975	0.0022141
Unigene27572_All	-10.4537	Down	0.00063975	0.002214
Unigene24441_All	-10.4517	Down	0.0093544	0.024389
Unigene30420_All	-10.4509	Down	0.0047837	0.013519
CL496.Contig2_All	-10.446	Down	2.2894e-12	1.9621e-11
CL8120.Contig3_All	-10.4449	Down	9.1651e-26	1.5336e-24
Unigene23594_All	-10.4449	Down	0.0024463	0.0074657
Unigene29052_All	-10.4449	Down	0.0047837	0.013534
Unigene31109_All	-10.4449	Down	0.0047837	0.013518
Unigene24391_All	-10.4449	Down	0.0093544	0.024393
Unigene28179_All	-10.4449	Down	0.0093544	0.024346
Unigene29399_All	-10.4449	Down	0.0093544	0.024294
Unigene29639_All	-10.4449	Down	0.0093544	0.024285
Unigene27726_All	-10.4423	Down	2.9922e-06	1.4813e-05
Unigene27832_All	-10.4409	Down	0.00032716	0.0011954
Unigene28004_All	-10.4409	Down	0.00032716	0.0011952
Unigene24917_All	-10.4405	Down	0.00063975	0.0022156
Unigene23907_All	-10.4398	Down	2.9922e-06	1.4822e-05
Unigene28919_All	-10.4395	Down	0.0024463	0.007444
CL11647.Contig2_All	-10.438	Down	0.0093544	0.024423
CL9145.Contig2_All	-10.438	Down	0.0093544	0.024405
Unigene24898_All	-10.438	Down	0.0093544	0.024376
Unigene28621_All	-10.438	Down	0.0093544	0.024329
Unigene30397_All	-10.438	Down	0.0093544	0.024263
Unigene27898_All	-10.4353	Down	0.001251	0.0040753
CL3290.Contig24_All	-10.4301	Down	2.7368e-08	1.6953e-07
Unigene23101_All	-10.4289	Down	0.0024463	0.0074662
Unigene24393_All	-10.4275	Down	0.00063975	0.0022159
Unigene28189_All	-10.4269	Down	0.0047837	0.013544
Unigene24487_All	-10.4244	Down	0.0093544	0.024387
Unigene29332_All	-10.4244	Down	0.0093544	0.024296
Unigene31726_All	-10.4244	Down	0.0093544	0.024242
Unigene28232_All	-10.4236	Down	0.0024463	0.0074488
CL12166.Contig2_All	-10.4228	Down	0.0001673	0.000646
CL54.Contig2_All	-10.4223	Down	2.9922e-06	1.483e-05
CL10767.Contig2_All	-10.421	Down	0.0047837	0.013596
CL10607.Contig1_All	-10.4197	Down	2.9922e-06	1.4832e-05
Unigene23358_All	-10.4192	Down	0.0001673	0.00064539
Unigene24377_All	-10.4184	Down	0.0024463	0.0074637
CL5550.Contig1_All	-10.4176	Down	0.0093544	0.024412
Unigene27849_All	-10.4176	Down	0.0093544	0.024357
Unigene29003_All	-10.4176	Down	0.0093544	0.024311
CL239.Contig1_All	-10.4151	Down	0.0047837	0.01359
CL9923.Contig2_All	-10.4151	Down	0.0047837	0.013578
Unigene25027_All	-10.4132	Down	0.0024463	0.0074622
Unigene27961_All	-10.4132	Down	0.0024463	0.0074515
Unigene28006_All	-10.4132	Down	0.0024463	0.0074501
Unigene25025_All	-10.4119	Down	0.0001673	0.00064512
Unigene27963_All	-10.4109	Down	0.0093544	0.024351
Unigene28767_All	-10.4109	Down	0.0093544	0.024323
Unigene28256_All	-10.4093	Down	0.0047837	0.013543
Unigene29406_All	-10.4093	Down	0.0047837	0.013529
Unigene29661_All	-10.4093	Down	0.0047837	0.013525
Unigene23917_All	-10.4076	Down	8.5557e-05	0.00034511
Unigene28011_All	-10.406	Down	0.00063975	0.0022134
Unigene27585_All	-10.4042	Down	8.5557e-05	0.00034488
Unigene25921_All	-10.4042	Down	0.0093544	0.024366
Unigene27990_All	-10.4042	Down	0.0093544	0.02435
Unigene29671_All	-10.4042	Down	0.0093544	0.024284
Unigene25707_All	-10.4027	Down	0.0024463	0.0074603
Unigene25265_All	-10.4023	Down	0.001251	0.0040799
CL690.Contig1_All	-10.4014	Down	0.00032716	0.0011971
Unigene24927_All	-10.4007	Down	4.3753e-05	0.00018451
Unigene27309_All	-10.3976	Down	0.0024463	0.0074569
Unigene27748_All	-10.3976	Down	0.0047837	0.01355
CL5441.Contig2_All	-10.3976	Down	0.0093544	0.024413
Unigene27647_All	-10.394	Down	0.0001673	0.00064464
Unigene26540_All	-10.3933	Down	0.00063975	0.0022147
CL2963.Contig3_All	-10.3924	Down	0.0024463	0.0074706
Unigene28120_All	-10.3918	Down	2.2374e-05	9.8667e-05
CL1129.Contig14_All	-10.3918	Down	0.0047837	0.013595
Unigene28245_All	-10.3918	Down	0.0047837	0.013544
Unigene29615_All	-10.3918	Down	0.0047837	0.013525
Unigene27952_All	-10.3909	Down	0.0093544	0.024352
Unigene28713_All	-10.3909	Down	0.0093544	0.024325
Unigene30663_All	-10.3909	Down	0.0093544	0.024257
Unigene24833_All	-10.3891	Down	0.00063975	0.0022157
CL2457.Contig1_All	-10.386	Down	0.00032716	0.0011976
CL5946.Contig2_All	-10.386	Down	0.00032716	0.0011972
Unigene24217_All	-10.3849	Down	0.00063975	0.0022161
Unigene29055_All	-10.3849	Down	0.00063975	0.0022126
Unigene27948_All	-10.3844	Down	0.0093544	0.024353
Unigene28192_All	-10.3844	Down	0.0093544	0.024345
Unigene28845_All	-10.3844	Down	0.0093544	0.024321
Unigene30034_All	-10.3844	Down	0.0093544	0.024273
Unigene27799_All	-10.3831	Down	2.2374e-05	9.8672e-05
Unigene23994_All	-10.3805	Down	8.7542e-12	7.2169e-11
CL11339.Contig2_All	-10.3802	Down	0.0047837	0.013595
Unigene24777_All	-10.3802	Down	0.0047837	0.013568
Unigene28268_All	-10.3798	Down	0.0001673	0.00064448
CL2159.Contig4_All	-10.3791	Down	1.8717e-09	1.2894e-08
Unigene28272_All	-10.3778	Down	0.0093544	0.024341
Unigene10052_All	-10.3762	Down	0.0001673	0.00064544
CL4779.Contig1_All	-10.3745	Down	0.001251	0.0040859
Unigene24283_All	-10.3745	Down	0.0047837	0.013573
Unigene27072_All	-10.3745	Down	0.0047837	0.013557
Unigene28093_All	-10.3745	Down	0.0047837	0.013546
CL8260.Contig1_All	-10.3728	Down	0.0001673	0.00064555
CL6717.Contig1_All	-10.3719	Down	5.8513e-06	2.7956e-05
Unigene28780_All	-10.3719	Down	0.0024463	0.0074447
Unigene25050_All	-10.3712	Down	0.0093544	0.024374
Unigene27591_All	-10.3712	Down	0.0093544	0.024359
Unigene29014_All	-10.3712	Down	0.0093544	0.024309
Unigene29928_All	-10.3712	Down	0.0093544	0.024277
CL12572.Contig1_All	-10.3705	Down	1.1442e-05	5.266e-05
Unigene27188_All	-10.3699	Down	0.001251	0.0040783
Unigene27528_All	-10.3692	Down	2.7368e-08	1.6938e-07
Unigene24742_All	-10.3687	Down	0.0047837	0.013569
Unigene24838_All	-10.3687	Down	0.0047837	0.013567
Unigene29358_All	-10.3687	Down	0.0047837	0.01353
Unigene27922_All	-10.368	Down	8.5557e-05	0.00034479
Unigene24080_All	-10.3669	Down	0.00032716	0.0011966
Unigene25623_All	-10.3669	Down	0.00032716	0.0011961
CL6388.Contig2_All	-10.3669	Down	0.0024463	0.0074693
CL2356.Contig2_All	-10.3653	Down	0.001251	0.0040866
Unigene28409_All	-10.3653	Down	0.001251	0.004074
Unigene27165_All	-10.3647	Down	0.0093544	0.024363
Unigene27890_All	-10.3647	Down	0.0093544	0.024355
Unigene28392_All	-10.3647	Down	0.0093544	0.024335
Unigene29076_All	-10.3647	Down	0.0093544	0.024303
Unigene27583_All	-10.363	Down	0.0047837	0.013553
Unigene27706_All	-10.363	Down	0.0047837	0.013551
Unigene25558_All	-10.3616	Down	2.0464e-07	1.1622e-06
CL641.Contig2_All	-10.36	Down	0.00063975	0.002217
Unigene28624_All	-10.3582	Down	0.0093544	0.024328
Unigene29005_All	-10.3582	Down	0.0093544	0.024311
Unigene3165_All	-10.3582	Down	0.0093544	0.024242
Unigene28925_All	-10.3578	Down	4.3753e-05	0.00018436
Unigene23350_All	-10.3574	Down	2.2374e-05	9.8746e-05
Unigene26836_All	-10.3574	Down	2.2374e-05	9.87e-05
Unigene28048_All	-10.3574	Down	0.0047837	0.013547
Unigene28596_All	-10.3574	Down	0.0047837	0.013539
Unigene28105_All	-10.3568	Down	0.0024463	0.0074496
CL3476.Contig1_All	-10.3535	Down	2.7368e-08	1.6952e-07
Unigene25715_All	-10.3517	Down	0.0001673	0.00064501
Unigene28473_All	-10.3517	Down	0.001251	0.0040738
Unigene24062_All	-10.3517	Down	0.0047837	0.013575
Unigene24529_All	-10.3517	Down	0.0047837	0.01357
CL1692.Contig8_All	-10.3517	Down	0.0093544	0.02442
CL3355.Contig2_All	-10.3517	Down	0.0093544	0.024417
Unigene25092_All	-10.3517	Down	0.0093544	0.024373
Unigene29497_All	-10.3517	Down	0.0093544	0.02429
Unigene28389_All	-10.3483	Down	0.0001673	0.00064445
Unigene24075_All	-10.3453	Down	0.0093544	0.024397
Unigene26359_All	-10.3421	Down	8.5557e-05	0.00034496
Unigene27711_All	-10.3417	Down	0.0024463	0.0074535
Unigene25368_All	-10.3405	Down	0.0047837	0.013565
Unigene27695_All	-10.3405	Down	0.0047837	0.013551
Unigene28328_All	-10.3405	Down	0.0047837	0.013542
Unigene28562_All	-10.339	Down	0.0093544	0.024332
Unigene28569_All	-10.339	Down	0.0093544	0.024331
Unigene28614_All	-10.3368	Down	0.0024463	0.0074454
Unigene28044_All	-10.3357	Down	8.5557e-05	0.00034477
Unigene25890_All	-10.3353	Down	2.9922e-06	1.482e-05
CL16.Contig2_All	-10.3349	Down	0.0047837	0.013591
Unigene23547_All	-10.3349	Down	0.0047837	0.013577
Unigene27789_All	-10.3338	Down	0.001251	0.004076
Unigene28881_All	-10.3326	Down	0.0093544	0.02432
Unigene27987_All	-10.3318	Down	0.0024463	0.0074508
Unigene24905_All	-10.3293	Down	5.8513e-06	2.7943e-05
Unigene27914_All	-10.3293	Down	8.5557e-05	0.0003448
CL8591.Contig2_All	-10.3293	Down	0.0047837	0.013581
Unigene29959_All	-10.3293	Down	0.0047837	0.013522
CL1340.Contig9_All	-10.3273	Down	0.00063975	0.0022181
Unigene25169_All	-10.3262	Down	0.0093544	0.024372
Unigene28896_All	-10.3262	Down	0.0093544	0.024319
Unigene28996_All	-10.3262	Down	0.0093544	0.024312
Unigene30955_All	-10.3262	Down	0.0093544	0.024252
Unigene27643_All	-10.3238	Down	2.2374e-05	9.8676e-05
Unigene24355_All	-10.3238	Down	0.0047837	0.013572
Unigene25146_All	-10.3238	Down	0.0047837	0.013566
Unigene28932_All	-10.3238	Down	0.0047837	0.013536
Unigene27871_All	-10.3234	Down	0.00063975	0.0022135
CL1028.Contig2_All	-10.3209	Down	5.987e-13	5.3422e-12
Unigene29370_All	-10.3209	Down	0.0001673	0.00064427
Unigene24188_All	-10.3206	Down	0.001251	0.004082
Unigene27738_All	-10.3199	Down	0.0093544	0.024357
Unigene27854_All	-10.3199	Down	0.0093544	0.024356
CL11399.Contig5_All	-10.3171	Down	0.0024463	0.0074728
Unigene27533_All	-10.3171	Down	0.0024463	0.0074547
Unigene27700_All	-10.3171	Down	0.0024463	0.0074537
Unigene28303_All	-10.3171	Down	0.0024463	0.0074476
Unigene24812_All	-10.3162	Down	0.001251	0.0040806
CL5795.Contig1_All	-10.3154	Down	0.00063975	0.0022171
Unigene28673_All	-10.3136	Down	0.0093544	0.024327
Unigene28913_All	-10.3136	Down	0.0093544	0.024317
Unigene23551_All	-10.3129	Down	0.0047837	0.013576
CL2627.Contig2_All	-10.3125	Down	1.28e-10	9.6759e-10
Unigene27664_All	-10.3122	Down	5.8513e-06	2.7925e-05
Unigene28381_All	-10.3122	Down	0.0024463	0.0074474
Unigene28926_All	-10.3113	Down	0.00063975	0.0022127
Unigene28345_All	-10.3073	Down	5.8513e-06	2.7922e-05
CL6963.Contig1_All	-10.3073	Down	0.00063975	0.0022169
Unigene27825_All	-10.3073	Down	0.0047837	0.013549
Unigene28695_All	-10.3073	Down	0.0093544	0.024326
Unigene29245_All	-10.3073	Down	0.0093544	0.024301
CL10763.Contig2_All	-10.304	Down	0.0001673	0.00064611
Unigene25627_All	-10.303	Down	0.001251	0.0040792
Unigene28075_All	-10.303	Down	0.001251	0.0040746
Unigene25569_All	-10.3025	Down	0.0024463	0.0074613
CL358.Contig1_All	-10.302	Down	0.0047837	0.013588
Unigene23669_All	-10.3012	Down	0.0093544	0.024399
Unigene24788_All	-10.3012	Down	0.0093544	0.02438
Unigene27696_All	-10.3012	Down	0.0093544	0.024359
CL6162.Contig3_All	-10.2986	Down	0.001251	0.0040855
Unigene24333_All	-10.2977	Down	5.8513e-06	2.7946e-05
Unigene25924_All	-10.2977	Down	0.0024463	0.0074598
Unigene29203_All	-10.2965	Down	0.0047837	0.013531
Unigene25470_All	-10.2955	Down	0.00063975	0.0022153
Unigene29248_All	-10.295	Down	0.0093544	0.0243
Unigene28081_All	-10.2945	Down	1.1442e-05	5.2575e-05
CL4213.Contig2_All	-10.2943	Down	0.001251	0.004086
Unigene24795_All	-10.2929	Down	0.0024463	0.0074625
Unigene25208_All	-10.2929	Down	0.018292	0.043143
Unigene28682_All	-10.2929	Down	0.018292	0.043074
Unigene29725_All	-10.2929	Down	0.018292	0.042993
Unigene30190_All	-10.2929	Down	0.018292	0.042943
Unigene30606_All	-10.2929	Down	0.018292	0.042903
CL6303.Contig2_All	-10.2911	Down	0.0047837	0.013583
Unigene24317_All	-10.2911	Down	0.0047837	0.013573
Unigene24375_All	-10.2911	Down	0.0047837	0.013571
Unigene25590_All	-10.2911	Down	0.0047837	0.013563
Unigene28663_All	-10.2911	Down	0.0047837	0.013538
CL10396.Contig2_All	-10.2888	Down	0.0093544	0.024426
Unigene24306_All	-10.2888	Down	0.0093544	0.024393
Unigene27994_All	-10.2881	Down	0.0024463	0.0074506
Unigene28145_All	-10.2881	Down	0.0024463	0.0074493
Unigene28234_All	-10.2881	Down	0.0024463	0.0074486
Unigene25447_All	-10.2856	Down	0.0047837	0.013564
Unigene28457_All	-10.2856	Down	0.0047837	0.013541
Unigene27828_All	-10.2856	Down	0.018292	0.043104
Unigene28544_All	-10.2856	Down	0.018292	0.043079
Unigene29184_All	-10.2856	Down	0.018292	0.043039
Unigene31147_All	-10.2856	Down	0.018292	0.042863
Unigene24481_All	-10.2826	Down	0.0093544	0.024388
Unigene24580_All	-10.2826	Down	0.0093544	0.024385
Unigene28102_All	-10.2826	Down	0.0093544	0.024347
Unigene28244_All	-10.2826	Down	0.0093544	0.024344
Unigene28701_All	-10.2826	Down	0.0093544	0.024325
Unigene29303_All	-10.2826	Down	0.0093544	0.024298
Unigene29438_All	-10.2826	Down	0.0093544	0.024292
Unigene30084_All	-10.2826	Down	0.0093544	0.02427
Unigene26233_All	-10.2814	Down	4.3753e-05	0.00018446
Unigene27864_All	-10.2798	Down	0.00063975	0.0022136
Unigene28444_All	-10.2784	Down	0.0024463	0.0074471
Unigene29342_All	-10.2784	Down	0.018292	0.043025
Unigene31603_All	-10.2784	Down	0.018292	0.04284
Unigene25677_All	-10.2765	Down	8.5557e-05	0.00034499
Unigene27984_All	-10.2765	Down	0.0093544	0.024351
Unigene28661_All	-10.2765	Down	0.0093544	0.024327
Unigene30156_All	-10.2765	Down	0.0093544	0.024269
Unigene29712_All	-10.275	Down	0.0047837	0.013524
Unigene26467_All	-10.2738	Down	0.0024463	0.0074593
Unigene28528_All	-10.272	Down	0.00063975	0.0022131
Unigene24364_All	-10.2713	Down	0.018292	0.043188
Unigene24907_All	-10.2713	Down	0.018292	0.043155
Unigene28732_All	-10.2713	Down	0.018292	0.043072
CL249.Contig2_All	-10.2704	Down	0.0093544	0.024419
Unigene23820_All	-10.2704	Down	0.0093544	0.024398
Unigene24117_All	-10.2704	Down	0.0093544	0.024396
Unigene27935_All	-10.2704	Down	0.0093544	0.024354
Unigene28964_All	-10.2704	Down	0.0093544	0.024315
CL9827.Contig1_All	-10.2696	Down	0.0047837	0.013579
Unigene29312_All	-10.2696	Down	0.0047837	0.013531
Unigene29038_All	-10.269	Down	0.0024463	0.007443
CL8270.Contig2_All	-10.2643	Down	2.0464e-07	1.1624e-06
CL7902.Contig5_All	-10.2643	Down	0.0024463	0.0074684
Unigene28516_All	-10.2643	Down	0.0093544	0.024333
Unigene30303_All	-10.2643	Down	0.0093544	0.024265
Unigene24971_All	-10.2643	Down	0.018292	0.043151
Unigene27983_All	-10.2643	Down	0.018292	0.0431
Unigene28660_All	-10.2643	Down	0.018292	0.043075
Unigene30013_All	-10.2643	Down	0.018292	0.04296
CL5419.Contig9_All	-10.2604	Down	0.00063975	0.0022175
Unigene27833_All	-10.2596	Down	0.0024463	0.0074525
CL3631.Contig1_All	-10.2582	Down	0.0093544	0.024417
Unigene27512_All	-10.2582	Down	0.0093544	0.024361
CL2172.Contig3_All	-10.2573	Down	0.018292	0.043248
Unigene16674_All	-10.2573	Down	0.018292	0.04321
Unigene28992_All	-10.2573	Down	0.018292	0.04305
Unigene30882_All	-10.2573	Down	0.018292	0.042881
Unigene27714_All	-10.2566	Down	0.00063975	0.0022136
Unigene23247_All	-10.2563	Down	8.1925e-21	1.1128e-19
Unigene25812_All	-10.2549	Down	0.0024463	0.0074601
Unigene28885_All	-10.2549	Down	0.0024463	0.0074442
Unigene23785_All	-10.2537	Down	0.0047837	0.013576
Unigene28331_All	-10.2537	Down	0.0047837	0.013542
Unigene28785_All	-10.253	Down	4.3753e-05	0.00018437
CL2963.Contig2_All	-10.2528	Down	0.00063975	0.0022177
Unigene24416_All	-10.2522	Down	0.0093544	0.024392
Unigene24751_All	-10.2522	Down	0.0093544	0.024381
Unigene24771_All	-10.2522	Down	0.0093544	0.024381
Unigene28315_All	-10.2522	Down	0.0093544	0.024339
Unigene29887_All	-10.2522	Down	0.0093544	0.024279
Unigene30073_All	-10.2516	Down	0.001251	0.0040716
Unigene29127_All	-10.2512	Down	0.0001673	0.00064432
Unigene30336_All	-10.2502	Down	0.018292	0.042927
Unigene28433_All	-10.249	Down	0.00063975	0.0022132
Unigene24760_All	-10.2485	Down	0.0047837	0.013568
Unigene27751_All	-10.2485	Down	0.0047837	0.013549
Unigene24794_All	-10.2475	Down	0.001251	0.0040807
Unigene24741_All	-10.2463	Down	0.0093544	0.024382
Unigene24967_All	-10.2463	Down	0.0093544	0.024376
Unigene25176_All	-10.2463	Down	0.0093544	0.024372
Unigene25798_All	-10.2463	Down	0.0093544	0.024368
Unigene28957_All	-10.2463	Down	0.0093544	0.024315
Unigene29607_All	-10.2463	Down	0.0093544	0.024286
Unigene29063_All	-10.2456	Down	0.0024463	0.0074428
CL5609.Contig2_All	-10.2432	Down	0.00032716	0.0011973
Unigene22361_All	-10.2432	Down	0.018292	0.043208
Unigene24662_All	-10.2432	Down	0.018292	0.043171
Unigene24750_All	-10.2432	Down	0.018292	0.043167
Unigene26029_All	-10.2432	Down	0.018292	0.043123
Unigene27809_All	-10.2432	Down	0.018292	0.043106
Unigene29008_All	-10.2432	Down	0.018292	0.043049
Unigene29871_All	-10.2414	Down	0.00063975	0.0022122
Unigene28953_All	-10.2409	Down	0.0024463	0.0074437
Unigene28916_All	-10.2402	Down	0.0093544	0.024316
Unigene27814_All	-10.239	Down	0.001251	0.0040759
Unigene29967_All	-10.239	Down	0.001251	0.0040719
Unigene29563_All	-10.238	Down	0.0047837	0.013527
CL3948.Contig6_All	-10.237	Down	1.5302e-06	7.8757e-06
Unigene24630_All	-10.2363	Down	0.018292	0.043173
Unigene24865_All	-10.2363	Down	0.018292	0.043163
Unigene25542_All	-10.2363	Down	0.018292	0.043131
Unigene29704_All	-10.2363	Down	0.018292	0.042996
Unigene30370_All	-10.2363	Down	0.018292	0.042923
Unigene31124_All	-10.2363	Down	0.018292	0.042866
Unigene23529_All	-10.2358	Down	5.3516e-08	3.2258e-07
Unigene29153_All	-10.2349	Down	0.001251	0.0040729
Unigene27821_All	-10.2343	Down	8.5557e-05	0.00034483
CL8679.Contig1_All	-10.2343	Down	0.0093544	0.024407
Unigene26911_All	-10.2328	Down	0.00032716	0.0011959
CL3907.Contig2_All	-10.2322	Down	1.1442e-05	5.2642e-05
Unigene25242_All	-10.2317	Down	0.0024463	0.0074618
CL7089.Contig1_All	-10.23	Down	0.00063975	0.0022168
Unigene27557_All	-10.2293	Down	0.018292	0.04311
Unigene28791_All	-10.2293	Down	0.018292	0.043067
Unigene29187_All	-10.2293	Down	0.018292	0.043038
Unigene29458_All	-10.2293	Down	0.018292	0.043017
Unigene29657_All	-10.2293	Down	0.018292	0.042998
Unigene30468_All	-10.2293	Down	0.018292	0.042917
Unigene30565_All	-10.2293	Down	0.018292	0.042906
Unigene28311_All	-10.2283	Down	0.0093544	0.02434
Unigene29446_All	-10.2283	Down	0.0093544	0.024292
Unigene29574_All	-10.2283	Down	0.0093544	0.024287
Unigene29886_All	-10.2283	Down	0.0093544	0.02428
Unigene30038_All	-10.2283	Down	0.0093544	0.024273
Unigene27920_All	-10.2276	Down	0.0047837	0.013548
Unigene29423_All	-10.2276	Down	0.0047837	0.013529
Unigene29665_All	-10.2276	Down	0.0047837	0.013525
Unigene29964_All	-10.2276	Down	0.0047837	0.013522
Unigene26174_All	-10.2259	Down	0.00032716	0.001196
Unigene28309_All	-10.2248	Down	1.1442e-05	5.2572e-05
CL10263.Contig1_All	-10.2247	Down	5.8513e-06	2.7972e-05
Unigene26071_All	-10.2224	Down	2.7368e-08	1.6944e-07
Unigene24747_All	-10.2224	Down	0.0024463	0.007463
Unigene28474_All	-10.2224	Down	0.0024463	0.0074467
Unigene25426_All	-10.2224	Down	0.0047837	0.013564
Unigene25635_All	-10.2224	Down	0.0047837	0.013562
Unigene29035_All	-10.2224	Down	0.0047837	0.013534
Unigene24072_All	-10.2224	Down	0.018292	0.043194
Unigene24435_All	-10.2224	Down	0.018292	0.043185
Unigene24717_All	-10.2224	Down	0.018292	0.043169
Unigene28005_All	-10.2224	Down	0.018292	0.043099
Unigene29519_All	-10.2224	Down	0.018292	0.043012
Unigene29593_All	-10.2224	Down	0.018292	0.043003
Unigene27795_All	-10.2201	Down	5.8513e-06	2.7923e-05
CL9471.Contig5_All	-10.2183	Down	0.001251	0.0040845
Unigene28278_All	-10.218	Down	0.0024463	0.0074479
Unigene14561_All	-10.2166	Down	0.0093544	0.024404
Unigene29306_All	-10.2166	Down	0.0093544	0.024297
CL9381.Contig1_All	-10.2157	Down	5.8513e-06	2.7952e-05
Unigene28876_All	-10.2157	Down	0.018292	0.043059
Unigene29834_All	-10.2157	Down	0.018292	0.04298
Unigene29995_All	-10.2157	Down	0.018292	0.042964
Unigene30242_All	-10.2157	Down	0.018292	0.042936
CL10097.Contig1_All	-10.2123	Down	0.0047837	0.013597
Unigene28467_All	-10.2123	Down	0.0047837	0.013541
CL2261.Contig4_All	-10.2119	Down	9.5714e-10	6.7438e-09
Unigene29025_All	-10.2108	Down	0.0093544	0.024309
Unigene26003_All	-10.2102	Down	1.8717e-09	1.2888e-08
Unigene24089_All	-10.2102	Down	0.001251	0.0040824
Unigene25790_All	-10.2102	Down	0.001251	0.004079
CL11205.Contig2_All	-10.2098	Down	2.7368e-08	1.6956e-07
Unigene25268_All	-10.2088	Down	5.8513e-06	2.7942e-05
Unigene26261_All	-10.2088	Down	0.0024463	0.0074596
Unigene28259_All	-10.2088	Down	0.0024463	0.0074481
CL12748.Contig2_All	-10.2088	Down	0.018292	0.043251
CL9634.Contig1_All	-10.2088	Down	0.018292	0.043211
Unigene24592_All	-10.2088	Down	0.018292	0.043178
Unigene24899_All	-10.2088	Down	0.018292	0.043157
Unigene27339_All	-10.2088	Down	0.018292	0.043112
Unigene28761_All	-10.2088	Down	0.018292	0.043071
Unigene29144_All	-10.2088	Down	0.018292	0.043042
CL6510.Contig2_All	-10.2055	Down	1.1442e-05	5.2627e-05
CL8234.Contig2_All	-10.2054	Down	0.00032716	0.001197
Unigene27949_All	-10.2049	Down	0.0093544	0.024353
Unigene29078_All	-10.2049	Down	0.0093544	0.024302
Unigene30067_All	-10.2049	Down	0.0093544	0.024271
Unigene30123_All	-10.202	Down	0.001251	0.0040715
Unigene27993_All	-10.202	Down	0.0047837	0.013548
Unigene29210_All	-10.202	Down	0.018292	0.043036
Unigene26537_All	-10.2002	Down	0.00063975	0.0022148
Unigene28546_All	-10.2002	Down	0.00063975	0.0022131
Unigene28603_All	-10.1991	Down	0.0093544	0.02433
Unigene28984_All	-10.1991	Down	0.0093544	0.024313
Unigene26251_All	-10.1986	Down	0.00032716	0.001196
Unigene29181_All	-10.1967	Down	2.9922e-06	1.4811e-05
Unigene29479_All	-10.1965	Down	0.00063975	0.0022124
Unigene28912_All	-10.1952	Down	0.00032716	0.0011951
Unigene24719_All	-10.1952	Down	0.018292	0.043168
Unigene25244_All	-10.1952	Down	0.018292	0.043139
Unigene28839_All	-10.1952	Down	0.018292	0.043063
Unigene28933_All	-10.1952	Down	0.018292	0.043055
Unigene29244_All	-10.1952	Down	0.018292	0.043032
Unigene29335_All	-10.1952	Down	0.018292	0.043026
Unigene29493_All	-10.1952	Down	0.018292	0.043013
Unigene29531_All	-10.1939	Down	0.001251	0.0040725
Unigene30561_All	-10.1939	Down	0.001251	0.0040713
CL11757.Contig2_All	-10.1933	Down	0.0093544	0.024422
Unigene27701_All	-10.1933	Down	0.0093544	0.024358
Unigene28083_All	-10.1933	Down	0.0093544	0.024348
Unigene30541_All	-10.1933	Down	0.0093544	0.024261
Unigene27313_All	-10.1919	Down	0.0047837	0.013555
Unigene27830_All	-10.1908	Down	0.0024463	0.0074527
Unigene28017_All	-10.1885	Down	0.018292	0.043098
Unigene28058_All	-10.1885	Down	0.018292	0.043097
Unigene22904_All	-10.1878	Down	1.5302e-06	7.8718e-06
Unigene29090_All	-10.1876	Down	0.0093544	0.024302
Unigene29455_All	-10.1876	Down	0.0093544	0.024291
Unigene30213_All	-10.1876	Down	0.0093544	0.024267
Unigene29975_All	-10.1869	Down	0.0047837	0.013521
Unigene30789_All	-10.1862	Down	0.0024463	0.0074401
Unigene29977_All	-10.1851	Down	0.00032716	0.0011951
CL10000.Contig1_All	-10.1818	Down	0.0047837	0.013597
CL12454.Contig2_All	-10.1818	Down	0.0047837	0.013592
CL6583.Contig2_All	-10.1818	Down	0.0047837	0.013583
Unigene26419_All	-10.1818	Down	0.0047837	0.013559
Unigene28128_All	-10.1818	Down	0.0047837	0.013545
Unigene29322_All	-10.1818	Down	0.0047837	0.01353
Unigene29461_All	-10.1818	Down	0.0047837	0.013528
Unigene29881_All	-10.1818	Down	0.0093544	0.024281
Unigene32149_All	-10.1818	Down	0.0093544	0.024239
Unigene23910_All	-10.1818	Down	0.018292	0.043196
Unigene28305_All	-10.1818	Down	0.018292	0.043085
Unigene28868_All	-10.1818	Down	0.018292	0.04306
Unigene29575_All	-10.1818	Down	0.018292	0.043008
CL3817.Contig3_All	-10.1799	Down	7.8252e-07	4.1621e-06
CL7801.Contig2_All	-10.1774	Down	0.0024463	0.0074686
CL6000.Contig5_All	-10.1762	Down	0.0093544	0.024411
Unigene28251_All	-10.1752	Down	0.00032716	0.0011952
CL12665.Contig1_All	-10.1752	Down	0.018292	0.043252
CL5917.Contig1_All	-10.1752	Down	0.018292	0.043231
Unigene24587_All	-10.1752	Down	0.018292	0.043179
Unigene25293_All	-10.1752	Down	0.018292	0.043137
Unigene29629_All	-10.1752	Down	0.018292	0.043001
Unigene29825_All	-10.1752	Down	0.018292	0.042982
Unigene30092_All	-10.1752	Down	0.018292	0.042951
Unigene30332_All	-10.1752	Down	0.018292	0.042928
Unigene30760_All	-10.1752	Down	0.018292	0.042891
Unigene28888_All	-10.1746	Down	0.00063975	0.0022127
Unigene22709_All	-10.1738	Down	0.001251	0.0040836
Unigene18936_All	-10.1704	Down	0.0093544	0.024404
Unigene28385_All	-10.1704	Down	0.0093544	0.024336
Unigene29050_All	-10.1704	Down	0.0093544	0.024306
Unigene23004_All	-10.1701	Down	1.1442e-05	5.2614e-05
Unigene29104_All	-10.1698	Down	0.001251	0.004073
CL6566.Contig3_All	-10.1695	Down	0.0001673	0.00064565
Unigene27794_All	-10.1685	Down	0.018292	0.043107
Unigene28082_All	-10.1685	Down	0.018292	0.043094
Unigene28800_All	-10.1685	Down	0.018292	0.043065
Unigene29154_All	-10.1685	Down	0.018292	0.043041
Unigene30106_All	-10.1685	Down	0.018292	0.042948
Unigene30804_All	-10.1685	Down	0.018292	0.042889
Unigene27921_All	-10.1672	Down	2.9922e-06	1.4812e-05
Unigene24617_All	-10.1669	Down	0.0047837	0.013569
Unigene26829_All	-10.1669	Down	0.0047837	0.013558
Unigene27903_All	-10.1669	Down	0.0047837	0.013548
Unigene28765_All	-10.1669	Down	0.0047837	0.013537
Unigene28079_All	-10.1648	Down	0.0093544	0.024349
Unigene29054_All	-10.1648	Down	0.0093544	0.024305
Unigene27835_All	-10.1642	Down	0.0024463	0.0074523
Unigene28722_All	-10.1634	Down	0.0001673	0.0006444
Unigene24687_All	-10.1619	Down	0.00032716	0.0011964
CL12407.Contig2_All	-10.1619	Down	0.001251	0.0040879
CL3650.Contig1_All	-10.1619	Down	0.018292	0.04324
CL6896.Contig2_All	-10.1619	Down	0.018292	0.043223
Unigene24576_All	-10.1619	Down	0.018292	0.04318
Unigene25955_All	-10.1619	Down	0.018292	0.043125
Unigene26108_All	-10.1619	Down	0.018292	0.043122
Unigene28198_All	-10.1619	Down	0.018292	0.043088
Unigene29797_All	-10.1619	Down	0.018292	0.042985
Unigene29963_All	-10.1619	Down	0.018292	0.042967
Unigene30409_All	-10.1619	Down	0.018292	0.04292
Unigene29819_All	-10.1597	Down	0.0024463	0.0074413
CL1373.Contig2_All	-10.1591	Down	0.0093544	0.024421
CL8648.Contig1_All	-10.1591	Down	0.0093544	0.024408
Unigene28267_All	-10.1591	Down	0.0093544	0.024342
Unigene28334_All	-10.1591	Down	0.0093544	0.024337
Unigene28726_All	-10.1591	Down	0.0093544	0.024323
CL8051.Contig1_All	-10.157	Down	0.0047837	0.013582
Unigene25445_All	-10.157	Down	0.0047837	0.013564
CL3201.Contig10_All	-10.1553	Down	1.3995e-08	8.9122e-08
CL9465.Contig2_All	-10.1553	Down	4.3753e-05	0.0001846
CL12126.Contig2_All	-10.1553	Down	0.018292	0.043257
Unigene24868_All	-10.1553	Down	0.018292	0.043162
Unigene26753_All	-10.1553	Down	0.018292	0.043113
Unigene28302_All	-10.1553	Down	0.018292	0.043086
Unigene29490_All	-10.1553	Down	0.018292	0.043014
Unigene30171_All	-10.1553	Down	0.018292	0.042944
Unigene22414_All	-10.1541	Down	0.001251	0.0040839
Unigene24205_All	-10.1534	Down	0.0093544	0.024394
Unigene24849_All	-10.1534	Down	0.0093544	0.024378
Unigene27376_All	-10.1534	Down	0.0093544	0.024362
Unigene30592_All	-10.1534	Down	0.0093544	0.024259
Unigene32006_All	-10.1534	Down	0.0093544	0.02424
Unigene25168_All	-10.152	Down	0.0047837	0.013566
Unigene28380_All	-10.152	Down	0.0047837	0.013541
CL1084.Contig2_All	-10.151	Down	0.0024463	0.0074732
Unigene24538_All	-10.1501	Down	0.001251	0.0040812
Unigene30372_All	-10.1496	Down	2.2374e-05	9.8662e-05
Unigene24540_All	-10.1489	Down	0.018292	0.043181
Unigene25077_All	-10.1489	Down	0.018292	0.043147
Unigene26156_All	-10.1489	Down	0.018292	0.04312
Unigene29125_All	-10.1489	Down	0.018292	0.043046
Unigene29572_All	-10.1489	Down	0.018292	0.043009
Unigene29047_All	-10.1478	Down	0.0093544	0.024306
Unigene28966_All	-10.1472	Down	0.0047837	0.013535
Unigene28254_All	-10.1467	Down	0.0024463	0.0074484
Unigene23248_All	-10.1462	Down	0.001251	0.0040832
Unigene29439_All	-10.1424	Down	0.0001673	0.00064421
Unigene27883_All	-10.1424	Down	0.00032716	0.0011953
Unigene24618_All	-10.1424	Down	0.0047837	0.013569
Unigene29698_All	-10.1424	Down	0.0047837	0.013524
Unigene24165_All	-10.1424	Down	0.0093544	0.024396
Unigene28318_All	-10.1424	Down	0.0093544	0.024338
Unigene30261_All	-10.1424	Down	0.0093544	0.024266
Unigene31082_All	-10.1424	Down	0.0093544	0.02425
CL11726.Contig1_All	-10.1424	Down	0.018292	0.043259
Unigene29456_All	-10.1424	Down	0.018292	0.043019
CL3699.Contig1_All	-10.1412	Down	3.3475e-11	2.6444e-10
Unigene28720_All	-10.1367	Down	0.0093544	0.024324
Unigene28775_All	-10.1367	Down	0.0093544	0.024322
Unigene24404_All	-10.1364	Down	0.0001673	0.0006452
Unigene24603_All	-10.1358	Down	0.018292	0.043175
Unigene24619_All	-10.1358	Down	0.018292	0.043174
Unigene25157_All	-10.1358	Down	0.018292	0.043145
Unigene25483_All	-10.1358	Down	0.018292	0.043134
Unigene26260_All	-10.1358	Down	0.018292	0.043116
Unigene28922_All	-10.1358	Down	0.018292	0.043058
Unigene29394_All	-10.1358	Down	0.018292	0.043023
Unigene30128_All	-10.1358	Down	0.018292	0.042946
Unigene30557_All	-10.1358	Down	0.018292	0.042908
Unigene31107_All	-10.1358	Down	0.018292	0.042867
Unigene29498_All	-10.1326	Down	0.0047837	0.013528
CL3329.Contig1_All	-10.1317	Down	0.00063975	0.0022177
Unigene24444_All	-10.1312	Down	0.0093544	0.024389
Unigene25083_All	-10.1312	Down	0.0093544	0.024374
Unigene29538_All	-10.1312	Down	0.0093544	0.024288
CL2548.Contig2_All	-10.1307	Down	0.001251	0.0040865
Unigene28480_All	-10.1294	Down	0.0024463	0.0074464
Unigene31347_All	-10.1294	Down	0.0024463	0.0074389
CL4032.Contig2_All	-10.1294	Down	0.018292	0.043238
CL8987.Contig2_All	-10.1294	Down	0.018292	0.043214
Unigene24594_All	-10.1294	Down	0.018292	0.043176
Unigene28089_All	-10.1294	Down	0.018292	0.043092
Unigene28542_All	-10.1294	Down	0.018292	0.04308
Unigene28620_All	-10.1294	Down	0.018292	0.043078
Unigene28859_All	-10.1294	Down	0.018292	0.043062
Unigene28861_All	-10.1294	Down	0.018292	0.043061
Unigene28991_All	-10.1294	Down	0.018292	0.043051
Unigene28686_All	-10.1277	Down	0.0047837	0.013538
Unigene29146_All	-10.1277	Down	0.0047837	0.013532
Unigene24589_All	-10.1268	Down	0.001251	0.004081
Unigene29584_All	-10.1257	Down	0.0093544	0.024286
Unigene26099_All	-10.1253	Down	2.3425e-19	2.9754e-18
Unigene24199_All	-10.123	Down	0.018292	0.043192
Unigene24909_All	-10.123	Down	0.018292	0.043153
Unigene28929_All	-10.123	Down	0.018292	0.043057
Unigene28960_All	-10.123	Down	0.018292	0.043054
Unigene29359_All	-10.123	Down	0.018292	0.043024
Unigene24128_All	-10.1208	Down	0.0024463	0.0074642
Unigene30364_All	-10.1208	Down	0.0024463	0.0074406
Unigene31141_All	-10.1208	Down	0.0024463	0.0074394
Unigene28184_All	-10.1202	Down	0.0093544	0.024346
Unigene31269_All	-10.1202	Down	0.0093544	0.024248
CL7190.Contig2_All	-10.1186	Down	0.0001673	0.00064563
Unigene28638_All	-10.1165	Down	0.0024463	0.007445
Unigene28074_All	-10.1165	Down	0.018292	0.043095
Unigene28635_All	-10.1165	Down	0.018292	0.043076
Unigene29215_All	-10.1165	Down	0.018292	0.043035
Unigene29728_All	-10.1165	Down	0.018292	0.042991
Unigene7149_All	-10.1165	Down	0.018292	0.042807
Unigene29365_All	-10.1153	Down	0.001251	0.0040726
Unigene29866_All	-10.1153	Down	0.001251	0.004072
Unigene28124_All	-10.1134	Down	0.0047837	0.013545
Unigene15771_All	-10.1123	Down	0.0024463	0.0074666
Unigene28607_All	-10.1107	Down	0.00063975	0.0022129
Unigene24635_All	-10.1102	Down	0.018292	0.043172
Unigene25277_All	-10.1102	Down	0.018292	0.043138
Unigene29926_All	-10.1102	Down	0.018292	0.042972
Unigene29957_All	-10.1102	Down	0.018292	0.042968
Unigene30524_All	-10.1102	Down	0.018292	0.042911
Unigene30638_All	-10.1102	Down	0.018292	0.042899
Unigene24422_All	-10.1093	Down	0.0093544	0.024391
Unigene26269_All	-10.1093	Down	0.0093544	0.024365
Unigene28348_All	-10.1093	Down	0.0093544	0.024336
Unigene24116_All	-10.1085	Down	0.0047837	0.013574
Unigene25572_All	-10.1085	Down	0.0047837	0.013563
Unigene29074_All	-10.1076	Down	0.001251	0.0040732
Unigene29599_All	-10.1076	Down	0.001251	0.0040722
CL6374.Contig1_All	-10.1038	Down	0.0001673	0.00064568
Unigene27982_All	-10.1038	Down	0.00032716	0.0011952
Unigene31697_All	-10.1038	Down	0.00063975	0.0022122
CL2911.Contig1_All	-10.1038	Down	0.0024463	0.0074708
CL3779.Contig1_All	-10.1038	Down	0.0024463	0.0074701
CL11388.Contig2_All	-10.1038	Down	0.0047837	0.013595
Unigene30113_All	-10.1038	Down	0.0047837	0.013521
Unigene27931_All	-10.1038	Down	0.0093544	0.024355
Unigene29060_All	-10.1038	Down	0.0093544	0.024304
CL12467.Contig1_All	-10.1038	Down	0.018292	0.043254
CL6093.Contig2_All	-10.1038	Down	0.018292	0.043227
Unigene28500_All	-10.1038	Down	0.018292	0.043083
Unigene29998_All	-10.1038	Down	0.018292	0.042962
Unigene31070_All	-10.1038	Down	0.018292	0.042869
Unigene31131_All	-10.1038	Down	0.018292	0.042865
Unigene27608_All	-10.1007	Down	0.00032716	0.0011955
CL2033.Contig22_All	-10.0996	Down	0.0024463	0.0074713
CL8327.Contig2_All	-10.0996	Down	0.0024463	0.0074679
Unigene29432_All	-10.0996	Down	0.0024463	0.0074416
Unigene28228_All	-10.0984	Down	0.0093544	0.024344
Unigene28897_All	-10.0984	Down	0.0093544	0.024318
Unigene30005_All	-10.0984	Down	0.0093544	0.024275
Unigene29106_All	-10.0975	Down	0.018292	0.043048
Unigene29821_All	-10.0975	Down	0.018292	0.042983
Unigene31135_All	-10.0975	Down	0.018292	0.042864
CL8855.Contig1_All	-10.0943	Down	0.0047837	0.01358
Unigene29182_All	-10.0943	Down	0.0047837	0.013531
Unigene29524_All	-10.093	Down	0.0093544	0.024289
Unigene30511_All	-10.093	Down	0.0093544	0.024261
Unigene25028_All	-10.0912	Down	0.018292	0.04315
Unigene29649_All	-10.0912	Down	0.018292	0.043
Unigene29982_All	-10.0912	Down	0.018292	0.042965
Unigene30040_All	-10.0912	Down	0.018292	0.042955
CL1103.Contig2_All	-10.0904	Down	6.268e-27	1.0989e-25
Unigene24738_All	-10.0901	Down	0.00063975	0.0022158
CL23.Contig4_All	-10.0897	Down	0.0047837	0.01359
Unigene28208_All	-10.0887	Down	1.5302e-06	7.867e-06
Unigene29818_All	-10.0876	Down	0.0093544	0.024282
Unigene29953_All	-10.0876	Down	0.0093544	0.024276
Unigene28633_All	-10.0871	Down	0.0024463	0.0074452
Unigene29475_All	-10.0867	Down	0.00063975	0.0022125
Unigene25502_All	-10.0849	Down	0.018292	0.043132
Unigene28773_All	-10.0849	Down	0.018292	0.043069
Unigene29480_All	-10.0849	Down	0.018292	0.043016
Unigene29548_All	-10.0849	Down	0.018292	0.04301
CL3557.Contig1_All	-10.0827	Down	2.2374e-05	9.8788e-05
CL12855.Contig2_All	-10.0823	Down	0.0093544	0.024421
Unigene25893_All	-10.0823	Down	0.0093544	0.024367
Unigene29028_All	-10.0823	Down	0.0093544	0.024308
Unigene30056_All	-10.0823	Down	0.0093544	0.024271
Unigene23671_All	-10.0807	Down	0.0001673	0.00064536
Unigene28815_All	-10.0803	Down	0.0047837	0.013537
Unigene26436_All	-10.0787	Down	0.018292	0.043114
Unigene30384_All	-10.0787	Down	0.018292	0.042922
Unigene30510_All	-10.0787	Down	0.018292	0.042913
Unigene32389_All	-10.0787	Down	0.018292	0.042812
Unigene28611_All	-10.0775	Down	0.001251	0.0040736
Unigene29214_All	-10.0775	Down	0.001251	0.0040728
CL3362.Contig4_All	-10.0756	Down	0.0047837	0.013589
CL9528.Contig1_All	-10.0725	Down	0.018292	0.043213
Unigene29138_All	-10.0725	Down	0.018292	0.043045
Unigene29177_All	-10.0725	Down	0.018292	0.04304
Unigene29421_All	-10.0725	Down	0.018292	0.043021
Unigene30259_All	-10.0725	Down	0.018292	0.042935
Unigene30309_All	-10.0725	Down	0.018292	0.042931
Unigene30640_All	-10.0725	Down	0.018292	0.042896
Unigene30933_All	-10.0725	Down	0.018292	0.042878
Unigene31061_All	-10.0725	Down	0.018292	0.042872
Unigene32249_All	-10.0725	Down	0.018292	0.042818
Unigene25240_All	-10.0716	Down	0.0093544	0.024371
Unigene28035_All	-10.0716	Down	0.0093544	0.024349
CL706.Contig15_All	-10.0713	Down	4.3753e-05	0.00018462
Unigene29594_All	-10.0709	Down	0.0047837	0.013526
CL10313.Contig2_All	-10.0705	Down	0.0024463	0.0074735
Unigene28414_All	-10.0701	Down	0.001251	0.0040739
Unigene29155_All	-10.0664	Down	0.0001673	0.00064429
Unigene22369_All	-10.0664	Down	0.001251	0.004084
Unigene28900_All	-10.0664	Down	0.0047837	0.013536
Unigene30006_All	-10.0664	Down	0.018292	0.042961
Unigene31523_All	-10.0664	Down	0.018292	0.042844
Unigene28255_All	-10.0611	Down	0.0093544	0.024342
Unigene29923_All	-10.0611	Down	0.0093544	0.024277
Unigene30788_All	-10.0611	Down	0.0093544	0.024254
Unigene29788_All	-10.0602	Down	0.018292	0.042986
Unigene30503_All	-10.0602	Down	0.018292	0.042914
Unigene31206_All	-10.0602	Down	0.018292	0.042859
Unigene24437_All	-10.0589	Down	0.001251	0.0040813
CL5325.Contig2_All	-10.0581	Down	0.0024463	0.0074698
Unigene29897_All	-10.0558	Down	0.0093544	0.024279
Unigene24903_All	-10.0541	Down	0.018292	0.043156
CL1920.Contig1_All	-10.053	Down	0.00063975	0.002218
Unigene25130_All	-10.0516	Down	0.001251	0.00408
Unigene26318_All	-10.0516	Down	0.001251	0.0040787
Unigene30418_All	-10.0505	Down	0.0093544	0.024263
Unigene30979_All	-10.0505	Down	0.0093544	0.024251
CL12763.Contig3_All	-10.05	Down	0.0024463	0.007472
CL5771.Contig5_All	-10.0498	Down	1.5302e-06	7.874e-06
Unigene28475_All	-10.0479	Down	0.0047837	0.01354
CL5631.Contig2_All	-10.0479	Down	0.018292	0.043232
Unigene29830_All	-10.0479	Down	0.018292	0.042981
CL7517.Contig2_All	-10.0466	Down	0.0001673	0.0006456
Unigene29418_All	-10.0466	Down	0.0001673	0.00064424
Unigene25702_All	-10.0454	Down	0.0093544	0.024369
CL8109.Contig2_All	-10.0434	Down	0.0047837	0.013581
CL7365.Contig2_All	-10.0419	Down	0.0024463	0.0074688
CL12220.Contig2_All	-10.0419	Down	0.018292	0.043256
CL2621.Contig6_All	-10.0419	Down	0.018292	0.043245
Unigene22987_All	-10.0419	Down	0.018292	0.043202
Unigene25443_All	-10.0419	Down	0.018292	0.043136
Unigene27593_All	-10.0419	Down	0.018292	0.043109
Unigene27752_All	-10.0419	Down	0.018292	0.043108
Unigene30478_All	-10.0419	Down	0.018292	0.042916
Unigene30531_All	-10.0419	Down	0.018292	0.04291
Unigene31005_All	-10.0419	Down	0.018292	0.042876
Unigene29043_All	-10.0402	Down	0.0093544	0.024307
Unigene29999_All	-10.0402	Down	0.0093544	0.024275
Unigene30674_All	-10.0402	Down	0.0093544	0.024256
Unigene31104_All	-10.0402	Down	0.0093544	0.024249
Unigene23682_All	-10.0359	Down	0.018292	0.043198
Unigene28141_All	-10.0359	Down	0.018292	0.04309
Unigene28539_All	-10.0359	Down	0.018292	0.043082
Unigene28772_All	-10.0359	Down	0.018292	0.04307
Unigene30229_All	-10.0359	Down	0.018292	0.042938
Unigene30834_All	-10.0359	Down	0.018292	0.042886
Unigene24664_All	-10.0349	Down	0.0093544	0.024383
Unigene28866_All	-10.0344	Down	0.0047837	0.013536
Unigene29139_All	-10.0338	Down	0.0024463	0.0074423
CL10268.Contig2_All	-10.0334	Down	0.001251	0.0040882
Unigene26645_All	-10.0334	Down	0.001251	0.0040786
Unigene25693_All	-10.0331	Down	0.00063975	0.0022151
Unigene28587_All	-10.0331	Down	0.00063975	0.002213
CL12850.Contig4_All	-10.0298	Down	0.001251	0.0040872
Unigene31048_All	-10.0298	Down	0.001251	0.0040711
Unigene24762_All	-10.0298	Down	0.0024463	0.0074627
Unigene29019_All	-10.0298	Down	0.0047837	0.013534
Unigene29697_All	-10.0298	Down	0.0093544	0.024283
CL11265.Contig2_All	-10.0298	Down	0.018292	0.043261
Unigene27858_All	-10.0298	Down	0.018292	0.043103
Unigene29902_All	-10.0298	Down	0.018292	0.042974
Unigene31713_All	-10.0298	Down	0.018292	0.042836
Unigene24372_All	-10.0298	Down	0.03577	0.075943
Unigene24387_All	-10.0298	Down	0.03577	0.07594
Unigene24902_All	-10.0298	Down	0.03577	0.075912
Unigene25947_All	-10.0298	Down	0.03577	0.075847
Unigene26313_All	-10.0298	Down	0.03577	0.075838
Unigene28909_All	-10.0298	Down	0.03577	0.075774
Unigene29048_All	-10.0298	Down	0.03577	0.07576
Unigene29504_All	-10.0298	Down	0.03577	0.075721
Unigene29907_All	-10.0298	Down	0.03577	0.075675
Unigene29961_All	-10.0298	Down	0.03577	0.075666
Unigene30089_All	-10.0298	Down	0.03577	0.075645
Unigene31781_All	-10.0298	Down	0.03577	0.075363
Unigene31806_All	-10.0298	Down	0.03577	0.07536
Unigene31867_All	-10.0298	Down	0.03577	0.075352
Unigene32285_All	-10.0298	Down	0.03577	0.075301
Unigene32738_All	-10.0298	Down	0.03577	0.07526
CL3201.Contig5_All	-10.0285	Down	1.3995e-08	8.9116e-08
CL12638.Contig2_All	-10.0262	Down	0.001251	0.0040875
Unigene27413_All	-10.0253	Down	0.0047837	0.013555
Unigene28715_All	-10.0253	Down	0.0047837	0.013538
Unigene24877_All	-10.0239	Down	0.018292	0.04316
Unigene27395_All	-10.0239	Down	0.018292	0.043111
Unigene28801_All	-10.0239	Down	0.018292	0.043064
Unigene29234_All	-10.0239	Down	0.018292	0.043033
Unigene29711_All	-10.0239	Down	0.018292	0.042994
Unigene29800_All	-10.0239	Down	0.018292	0.042984
Unigene29838_All	-10.0239	Down	0.018292	0.042978
Unigene29919_All	-10.0239	Down	0.018292	0.042973
Unigene30017_All	-10.0239	Down	0.018292	0.042958
CL4832.Contig2_All	-10.0226	Down	0.03577	0.076033
CL7825.Contig2_All	-10.0226	Down	0.03577	0.076
Unigene29292_All	-10.0226	Down	0.03577	0.075743
Unigene30205_All	-10.0226	Down	0.03577	0.075627
Unigene30329_All	-10.0226	Down	0.03577	0.075609
Unigene30382_All	-10.0226	Down	0.03577	0.075597
Unigene30609_All	-10.0226	Down	0.03577	0.075568
Unigene31590_All	-10.0226	Down	0.03577	0.075403
Unigene32340_All	-10.0226	Down	0.03577	0.075294
CL1103.Contig3_All	-10.0215	Down	4.6869e-26	7.9339e-25
Unigene26037_All	-10.0203	Down	4.3753e-05	0.00018447
Unigene28987_All	-10.0196	Down	0.0093544	0.024313
Unigene29462_All	-10.0196	Down	0.0093544	0.02429
CL3567.Contig2_All	-10.0188	Down	0.0001673	0.00064584
CL11820.Contig1_All	-10.0179	Down	0.0024463	0.0074723
Unigene28855_All	-10.0179	Down	0.0024463	0.0074445
Unigene25069_All	-10.0179	Down	0.018292	0.043148
Unigene31194_All	-10.0179	Down	0.018292	0.04286
Unigene27613_All	-10.0164	Down	0.0047837	0.013552
Unigene30001_All	-10.0154	Down	0.001251	0.0040718
CL10474.Contig2_All	-10.0154	Down	0.03577	0.076092
CL7736.Contig1_All	-10.0154	Down	0.03577	0.076007
Unigene25906_All	-10.0154	Down	0.03577	0.07585
Unigene28969_All	-10.0154	Down	0.03577	0.075767
Unigene29083_All	-10.0154	Down	0.03577	0.075757
Unigene30161_All	-10.0154	Down	0.03577	0.075635
Unigene31153_All	-10.0154	Down	0.03577	0.075476
Unigene31560_All	-10.0154	Down	0.03577	0.075408
Unigene31573_All	-10.0154	Down	0.03577	0.075406
Unigene23125_All	-10.0149	Down	0.00032716	0.0011967
Unigene24327_All	-10.0119	Down	0.018292	0.043191
Unigene24892_All	-10.0119	Down	0.018292	0.043158
Unigene29653_All	-10.0119	Down	0.018292	0.042999
Unigene30895_All	-10.0119	Down	0.018292	0.04288
CL6031.Contig2_All	-10.0094	Down	0.0093544	0.02441
CL11010.Contig1_All	-10.0083	Down	0.03577	0.076082
CL12544.Contig2_All	-10.0083	Down	0.03577	0.076059
CL682.Contig2_All	-10.0083	Down	0.03577	0.076014
Unigene14542_All	-10.0083	Down	0.03577	0.075987
Unigene24606_All	-10.0083	Down	0.03577	0.075928
Unigene24915_All	-10.0083	Down	0.03577	0.07591
Unigene24918_All	-10.0083	Down	0.03577	0.075909
Unigene26559_All	-10.0083	Down	0.03577	0.075835
Unigene27641_All	-10.0083	Down	0.03577	0.075819
Unigene28648_All	-10.0083	Down	0.03577	0.075786
Unigene29053_All	-10.0083	Down	0.03577	0.075759
Unigene29236_All	-10.0083	Down	0.03577	0.075748
Unigene30065_All	-10.0083	Down	0.03577	0.075652
Unigene30170_All	-10.0083	Down	0.03577	0.075632
Unigene30767_All	-10.0083	Down	0.03577	0.075544
Unigene30792_All	-10.0083	Down	0.03577	0.075536
Unigene30823_All	-10.0083	Down	0.03577	0.075534
Unigene30963_All	-10.0083	Down	0.03577	0.075508
CL4893.Contig1_All	-10.0074	Down	0.0047837	0.013586
CL11632.Contig2_All	-10.006	Down	0.018292	0.04326
CL12498.Contig2_All	-10.006	Down	0.018292	0.043253
Unigene29111_All	-10.006	Down	0.018292	0.043047
Unigene29527_All	-10.006	Down	0.018292	0.043011
Unigene30484_All	-10.006	Down	0.018292	0.042915
Unigene32106_All	-10.006	Down	0.018292	0.042824
Unigene32169_All	-10.006	Down	0.018292	0.042821
Unigene29315_All	-10.0044	Down	0.0093544	0.024296
Unigene23210_All	-10.0034	Down	2.0464e-07	1.1622e-06
Unigene29540_All	-10.003	Down	0.0047837	0.013527
Unigene31087_All	-10.0021	Down	0.0024463	0.0074396
CL8225.Contig3_All	-10.0013	Down	0.03577	0.075999
Unigene25078_All	-10.0013	Down	0.03577	0.075895
Unigene30529_All	-10.0013	Down	0.03577	0.075575
Unigene30947_All	-10.0013	Down	0.03577	0.075515
Unigene25552_All	-10.0001	Down	0.018292	0.043129
Unigene29877_All	-10.0001	Down	0.018292	0.042976
Unigene30697_All	-10.0001	Down	0.018292	0.042893
Unigene30929_All	-10.0001	Down	0.018292	0.042879
Unigene28840_All	-9.9993	Down	0.0093544	0.024321
Unigene28884_All	-9.9993	Down	0.0093544	0.024319
Unigene23196_All	-9.9986	Down	2.6206e-24	4.1393e-23
CL961.Contig3_All	-9.9986	Down	0.0047837	0.013579
Unigene30401_All	-9.9986	Down	0.0047837	0.01352
Unigene24992_All	-9.9977	Down	0.001251	0.0040803
CL725.Contig4_All	-9.9975	Down	0.00063975	0.0022168
Unigene29336_All	-9.9942	Down	0.0093544	0.024295
Unigene30608_All	-9.9942	Down	0.0093544	0.024258
Unigene24403_All	-9.9942	Down	0.018292	0.043186
Unigene25769_All	-9.9942	Down	0.018292	0.043127
Unigene28988_All	-9.9942	Down	0.018292	0.043052
Unigene30016_All	-9.9942	Down	0.018292	0.042959
Unigene25203_All	-9.9942	Down	0.03577	0.075879
Unigene26014_All	-9.9942	Down	0.03577	0.075845
Unigene30786_All	-9.9942	Down	0.03577	0.075539
Unigene31403_All	-9.9942	Down	0.03577	0.075437
Unigene28271_All	-9.9898	Down	0.0047837	0.013543
Unigene24584_All	-9.9893	Down	0.0093544	0.024385
Unigene30509_All	-9.9893	Down	0.0093544	0.024262
Unigene24871_All	-9.9884	Down	0.018292	0.043161
Unigene24891_All	-9.9884	Down	0.018292	0.043159
Unigene30607_All	-9.9884	Down	0.018292	0.042902
Unigene30160_All	-9.9871	Down	0.03577	0.075637
Unigene30456_All	-9.9871	Down	0.03577	0.075591
Unigene30848_All	-9.9871	Down	0.03577	0.075529
Unigene30887_All	-9.9871	Down	0.03577	0.075522
Unigene31049_All	-9.9871	Down	0.03577	0.075496
Unigene31504_All	-9.9871	Down	0.03577	0.075421
Unigene32298_All	-9.9871	Down	0.03577	0.075297
Unigene32843_All	-9.9871	Down	0.03577	0.075248
Unigene29868_All	-9.9854	Down	0.0047837	0.013523
Unigene26510_All	-9.9841	Down	0.0093544	0.024363
Unigene31569_All	-9.9841	Down	0.0093544	0.024244
CL5992.Contig3_All	-9.9826	Down	0.018292	0.043228
Unigene31420_All	-9.9826	Down	0.018292	0.042852
Unigene31517_All	-9.9826	Down	0.018292	0.042845
Unigene29070_All	-9.981	Down	0.0047837	0.013533
CL11486.Contig1_All	-9.9801	Down	0.03577	0.076078
CL7751.Contig3_All	-9.9801	Down	0.03577	0.076006
Unigene24829_All	-9.9801	Down	0.03577	0.075919
Unigene25434_All	-9.9801	Down	0.03577	0.075871
Unigene27804_All	-9.9801	Down	0.03577	0.075816
Unigene28591_All	-9.9801	Down	0.03577	0.075791
Unigene28860_All	-9.9801	Down	0.03577	0.075778
Unigene29796_All	-9.9801	Down	0.03577	0.075692
Unigene30023_All	-9.9801	Down	0.03577	0.075657
Unigene30523_All	-9.9801	Down	0.03577	0.075577
Unigene29137_All	-9.9787	Down	0.0024463	0.0074425
Unigene25198_All	-9.9767	Down	0.0047837	0.013566
Unigene30586_All	-9.9767	Down	0.018292	0.042905
Unigene29178_All	-9.9748	Down	0.0024463	0.007442
Unigene28296_All	-9.9743	Down	0.0093544	0.02434
Unigene24290_All	-9.9733	Down	4.3753e-05	0.00018453
Unigene24088_All	-9.9733	Down	0.03577	0.075957
Unigene24226_All	-9.9733	Down	0.03577	0.07595
Unigene25508_All	-9.9733	Down	0.03577	0.075867
Unigene25905_All	-9.9733	Down	0.03577	0.075852
Unigene27569_All	-9.9733	Down	0.03577	0.075822
Unigene29600_All	-9.9733	Down	0.03577	0.075712
Unigene30025_All	-9.9733	Down	0.03577	0.075656
Unigene30072_All	-9.9733	Down	0.03577	0.075649
Unigene30204_All	-9.9733	Down	0.03577	0.075628
Unigene30359_All	-9.9733	Down	0.03577	0.075601
Unigene30453_All	-9.9733	Down	0.03577	0.075592
Unigene30566_All	-9.9733	Down	0.03577	0.075572
Unigene30673_All	-9.9733	Down	0.03577	0.075556
Unigene31789_All	-9.9733	Down	0.03577	0.075362
Unigene31953_All	-9.9733	Down	0.03577	0.075341
Unigene32194_All	-9.9733	Down	0.03577	0.075309
Unigene30644_All	-9.9724	Down	0.0047837	0.013518
Unigene28972_All	-9.971	Down	0.0024463	0.0074435
Unigene28233_All	-9.971	Down	0.018292	0.043087
Unigene29751_All	-9.971	Down	0.018292	0.04299
Unigene29781_All	-9.971	Down	0.018292	0.042988
Unigene30861_All	-9.971	Down	0.018292	0.042883
Unigene25140_All	-9.9701	Down	0.0001673	0.00064507
Unigene29595_All	-9.9698	Down	0.001251	0.0040723
Unigene28570_All	-9.9692	Down	0.0093544	0.02433
Unigene30698_All	-9.9692	Down	0.0093544	0.024256
CL12238.Contig1_All	-9.9681	Down	0.0047837	0.013593
CL10778.Contig1_All	-9.9664	Down	0.03577	0.076087
Unigene24407_All	-9.9664	Down	0.03577	0.075938
Unigene28077_All	-9.9664	Down	0.03577	0.075805
Unigene29971_All	-9.9664	Down	0.03577	0.075664
Unigene30022_All	-9.9664	Down	0.03577	0.075659
Unigene30237_All	-9.9664	Down	0.03577	0.07562
Unigene30314_All	-9.9664	Down	0.03577	0.075613
Unigene30568_All	-9.9664	Down	0.03577	0.07557
Unigene30691_All	-9.9664	Down	0.03577	0.075553
Unigene31329_All	-9.9664	Down	0.03577	0.075452
Unigene31369_All	-9.9664	Down	0.03577	0.075447
Unigene31444_All	-9.9664	Down	0.03577	0.075426
CL5946.Contig3_All	-9.9652	Down	0.018292	0.04323
Unigene24360_All	-9.9652	Down	0.018292	0.04319
Unigene29660_All	-9.9652	Down	0.018292	0.042997
CL10086.Contig2_All	-9.9629	Down	0.001251	0.0040885
Unigene29450_All	-9.9594	Down	0.0047837	0.013529
Unigene30590_All	-9.9594	Down	0.0093544	0.02426
Unigene30107_All	-9.9594	Down	0.018292	0.042947
Unigene31168_All	-9.9594	Down	0.018292	0.042862
Unigene14914_All	-9.9594	Down	0.03577	0.075985
Unigene24657_All	-9.9594	Down	0.03577	0.075926
Unigene24698_All	-9.9594	Down	0.03577	0.075924
Unigene25234_All	-9.9594	Down	0.03577	0.075874
Unigene25468_All	-9.9594	Down	0.03577	0.075869
Unigene26922_All	-9.9594	Down	0.03577	0.075828
Unigene29713_All	-9.9594	Down	0.03577	0.075704
Unigene30163_All	-9.9594	Down	0.03577	0.075633
Unigene30226_All	-9.9594	Down	0.03577	0.075623
Unigene30351_All	-9.9594	Down	0.03577	0.075603
Unigene30974_All	-9.9594	Down	0.03577	0.075507
Unigene31396_All	-9.9594	Down	0.03577	0.07544
Unigene32002_All	-9.9594	Down	0.03577	0.075335
Unigene32090_All	-9.9594	Down	0.03577	0.075328
CL4327.Contig3_All	-9.9556	Down	5.8513e-06	2.796e-05
Unigene31033_All	-9.9556	Down	0.0024463	0.0074399
Unigene30060_All	-9.9538	Down	0.018292	0.042954
Unigene31255_All	-9.9538	Down	0.018292	0.042858
Unigene24380_All	-9.9526	Down	0.03577	0.075942
Unigene24840_All	-9.9526	Down	0.03577	0.075917
Unigene25217_All	-9.9526	Down	0.03577	0.075878
Unigene28788_All	-9.9526	Down	0.03577	0.075779
Unigene32286_All	-9.9526	Down	0.03577	0.075299
Unigene29827_All	-9.9497	Down	0.0093544	0.024281
Unigene23991_All	-9.9491	Down	0.001251	0.0040827
Unigene29142_All	-9.9481	Down	0.018292	0.043044
Unigene29208_All	-9.9481	Down	0.018292	0.043037
Unigene29776_All	-9.9466	Down	0.0047837	0.013523
Unigene26312_All	-9.9457	Down	0.03577	0.07584
Unigene29652_All	-9.9457	Down	0.03577	0.075711
Unigene29746_All	-9.9457	Down	0.03577	0.0757
Unigene30990_All	-9.9457	Down	0.03577	0.075505
Unigene31977_All	-9.9457	Down	0.03577	0.07534
Unigene23172_All	-9.9443	Down	0.0024463	0.0074659
Unigene28497_All	-9.9443	Down	0.0024463	0.0074459
CL4219.Contig4_All	-9.9424	Down	1.0465e-07	6.1178e-07
Unigene29330_All	-9.9424	Down	0.018292	0.043027
Unigene30299_All	-9.9424	Down	0.018292	0.042933
Unigene25059_All	-9.939	Down	0.03577	0.075898
Unigene25193_All	-9.939	Down	0.03577	0.075881
Unigene29022_All	-9.939	Down	0.03577	0.075764
Unigene29316_All	-9.939	Down	0.03577	0.075736
Unigene29522_All	-9.939	Down	0.03577	0.075719
Unigene29793_All	-9.939	Down	0.03577	0.075693
Unigene30062_All	-9.939	Down	0.03577	0.075654
Unigene30783_All	-9.939	Down	0.03577	0.075541
Unigene25499_All	-9.9368	Down	0.018292	0.043133
Unigene29940_All	-9.9368	Down	0.018292	0.04297
Unigene32352_All	-9.9368	Down	0.018292	0.042813
Unigene29795_All	-9.9352	Down	0.0093544	0.024283
Unigene29861_All	-9.933	Down	0.0024463	0.0074411
CL11599.Contig1_All	-9.9322	Down	0.03577	0.076075
Unigene23309_All	-9.9322	Down	0.03577	0.075978
Unigene24596_All	-9.9322	Down	0.03577	0.075929
Unigene25708_All	-9.9322	Down	0.03577	0.07586
Unigene28292_All	-9.9322	Down	0.03577	0.075798
Unigene29763_All	-9.9322	Down	0.03577	0.075697
Unigene30248_All	-9.9322	Down	0.03577	0.075616
Unigene30320_All	-9.9322	Down	0.03577	0.075611
Unigene30616_All	-9.9322	Down	0.03577	0.075567
Unigene30727_All	-9.9322	Down	0.03577	0.075551
Unigene30886_All	-9.9322	Down	0.03577	0.075524
Unigene31099_All	-9.9322	Down	0.03577	0.075488
Unigene31412_All	-9.9322	Down	0.03577	0.075433
Unigene31779_All	-9.9322	Down	0.03577	0.075367
Unigene23530_All	-9.9318	Down	2.2374e-05	9.8742e-05
CL2903.Contig2_All	-9.931	Down	0.018292	0.043243
Unigene28965_All	-9.931	Down	0.018292	0.043053
Unigene30617_All	-9.931	Down	0.018292	0.042901
Unigene31724_All	-9.931	Down	0.018292	0.042835
Unigene32075_All	-9.931	Down	0.018292	0.042825
Unigene29405_All	-9.9303	Down	0.0093544	0.024293
CL1721.Contig10_All	-9.9299	Down	2.0464e-07	1.1625e-06
CL5167.Contig3_All	-9.9297	Down	0.0047837	0.013585
Unigene30556_All	-9.9293	Down	0.0024463	0.0074403
Unigene25706_All	-9.9256	Down	0.0024463	0.0074605
Unigene29533_All	-9.9256	Down	0.0093544	0.024288
Unigene23119_All	-9.9256	Down	0.018292	0.0432
Unigene29626_All	-9.9256	Down	0.018292	0.043002
Unigene29771_All	-9.9256	Down	0.018292	0.042989
Unigene30287_All	-9.9256	Down	0.018292	0.042934
Unigene30312_All	-9.9256	Down	0.018292	0.04293
CL10192.Contig2_All	-9.9256	Down	0.03577	0.076096
CL11584.Contig2_All	-9.9256	Down	0.03577	0.076077
CL8744.Contig2_All	-9.9256	Down	0.03577	0.075995
Unigene24109_All	-9.9256	Down	0.03577	0.075955
Unigene24238_All	-9.9256	Down	0.03577	0.075948
Unigene25081_All	-9.9256	Down	0.03577	0.075893
Unigene25687_All	-9.9256	Down	0.03577	0.075862
Unigene25738_All	-9.9256	Down	0.03577	0.075859
Unigene28645_All	-9.9256	Down	0.03577	0.075788
Unigene29045_All	-9.9256	Down	0.03577	0.075762
Unigene29906_All	-9.9256	Down	0.03577	0.075676
Unigene31110_All	-9.9256	Down	0.03577	0.075486
Unigene31505_All	-9.9256	Down	0.03577	0.07542
Unigene31534_All	-9.9256	Down	0.03577	0.075415
Unigene31856_All	-9.9256	Down	0.03577	0.075353
CL543.Contig19_All	-9.9244	Down	3.4252e-18	4.1143e-17
Unigene28436_All	-9.9207	Down	0.0093544	0.024334
Unigene28983_All	-9.9207	Down	0.0093544	0.024314
Unigene31181_All	-9.9207	Down	0.0093544	0.024248
Unigene27907_All	-9.9199	Down	0.018292	0.043102
Unigene29996_All	-9.9199	Down	0.018292	0.042963
Unigene28938_All	-9.9189	Down	0.03577	0.075771
Unigene29823_All	-9.9189	Down	0.03577	0.075685
Unigene30495_All	-9.9189	Down	0.03577	0.07558
Unigene31001_All	-9.9189	Down	0.03577	0.0755
Unigene31067_All	-9.9189	Down	0.03577	0.075495
Unigene31375_All	-9.9189	Down	0.03577	0.075445
Unigene32103_All	-9.9189	Down	0.03577	0.075324
Unigene23264_All	-9.9171	Down	0.0047837	0.013577
CL10365.Contig3_All	-9.9159	Down	0.0093544	0.024426
Unigene24709_All	-9.9159	Down	0.0093544	0.024383
Unigene30117_All	-9.9159	Down	0.0093544	0.024269
CL8986.Contig2_All	-9.9144	Down	0.018292	0.043215
Unigene29586_All	-9.9144	Down	0.018292	0.043006
Unigene31463_All	-9.9144	Down	0.018292	0.042849
Unigene32644_All	-9.9144	Down	0.018292	0.042809
Unigene24968_All	-9.9121	Down	0.03577	0.075905
Unigene28592_All	-9.9121	Down	0.03577	0.07579
Unigene29384_All	-9.9121	Down	0.03577	0.075733
Unigene31392_All	-9.9121	Down	0.03577	0.075442
Unigene24194_All	-9.9112	Down	0.0093544	0.024395
Unigene24421_All	-9.9112	Down	0.0093544	0.024391
CL10257.Contig2_All	-9.9088	Down	0.0047837	0.013597
Unigene24514_All	-9.9088	Down	0.018292	0.043183
Unigene29857_All	-9.9088	Down	0.018292	0.042977
Unigene31037_All	-9.9088	Down	0.018292	0.042874
Unigene29560_All	-9.9073	Down	0.00063975	0.0022123
Unigene24574_All	-9.9055	Down	0.03577	0.075933
Unigene25186_All	-9.9055	Down	0.03577	0.075885
Unigene25598_All	-9.9055	Down	0.03577	0.075864
Unigene28270_All	-9.9055	Down	0.03577	0.075802
Unigene28655_All	-9.9055	Down	0.03577	0.075785
Unigene29702_All	-9.9055	Down	0.03577	0.075705
Unigene30994_All	-9.9055	Down	0.03577	0.075502
Unigene31190_All	-9.9055	Down	0.03577	0.075471
Unigene31547_All	-9.9055	Down	0.03577	0.075411
CL706.Contig4_All	-9.9045	Down	8.7542e-12	7.2188e-11
CL706.Contig2_All	-9.9043	Down	2.5031e-10	1.8453e-09
Unigene29884_All	-9.9033	Down	0.0024463	0.0074408
Unigene30344_All	-9.9033	Down	0.018292	0.042925
Unigene25747_All	-9.9018	Down	0.0093544	0.024368
Unigene29283_All	-9.9018	Down	0.0093544	0.024298
Unigene31571_All	-9.9018	Down	0.0093544	0.024243
CL4439.Contig3_All	-9.9006	Down	0.0047837	0.013586
CL2159.Contig3_All	-9.8989	Down	0.001251	0.0040869
CL6958.Contig1_All	-9.8989	Down	0.03577	0.076012
Unigene24862_All	-9.8989	Down	0.03577	0.075916
Unigene29397_All	-9.8989	Down	0.03577	0.07573
Unigene30234_All	-9.8989	Down	0.03577	0.075621
Unigene30648_All	-9.8989	Down	0.03577	0.075561
Unigene31093_All	-9.8989	Down	0.03577	0.07549
Unigene31551_All	-9.8989	Down	0.03577	0.075409
Unigene30627_All	-9.8971	Down	0.0093544	0.024258
CL11825.Contig2_All	-9.8965	Down	0.0047837	0.013594
CL6168.Contig7_All	-9.8965	Down	0.0047837	0.013584
Unigene29147_All	-9.8965	Down	0.0047837	0.013532
Unigene29514_All	-9.8965	Down	0.0047837	0.013527
Unigene28533_All	-9.8924	Down	0.0024463	0.0074457
Unigene29361_All	-9.8924	Down	0.0093544	0.024294
Unigene30039_All	-9.8924	Down	0.0093544	0.024272
Unigene31079_All	-9.8924	Down	0.0093544	0.02425
CL6963.Contig2_All	-9.8924	Down	0.018292	0.043222
Unigene25036_All	-9.8924	Down	0.018292	0.043149
Unigene29941_All	-9.8924	Down	0.018292	0.042969
Unigene30027_All	-9.8924	Down	0.018292	0.042957
Unigene30307_All	-9.8924	Down	0.018292	0.042932
Unigene30551_All	-9.8924	Down	0.018292	0.042909
Unigene23999_All	-9.8924	Down	0.03577	0.075964
Unigene32134_All	-9.8924	Down	0.03577	0.075318
Unigene23885_All	-9.8877	Down	0.0093544	0.024398
Unigene29068_All	-9.8877	Down	0.0093544	0.024304
CL489.Contig5_All	-9.8869	Down	0.018292	0.043236
CL8921.Contig3_All	-9.8869	Down	0.018292	0.043216
Unigene30138_All	-9.8869	Down	0.018292	0.042945
CL10546.Contig3_All	-9.8858	Down	0.03577	0.07609
Unigene24082_All	-9.8858	Down	0.03577	0.075959
Unigene28973_All	-9.8858	Down	0.03577	0.075766
Unigene29240_All	-9.8858	Down	0.03577	0.075747
Unigene29847_All	-9.8858	Down	0.03577	0.075683
Unigene30622_All	-9.8858	Down	0.03577	0.075565
Unigene31136_All	-9.8858	Down	0.03577	0.075479
Unigene29592_All	-9.8842	Down	0.0047837	0.013526
Unigene26184_All	-9.8829	Down	0.0093544	0.024366
CL10440.Contig2_All	-9.8814	Down	0.018292	0.043262
Unigene29591_All	-9.8814	Down	0.018292	0.043004
Unigene30600_All	-9.8814	Down	0.018292	0.042904
Unigene30752_All	-9.8814	Down	0.018292	0.042892
CL3557.Contig3_All	-9.8807	Down	8.5557e-05	0.00034526
Unigene24392_All	-9.88	Down	0.0047837	0.013571
CL2438.Contig1_All	-9.8793	Down	0.03577	0.076049
CL3737.Contig2_All	-9.8793	Down	0.03577	0.07604
Unigene24014_All	-9.8793	Down	0.03577	0.075962
Unigene29263_All	-9.8793	Down	0.03577	0.075745
Unigene29536_All	-9.8793	Down	0.03577	0.075716
Unigene31780_All	-9.8793	Down	0.03577	0.075365
Unigene32493_All	-9.8793	Down	0.03577	0.075277
Unigene31489_All	-9.8761	Down	0.0047837	0.013516
Unigene25764_All	-9.8761	Down	0.018292	0.043128
Unigene31687_All	-9.8761	Down	0.018292	0.042838
CL4895.Contig1_All	-9.8738	Down	0.0093544	0.024414
Unigene23895_All	-9.8728	Down	0.03577	0.075969
Unigene29304_All	-9.8728	Down	0.03577	0.07574
Unigene30544_All	-9.8728	Down	0.03577	0.075573
Unigene30961_All	-9.8728	Down	0.03577	0.07551
Unigene31306_All	-9.8728	Down	0.03577	0.075459
CL9402.Contig1_All	-9.8707	Down	0.0024463	0.0074671
Unigene29305_All	-9.8707	Down	0.018292	0.043028
Unigene29403_All	-9.8707	Down	0.018292	0.043022
Unigene30102_All	-9.8707	Down	0.018292	0.042949
Unigene30365_All	-9.8707	Down	0.018292	0.042924
Unigene24880_All	-9.8691	Down	0.0093544	0.024378
Unigene30803_All	-9.8691	Down	0.0093544	0.024254
Unigene26684_All	-9.8664	Down	0.03577	0.075831
Unigene29687_All	-9.8664	Down	0.03577	0.075707
Unigene30391_All	-9.8664	Down	0.03577	0.075596
Unigene31120_All	-9.8664	Down	0.03577	0.075485
Unigene31129_All	-9.8664	Down	0.03577	0.075481
CL12260.Contig1_All	-9.8653	Down	0.00032716	0.0011977
Unigene25792_All	-9.8653	Down	0.018292	0.043126
Unigene31790_All	-9.8653	Down	0.018292	0.042832
Unigene30262_All	-9.8645	Down	0.0093544	0.024265
Unigene23846_All	-9.8598	Down	0.018292	0.043197
Unigene30094_All	-9.8598	Down	0.018292	0.04295
Unigene30447_All	-9.8598	Down	0.018292	0.042919
CL11955.Contig3_All	-9.8598	Down	0.03577	0.076063
Unigene24213_All	-9.8598	Down	0.03577	0.075952
Unigene29875_All	-9.8598	Down	0.03577	0.07568
Unigene30340_All	-9.8598	Down	0.03577	0.075608
Unigene30349_All	-9.8598	Down	0.03577	0.075606
Unigene30492_All	-9.8598	Down	0.03577	0.075582
Unigene30507_All	-9.8598	Down	0.03577	0.075579
Unigene32851_All	-9.8598	Down	0.03577	0.075246
CL10104.Contig2_All	-9.8563	Down	0.0024463	0.0074742
Unigene24098_All	-9.8563	Down	0.0024463	0.0074644
CL12614.Contig16_All	-9.856	Down	0.0047837	0.013592
CL5968.Contig2_All	-9.8546	Down	0.018292	0.043229
Unigene25989_All	-9.8546	Down	0.018292	0.043124
Unigene30225_All	-9.8546	Down	0.018292	0.042941
Unigene30639_All	-9.8546	Down	0.018292	0.042897
Unigene31062_All	-9.8546	Down	0.018292	0.04287
Unigene32235_All	-9.8546	Down	0.018292	0.042819
Unigene24873_All	-9.8535	Down	0.03577	0.075914
Unigene24973_All	-9.8535	Down	0.03577	0.075904
Unigene27997_All	-9.8535	Down	0.03577	0.075812
Unigene30741_All	-9.8535	Down	0.03577	0.075548
Unigene31738_All	-9.8535	Down	0.03577	0.075379
Unigene32098_All	-9.8535	Down	0.03577	0.075326
Unigene32439_All	-9.8535	Down	0.03577	0.075284
Unigene32865_All	-9.8535	Down	0.03577	0.075244
Unigene22553_All	-9.8508	Down	0.0093544	0.024403
Unigene31564_All	-9.8508	Down	0.0093544	0.024244
Unigene26474_All	-9.8492	Down	0.0024463	0.0074588
CL7073.Contig2_All	-9.8492	Down	0.018292	0.04322
Unigene24758_All	-9.8492	Down	0.018292	0.043164
Unigene26270_All	-9.8492	Down	0.018292	0.043115
Unigene29710_All	-9.8492	Down	0.018292	0.042995
Unigene30451_All	-9.8492	Down	0.018292	0.042918
Unigene31773_All	-9.8492	Down	0.018292	0.042833
Unigene32301_All	-9.8492	Down	0.018292	0.042817
CL11704.Contig2_All	-9.8471	Down	0.001251	0.004088
CL7310.Contig2_All	-9.8471	Down	0.03577	0.076011
Unigene24281_All	-9.8471	Down	0.03577	0.075947
Unigene24527_All	-9.8471	Down	0.03577	0.075936
Unigene28968_All	-9.8471	Down	0.03577	0.075769
Unigene30467_All	-9.8471	Down	0.03577	0.075585
Unigene31709_All	-9.8471	Down	0.03577	0.075387
Unigene25058_All	-9.8466	Down	0.00032716	0.0011963
Unigene30839_All	-9.8439	Down	0.0047837	0.013518
Unigene24515_All	-9.8439	Down	0.018292	0.043182
Unigene32582_All	-9.8439	Down	0.018292	0.04281
Unigene23268_All	-9.8417	Down	0.0093544	0.024401
Unigene27399_All	-9.8417	Down	0.0093544	0.024361
CL5635.Contig2_All	-9.8408	Down	0.03577	0.076026
Unigene25043_All	-9.8408	Down	0.03577	0.0759
Unigene25156_All	-9.8408	Down	0.03577	0.075886
Unigene30758_All	-9.8408	Down	0.03577	0.075546
Unigene31642_All	-9.8408	Down	0.03577	0.075394
Unigene28434_All	-9.8387	Down	0.018292	0.043084
Unigene30811_All	-9.8387	Down	0.018292	0.042888
Unigene24528_All	-9.8345	Down	0.03577	0.075935
Unigene30462_All	-9.8345	Down	0.03577	0.075587
Unigene30925_All	-9.8345	Down	0.03577	0.075517
Unigene31759_All	-9.8345	Down	0.03577	0.075372
Unigene32008_All	-9.8345	Down	0.03577	0.075333
Unigene25147_All	-9.8334	Down	0.018292	0.043146
Unigene31553_All	-9.8334	Down	0.018292	0.042842
Unigene32058_All	-9.8334	Down	0.018292	0.042826
Unigene32310_All	-9.8334	Down	0.018292	0.042816
Unigene31453_All	-9.8327	Down	0.0093544	0.024245
Unigene30228_All	-9.8321	Down	0.0047837	0.01352
Unigene21427_All	-9.8281	Down	0.018292	0.043209
[truncated: 91,274 more rows]
