# Supplementary material for: Implications of polyploidy events on the phenotype, microstructure, and proteome of Paulownia australis
Source: PLoS One. 2017 Mar 8;12(3):e0172633. doi: 10.1371/journal.pone.0172633 (PMC5342211; doi:10.1371/journal.pone.0172633)
Supplement: S7 Table — (XLSX) [file pone.0172633.s010.xlsx]

## Sheet: Sheet1
S8 Table. Significant differentially expressed unigenes from previously transcriptome study.
geneID	log2(PA4_FPKM/PA2_FPKM)	up/down	pvalue	FDR
Unigene23625_All	-17.4332	Down	0	0
CL8072.Contig1_All	-15.6148	Down	1.32e-77	7.28e-76
Unigene26952_All	-15.0759	Down	9.84e-77	5.35e-75
Unigene25888_All	-14.9237	Down	9.67e-130	9.6e-128
CL8307.Contig2_All	-14.5892	Down	1.98e-173	2.76e-171
Unigene26955_All	-14.2578	Down	3.75e-46	1.15e-44
CL8307.Contig1_All	-14.1919	Down	2.7e-121	2.49e-119
CL10609.Contig2_All	-14.0512	Down	2.19e-28	4.06e-27
CL571.Contig2_All	-13.8966	Down	8.38e-28	1.52e-26
CL11409.Contig1_All	-13.8011	Down	1.79e-25	2.97e-24
CL6574.Contig1_All	-13.7463	Down	8.38e-28	1.52e-26
CL5077.Contig4_All	-13.4973	Down	2.45e-33	5.28e-32
Unigene25622_All	-13.456	Down	5.24e-31	1.06e-29
CL304.Contig1_All	-13.4422	Down	1.96e-53	7.09e-52
CL2412.Contig1_All	-13.3881	Down	1.96e-53	7.1e-52
CL10694.Contig2_All	-13.3861	Down	4.21e-81	2.42e-79
CL5561.Contig2_All	-13.3412	Down	2.01e-60	8.32e-59
Unigene25278_All	-13.3184	Down	7.01e-32	1.45e-30
Unigene23941_All	-13.3035	Down	1.03e-30	2.05e-29
CL1679.Contig1_All	-13.2777	Down	1.34e-54	4.96e-53
Unigene25416_All	-13.2516	Down	2.35e-49	7.72e-48
CL10839.Contig1_All	-13.206	Down	1.08e-74	5.67e-73
CL3502.Contig2_All	-13.1949	Down	2.87e-22	4.17e-21
Unigene17543_All	-13.1787	Down	2.01e-30	3.97e-29
CL3596.Contig2_All	-12.9953	Down	6.13e-20	7.99e-19
Unigene24046_All	-12.9936	Down	8.8e-72	4.42e-70
CL1006.Contig3_All	-12.9802	Down	2.29e-12	1.96e-11
CL845.Contig1_All	-12.9549	Down	2.06e-67	9.54e-66
CL8575.Contig1_All	-12.9448	Down	5.01e-17	5.68e-16
Unigene23144_All	-12.9427	Down	1.84e-92	1.23e-90
CL6894.Contig2_All	-12.903	Down	1.71e-11	1.38e-10
CL3881.Contig1_All	-12.8898	Down	1.43e-15	1.5e-14
CL1477.Contig6_All	-12.8825	Down	5.12e-24	8.01e-23
Unigene21392_All	-12.8747	Down	1.71e-11	1.38e-10
Unigene26060_All	-12.8535	Down	2.29e-12	1.96e-11
CL9345.Contig2_All	-12.8368	Down	2.01e-30	3.97e-29
CL7428.Contig1_All	-12.8179	Down	3.21e-27	5.68e-26
Unigene26254_All	-12.7965	Down	2.93e-29	5.59e-28
Unigene25682_All	-12.789	Down	2.06e-67	9.53e-66
Unigene26969_All	-12.762	Down	7.67e-30	1.49e-28
CL741.Contig2_All	-12.75	Down	4.02e-67	1.86e-65
Unigene26970_All	-12.7242	Down	2.8e-15	2.88e-14
CL9952.Contig1_All	-12.6745	Down	1.31e-17	1.53e-16
Unigene26956_All	-12.6569	Down	2.29e-12	1.96e-11
Unigene26984_All	-12.6216	Down	1.12e-28	2.1e-27
Unigene26995_All	-12.6103	Down	4.89e-10	3.53e-09
CL12595.Contig1_All	-12.5883	Down	2.62e-24	4.14e-23
CL741.Contig3_All	-12.5821	Down	3.21e-57	1.25e-55
CL6748.Contig1_All	-12.5741	Down	5.99e-13	5.34e-12
CL721.Contig5_All	-12.5737	Down	2.14e-21	2.99e-20
CL238.Contig6_All	-12.5358	Down	1.12e-28	2.1e-27
CL8801.Contig2_All	-12.5077	Down	1.75e-18	2.14e-17
CL8584.Contig2_All	-12.5074	Down	1.57e-13	1.45e-12
Unigene23217_All	-12.4981	Down	1.72e-41	4.67e-40
Unigene26967_All	-12.4967	Down	1.28e-10	9.67e-10
Unigene23747_All	-12.4829	Down	6.7e-18	7.92e-17
CL11254.Contig2_All	-12.4738	Down	1.71e-11	1.38e-10
Unigene26197_All	-12.4214	Down	8.19e-21	1.11e-19
Unigene27005_All	-12.4024	Down	3.66e-09	2.46e-08
Unigene27018_All	-12.4011	Down	2.74e-08	1.69e-07
CL18.Contig10_All	-12.3865	Down	2.63e-54	9.65e-53
CL3887.Contig7_All	-12.3699	Down	1.87e-09	1.29e-08
CL7507.Contig3_All	-12.3645	Down	2.56e-17	2.95e-16
Unigene25898_All	-12.3621	Down	6.55e-11	5.06e-10
Unigene26892_All	-12.3417	Down	1.23e-26	2.13e-25
Unigene26994_All	-12.3347	Down	5.99e-13	5.34e-12
CL12788.Contig20_All	-12.2857	Down	1.05e-07	6.12e-07
Unigene26976_All	-12.2643	Down	1.31e-17	1.53e-16
Unigene25904_All	-12.2562	Down	5.6e-22	8.03e-21
Unigene26987_All	-12.2456	Down	3.35e-11	2.64e-10
CL10839.Contig2_All	-12.2301	Down	2.14e-21	2.99e-20
CL278.Contig2_All	-12.2291	Down	9.57e-10	6.74e-09
CL10802.Contig1_All	-12.2277	Down	1.03e-30	2.05e-29
Unigene25356_All	-12.2262	Down	2.5e-10	1.84e-09
CL12644.Contig2_All	-12.2088	Down	6.13e-20	7.99e-19
Unigene23013_All	-12.2088	Down	3.35e-11	2.64e-10
CL6271.Contig1_All	-12.2077	Down	5.35e-08	3.23e-07
CL7923.Contig7_All	-12.1765	Down	1.87e-09	1.29e-08
CL12231.Contig2_All	-12.1721	Down	2.5e-10	1.85e-09
Unigene25765_All	-12.1706	Down	2.56e-17	2.95e-16
Unigene25295_All	-12.1676	Down	8.01e-14	7.55e-13
Unigene26997_All	-12.1619	Down	1.05e-07	6.11e-07
CL256.Contig5_All	-12.1383	Down	3.66e-09	2.46e-08
CL1186.Contig2_All	-12.1285	Down	8.96e-19	1.11e-17
Unigene25417_All	-12.1066	Down	1.4e-08	8.91e-08
CL9492.Contig3_All	-12.1038	Down	5.99e-13	5.34e-12
CL1282.Contig10_All	-12.0954	Down	3.35e-11	2.64e-10
CL12700.Contig1_All	-12.093	Down	7.16e-09	4.68e-08
Unigene25625_All	-12.0844	Down	6.55e-11	5.06e-10
Unigene23014_All	-12.0671	Down	2.09e-14	2.05e-13
CL12262.Contig1_All	-12.0611	Down	7.16e-09	4.68e-08
CL7536.Contig2_All	-12.0541	Down	1.87e-09	1.29e-08
Unigene26961_All	-12.0506	Down	7.83e-07	4.16e-06
Unigene26100_All	-12.0211	Down	2.5e-10	1.84e-09
CL4171.Contig5_All	-11.9983	Down	1.6e-20	2.15e-19
CL12788.Contig19_All	-11.9923	Down	3.21e-27	5.68e-26
Unigene27007_All	-11.984	Down	9.57e-10	6.74e-09
Unigene16588_All	-11.9805	Down	2.05e-07	1.16e-06
CL3763.Contig5_All	-11.9778	Down	2.93e-29	5.59e-28
CL278.Contig3_All	-11.9652	Down	1.05e-07	6.12e-07
CL3448.Contig2_All	-11.9643	Down	7.16e-09	4.68e-08
Unigene23256_All	-11.9622	Down	2.1e-44	6.17e-43
CL5409.Contig4_All	-11.9594	Down	1.05e-07	6.12e-07
Unigene25286_All	-11.9403	Down	5.35e-08	3.23e-07
CL4002.Contig2_All	-11.9367	Down	8.01e-14	7.55e-13
CL6794.Contig1_All	-11.918	Down	3.35e-11	2.64e-10
Unigene25333_All	-11.9143	Down	1.05e-07	6.12e-07
CL11151.Contig1_All	-11.9075	Down	7.32e-16	7.81e-15
CL6268.Contig2_All	-11.9021	Down	1.4e-08	8.91e-08
Unigene26974_All	-11.9003	Down	6.13e-20	7.99e-19
Unigene22653_All	-11.8949	Down	1.43e-15	1.5e-14
Unigene22915_All	-11.8607	Down	1.17e-12	1.02e-11
CL10315.Contig2_All	-11.8588	Down	1.31e-17	1.53e-16
CL4230.Contig6_All	-11.8553	Down	7.16e-09	4.68e-08
Unigene22385_All	-11.8525	Down	2.74e-08	1.7e-07
CL10253.Contig1_All	-11.8492	Down	5.99e-13	5.34e-12
CL6492.Contig2_All	-11.8476	Down	2.74e-08	1.7e-07
CL11627.Contig2_All	-11.8352	Down	5.85e-06	2.8e-05
Unigene18919_All	-11.8217	Down	3.66e-09	2.46e-08
Unigene26732_All	-11.8213	Down	5.85e-06	2.79e-05
CL12788.Contig12_All	-11.816	Down	4.69e-26	7.93e-25
CL7038.Contig7_All	-11.8118	Down	2.99e-06	1.48e-05
Unigene25712_All	-11.8063	Down	1.71e-11	1.38e-10
Unigene23977_All	-11.8	Down	4e-07	2.2e-06
Unigene25279_All	-11.7979	Down	4.48e-12	3.76e-11
Unigene23943_All	-11.7942	Down	9.57e-10	6.74e-09
CL2852.Contig1_All	-11.791	Down	1.87e-09	1.29e-08
CL11745.Contig3_All	-11.7884	Down	7.16e-09	4.68e-08
CL2435.Contig2_All	-11.7535	Down	5.85e-06	2.8e-05
Unigene25290_All	-11.7384	Down	7.83e-07	4.16e-06
Unigene26031_All	-11.7338	Down	5.85e-06	2.79e-05
CL5108.Contig2_All	-11.7241	Down	5.35e-08	3.23e-07
Unigene27023_All	-11.7178	Down	1.17e-12	1.02e-11
Unigene27066_All	-11.7143	Down	5.85e-06	2.79e-05
Unigene22899_All	-11.7115	Down	5.48e-15	5.56e-14
CL5119.Contig1_All	-11.7055	Down	2.24e-35	5.14e-34
Unigene23959_All	-11.7001	Down	1.71e-11	1.38e-10
Unigene27020_All	-11.6964	Down	5.35e-08	3.22e-07
CL12234.Contig2_All	-11.6907	Down	1.53e-06	7.88e-06
CL5379.Contig1_All	-11.6871	Down	4e-07	2.2e-06
Unigene24029_All	-11.6779	Down	8.75e-12	7.22e-11
CL10835.Contig2_All	-11.6768	Down	1.57e-13	1.45e-12
CL8501.Contig2_All	-11.6691	Down	1.25e-33	2.72e-32
Unigene25315_All	-11.665	Down	1.2e-19	1.54e-18
CL10335.Contig3_All	-11.6604	Down	1.75e-18	2.14e-17
CL11496.Contig1_All	-11.6583	Down	2.24e-05	9.88e-05
Unigene27030_All	-11.6513	Down	5.35e-08	3.22e-07
Unigene23102_All	-11.6513	Down	2.24e-05	9.88e-05
CL9712.Contig3_All	-11.6421	Down	1.05e-07	6.12e-07
CL3983.Contig1_All	-11.6341	Down	3.83e-23	5.77e-22
CL4209.Contig3_All	-11.6316	Down	7.16e-09	4.68e-08
Unigene27001_All	-11.6275	Down	1.71e-11	1.38e-10
Unigene25325_All	-11.6171	Down	2.24e-05	9.87e-05
CL10052.Contig1_All	-11.6148	Down	1.05e-07	6.12e-07
CL5012.Contig2_All	-11.613	Down	1.53e-06	7.87e-06
Unigene27006_All	-11.6088	Down	5.85e-06	2.79e-05
Unigene26990_All	-11.6085	Down	2.05e-07	1.16e-06
Unigene26894_All	-11.5947	Down	5.35e-08	3.23e-07
Unigene23169_All	-11.5811	Down	1.71e-11	1.38e-10
CL7400.Contig2_All	-11.5782	Down	3.83e-23	5.77e-22
Unigene27057_All	-11.5777	Down	2.09e-14	2.05e-13
Unigene25334_All	-11.577	Down	2.24e-05	9.87e-05
CL5145.Contig1_All	-11.5748	Down	1.07e-14	1.07e-13
CL4671.Contig3_All	-11.5733	Down	5.85e-06	2.8e-05
Unigene27037_All	-11.5696	Down	2.5e-10	1.84e-09
Unigene26402_All	-11.5672	Down	2.8e-15	2.88e-14
CL907.Contig4_All	-11.5627	Down	1.28e-10	9.67e-10
CL8312.Contig4_All	-11.5627	Down	1.14e-05	5.26e-05
Unigene27076_All	-11.5627	Down	1.14e-05	5.26e-05
Unigene26050_All	-11.5617	Down	5.85e-06	2.79e-05
CL7151.Contig2_All	-11.5498	Down	2.99e-06	1.48e-05
CL3030.Contig1_All	-11.546	Down	1.2e-19	1.54e-18
CL12127.Contig1_All	-11.5403	Down	5.35e-08	3.23e-07
Unigene26144_All	-11.5376	Down	3.43e-18	4.11e-17
Unigene27054_All	-11.533	Down	5.85e-06	2.79e-05
Unigene26041_All	-11.5208	Down	2.3e-42	6.41e-41
Unigene25759_All	-11.5188	Down	1.05e-07	6.12e-07
CL12785.Contig1_All	-11.5172	Down	4.38e-05	0.000185
Unigene27108_All	-11.5105	Down	7.83e-07	4.16e-06
CL5119.Contig6_All	-11.5063	Down	2.4e-26	4.12e-25
CL6904.Contig2_All	-11.5041	Down	5.87e-36	1.37e-34
Unigene27069_All	-11.5016	Down	2.99e-06	1.48e-05
Unigene26563_All	-11.4955	Down	3.43e-18	4.11e-17
Unigene26383_All	-11.4928	Down	5.24e-31	1.06e-29
Unigene26411_All	-11.4924	Down	6.55e-11	5.06e-10
CL4425.Contig1_All	-11.4885	Down	8.75e-12	7.22e-11
Unigene24093_All	-11.4824	Down	2.74e-08	1.69e-07
CL1653.Contig10_All	-11.4792	Down	1.14e-05	5.27e-05
CL9536.Contig3_All	-11.4773	Down	4.38e-05	0.000185
Unigene25374_All	-11.4726	Down	8.56e-05	0.000345
Unigene24564_All	-11.472	Down	5.35e-08	3.23e-07
CL2399.Contig7_All	-11.4713	Down	2.5e-10	1.85e-09
Unigene14847_All	-11.4708	Down	4.38e-05	0.000185
CL5439.Contig2_All	-11.47	Down	1.4e-08	8.91e-08
CL81.Contig2_All	-11.4669	Down	4e-07	2.2e-06
Unigene25942_All	-11.4633	Down	5.99e-13	5.34e-12
Unigene26023_All	-11.4612	Down	2.19e-28	4.06e-27
CL8501.Contig1_All	-11.4419	Down	2.93e-29	5.59e-28
CL12106.Contig2_All	-11.4395	Down	5.85e-06	2.8e-05
CL9583.Contig3_All	-11.4359	Down	3.06e-13	2.78e-12
CL437.Contig4_All	-11.4353	Down	1.87e-09	1.29e-08
Unigene24696_All	-11.4333	Down	6.13e-20	7.99e-19
CL11892.Contig2_All	-11.4307	Down	1.4e-08	8.91e-08
Unigene27251_All	-11.4298	Down	2.99e-06	1.48e-05
CL12638.Contig1_All	-11.4289	Down	5.99e-13	5.34e-12
Unigene26507_All	-11.4232	Down	4e-07	2.2e-06
Unigene25509_All	-11.4229	Down	2.74e-08	1.69e-07
CL7806.Contig1_All	-11.4204	Down	6.73e-78	3.73e-76
Unigene27060_All	-11.4171	Down	1.05e-07	6.11e-07
CL5372.Contig1_All	-11.4141	Down	1.28e-10	9.68e-10
CL5310.Contig5_All	-11.4122	Down	4.89e-10	3.53e-09
CL9195.Contig1_All	-11.4109	Down	8.56e-05	0.000345
CL373.Contig7_All	-11.4062	Down	5.48e-15	5.56e-14
Unigene27090_All	-11.4051	Down	9.57e-10	6.74e-09
Unigene25161_All	-11.4032	Down	2.8e-15	2.89e-14
CL12835.Contig5_All	-11.3976	Down	4e-07	2.2e-06
CL5369.Contig2_All	-11.3927	Down	3.66e-09	2.46e-08
Unigene27028_All	-11.3798	Down	0.000167	0.000645
CL5379.Contig2_All	-11.3766	Down	4e-07	2.2e-06
CL8739.Contig7_All	-11.366	Down	8.75e-12	7.22e-11
CL12021.Contig2_All	-11.3653	Down	1.53e-06	7.88e-06
CL11724.Contig2_All	-11.3642	Down	3.66e-09	2.46e-08
Unigene27065_All	-11.3587	Down	0.000167	0.000645
CL8360.Contig3_All	-11.3578	Down	4.38e-05	0.000185
Unigene25864_All	-11.3518	Down	5.99e-13	5.34e-12
CL4325.Contig2_All	-11.3475	Down	7.83e-07	4.16e-06
CL11372.Contig2_All	-11.3396	Down	1.71e-11	1.38e-10
CL1435.Contig5_All	-11.3383	Down	2.29e-12	1.96e-11
Unigene27148_All	-11.338	Down	0.000167	0.000645
CL4356.Contig1_All	-11.3338	Down	4.38e-05	0.000185
CL3322.Contig1_All	-11.3311	Down	1.2e-19	1.54e-18
Unigene22552_All	-11.3294	Down	1.07e-14	1.07e-13
Unigene26049_All	-11.3277	Down	2.74e-08	1.69e-07
CL12220.Contig1_All	-11.3256	Down	1.17e-12	1.02e-11
CL11806.Contig1_All	-11.3253	Down	1.4e-08	8.91e-08
CL12830.Contig2_All	-11.3243	Down	0.000167	0.000646
Unigene27139_All	-11.3167	Down	7.16e-09	4.68e-08
CL23.Contig2_All	-11.3111	Down	6.55e-11	5.06e-10
Unigene27041_All	-11.3101	Down	4.89e-10	3.53e-09
CL5445.Contig1_All	-11.3062	Down	4.48e-12	3.76e-11
Unigene27104_All	-11.3005	Down	2.99e-06	1.48e-05
Unigene27078_All	-11.2986	Down	4.38e-05	0.000184
Unigene22803_All	-11.2965	Down	2.24e-05	9.88e-05
Unigene27111_All	-11.2907	Down	0.000167	0.000645
Unigene23533_All	-11.29	Down	1.53e-06	7.87e-06
CL347.Contig7_All	-11.286	Down	9.79e-17	1.09e-15
CL7765.Contig2_All	-11.2798	Down	2.5e-10	1.85e-09
Unigene23694_All	-11.2779	Down	1.57e-13	1.45e-12
Unigene27079_All	-11.2643	Down	1.05e-07	6.11e-07
Unigene26127_All	-11.2614	Down	1.87e-09	1.29e-08
Unigene26007_All	-11.26	Down	1.53e-06	7.87e-06
Unigene24923_All	-11.2586	Down	4.38e-05	0.000185
Unigene25574_All	-11.2578	Down	0.000167	0.000645
Unigene25302_All	-11.2559	Down	1.53e-06	7.87e-06
CL5959.Contig6_All	-11.2543	Down	1.14e-05	5.26e-05
Unigene26166_All	-11.2537	Down	2.24e-05	9.87e-05
Unigene27147_All	-11.2533	Down	2.05e-07	1.16e-06
CL7231.Contig1_All	-11.2522	Down	7.16e-09	4.68e-08
CL10997.Contig2_All	-11.2448	Down	1.34e-24	2.15e-23
Unigene24807_All	-11.2391	Down	1.53e-06	7.87e-06
CL7295.Contig1_All	-11.2374	Down	1.1e-21	1.55e-20
CL2663.Contig4_All	-11.2307	Down	5.35e-08	3.23e-07
Unigene26107_All	-11.2256	Down	0.000167	0.000645
CL3818.Contig1_All	-11.2241	Down	7.32e-16	7.81e-15
CL10792.Contig1_All	-11.2237	Down	6.13e-20	7.99e-19
Unigene24390_All	-11.2225	Down	8.56e-05	0.000345
CL12330.Contig2_All	-11.2152	Down	1.14e-05	5.27e-05
Unigene23613_All	-11.2122	Down	2.24e-05	9.87e-05
Unigene24078_All	-11.2079	Down	9.57e-10	6.74e-09
Unigene24476_All	-11.2044	Down	5.35e-08	3.23e-07
Unigene23473_All	-11.1988	Down	2.99e-06	1.48e-05
Unigene23100_All	-11.1933	Down	7.83e-07	4.16e-06
Unigene23728_All	-11.1912	Down	3.43e-18	4.11e-17
CL9870.Contig2_All	-11.1875	Down	8.56e-05	0.000345
CL10746.Contig1_All	-11.1855	Down	4e-07	2.2e-06
Unigene24389_All	-11.1855	Down	4e-07	2.2e-06
Unigene23359_All	-11.1818	Down	4.38e-05	0.000185
Unigene26530_All	-11.1752	Down	3.35e-11	2.64e-10
Unigene23779_All	-11.1739	Down	1.53e-06	7.87e-06
CL6358.Contig5_All	-11.1659	Down	1.53e-06	7.87e-06
Unigene24010_All	-11.1653	Down	3.66e-09	2.46e-08
Unigene24077_All	-11.1631	Down	1.14e-05	5.26e-05
CL6938.Contig2_All	-11.1591	Down	8.56e-05	0.000345
Unigene26231_All	-11.1577	Down	2.05e-07	1.16e-06
CL10517.Contig4_All	-11.1544	Down	2.74e-08	1.7e-07
Unigene27049_All	-11.1488	Down	1.05e-07	6.11e-07
CL8331.Contig3_All	-11.1453	Down	0.000167	0.000646
Unigene24266_All	-11.1453	Down	0.000167	0.000645
Unigene27403_All	-11.1453	Down	0.000167	0.000645
Unigene27238_All	-11.1423	Down	5.85e-06	2.79e-05
CL7973.Contig1_All	-11.1423	Down	2.24e-05	9.88e-05
Unigene9932_All	-11.1393	Down	0.000167	0.000644
Unigene27112_All	-11.1372	Down	2.05e-07	1.16e-06
Unigene24796_All	-11.1257	Down	8.56e-05	0.000345
Unigene27156_All	-11.1215	Down	0.000167	0.000645
Unigene24347_All	-11.1206	Down	2.34e-19	2.98e-18
Unigene27379_All	-11.1191	Down	4.38e-05	0.000184
Unigene24400_All	-11.1184	Down	7.83e-07	4.16e-06
Unigene27074_All	-11.1177	Down	4e-07	2.2e-06
Unigene25630_All	-11.1089	Down	4.38e-05	0.000184
Unigene27305_All	-11.1038	Down	1.14e-05	5.26e-05
Unigene25637_All	-11.1015	Down	4.89e-10	3.53e-09
Unigene27328_All	-11.0849	Down	1.53e-06	7.87e-06
Unigene24021_All	-11.0806	Down	0.000167	0.000645
CL7765.Contig1_All	-11.0802	Down	6.55e-11	5.06e-10
Unigene24983_All	-11.0737	Down	4.38e-05	0.000185
Unigene23683_All	-11.0717	Down	8.56e-05	0.000345
Unigene27149_All	-11.0651	Down	9.57e-10	6.74e-09
CL7406.Contig2_All	-11.0605	Down	2.99e-06	1.48e-05
Unigene25412_All	-11.058	Down	9.57e-10	6.74e-09
Unigene23575_All	-11.0553	Down	1.53e-06	7.87e-06
CL1677.Contig1_All	-11.049	Down	8.75e-12	7.22e-11
Unigene27142_All	-11.0405	Down	1.28e-10	9.67e-10
CL8985.Contig1_All	-11.0384	Down	1.14e-05	5.26e-05
CL12435.Contig2_All	-11.0347	Down	4.38e-05	0.000185
CL8754.Contig1_All	-11.0318	Down	3.35e-11	2.64e-10
CL12353.Contig1_All	-11.0298	Down	2.09e-14	2.05e-13
CL12633.Contig2_All	-11.0298	Down	4e-07	2.2e-06
CL3816.Contig1_All	-11.0298	Down	4.38e-05	0.000185
CL9815.Contig2_All	-11.0269	Down	5.35e-08	3.23e-07
Unigene25413_All	-11.019	Down	3.74e-16	4.05e-15
Unigene25839_All	-11.0155	Down	1.53e-06	7.87e-06
CL4489.Contig4_All	-11.0133	Down	0.000167	0.000646
CL10811.Contig2_All	-11.0049	Down	2.05e-07	1.16e-06
Unigene23980_All	-11.0043	Down	8.56e-05	0.000345
CL7790.Contig2_All	-11.0033	Down	6.55e-11	5.06e-10
CL8990.Contig2_All	-10.9942	Down	8.56e-05	0.000345
CL392.Contig2_All	-10.9858	Down	7.83e-07	4.16e-06
CL8486.Contig1_All	-10.9851	Down	1.4e-08	8.91e-08
CL5771.Contig3_All	-10.9846	Down	1.5e-29	2.88e-28
Unigene27247_All	-10.9839	Down	1.14e-05	5.26e-05
CL12567.Contig2_All	-10.9802	Down	1.53e-06	7.88e-06
Unigene27144_All	-10.9792	Down	7.83e-07	4.16e-06
CL10963.Contig1_All	-10.9792	Down	8.56e-05	0.000345
Unigene25503_All	-10.9767	Down	2.24e-05	9.87e-05
Unigene25658_All	-10.9671	Down	5.85e-06	2.79e-05
Unigene27143_All	-10.9671	Down	5.85e-06	2.79e-05
CL11371.Contig1_All	-10.9594	Down	2.99e-06	1.48e-05
Unigene22467_All	-10.9542	Down	0.000167	0.000645
Unigene27233_All	-10.9522	Down	2.99e-06	1.48e-05
Unigene26189_All	-10.9514	Down	1.14e-05	5.26e-05
Unigene27120_All	-10.9507	Down	9.79e-17	1.09e-15
CL3936.Contig2_All	-10.948	Down	5.85e-06	2.8e-05
CL4078.Contig5_All	-10.9443	Down	5.85e-06	2.8e-05
Unigene27737_All	-10.9399	Down	8.56e-05	0.000345
Unigene27275_All	-10.9316	Down	4e-07	2.2e-06
CL3810.Contig8_All	-10.9313	Down	3.66e-09	2.46e-08
Unigene23284_All	-10.9293	Down	1.92e-16	2.11e-15
Unigene24111_All	-10.9293	Down	1.4e-08	8.91e-08
Unigene24079_All	-10.9177	Down	0.000167	0.000645
Unigene24185_All	-10.9171	Down	2.24e-05	9.87e-05
Unigene27154_All	-10.9167	Down	2.99e-06	1.48e-05
CL2565.Contig4_All	-10.916	Down	8.56e-05	0.000345
Unigene27160_All	-10.9152	Down	2.74e-08	1.69e-07
CL6058.Contig7_All	-10.9144	Down	5.85e-06	2.8e-05
Unigene25484_All	-10.9136	Down	7.16e-09	4.68e-08
CL5119.Contig3_All	-10.9123	Down	3.06e-13	2.78e-12
CL3305.Contig6_All	-10.9115	Down	1.07e-14	1.07e-13
CL8400.Contig1_All	-10.9055	Down	1.53e-06	7.87e-06
Unigene24104_All	-10.8991	Down	3.66e-09	2.46e-08
Unigene25099_All	-10.8991	Down	3.66e-09	2.46e-08
CL381.Contig4_All	-10.8964	Down	2.24e-05	9.88e-05
Unigene26105_All	-10.8958	Down	2.99e-06	1.48e-05
CL8272.Contig1_All	-10.8923	Down	8.75e-12	7.22e-11
CL12229.Contig1_All	-10.8923	Down	7.83e-07	4.16e-06
Unigene24368_All	-10.8923	Down	4.38e-05	0.000185
CL9262.Contig1_All	-10.8916	Down	7.67e-30	1.49e-28
CL5321.Contig1_All	-10.8866	Down	2.05e-07	1.16e-06
Unigene26293_All	-10.8855	Down	2.99e-06	1.48e-05
CL10176.Contig2_All	-10.8804	Down	4e-07	2.2e-06
Unigene12337_All	-10.88	Down	2.24e-05	9.88e-05
Unigene27378_All	-10.8793	Down	4.38e-05	0.000184
Unigene27228_All	-10.8784	Down	8.56e-05	0.000345
Unigene24484_All	-10.8778	Down	5.85e-06	2.79e-05
Unigene25053_All	-10.8773	Down	0.000167	0.000645
Unigene25718_All	-10.8754	Down	1.4e-08	8.91e-08
Unigene22387_All	-10.8751	Down	1.28e-10	9.67e-10
CL2392.Contig1_All	-10.8723	Down	0.000167	0.000646
CL2497.Contig2_All	-10.8674	Down	0.000167	0.000646
CL9262.Contig2_All	-10.8667	Down	1.23e-26	2.13e-25
CL5119.Contig2_All	-10.8629	Down	3.74e-16	4.05e-15
CL4737.Contig1_All	-10.8618	Down	1.14e-05	5.26e-05
Unigene27345_All	-10.8599	Down	5.85e-06	2.79e-05
Unigene27262_All	-10.8599	Down	8.56e-05	0.000345
Unigene25670_All	-10.8542	Down	1.14e-05	5.26e-05
CL249.Contig3_All	-10.8519	Down	4.89e-10	3.53e-09
CL12147.Contig2_All	-10.8507	Down	8.56e-05	0.000345
CL4694.Contig1_All	-10.8503	Down	1.53e-06	7.88e-06
CL10811.Contig1_All	-10.8445	Down	1.4e-08	8.91e-08
CL3737.Contig3_All	-10.8445	Down	1.4e-08	8.91e-08
Unigene27155_All	-10.8439	Down	1.05e-07	6.11e-07
CL6904.Contig1_All	-10.8436	Down	1.34e-24	2.15e-23
Unigene27191_All	-10.84	Down	2.24e-05	9.87e-05
CL475.Contig1_All	-10.8398	Down	1.4e-08	8.91e-08
Unigene22558_All	-10.8387	Down	1.05e-07	6.12e-07
Unigene23016_All	-10.8368	Down	4e-07	2.2e-06
CL10268.Contig1_All	-10.8342	Down	7.83e-07	4.16e-06
Unigene27650_All	-10.833	Down	0.000167	0.000645
CL5106.Contig1_All	-10.8311	Down	4e-07	2.2e-06
CL11048.Contig1_All	-10.8282	Down	1.53e-06	7.88e-06
CL9536.Contig2_All	-10.8282	Down	0.000167	0.000645
Unigene24186_All	-10.8282	Down	0.000167	0.000645
CL11151.Contig2_All	-10.8256	Down	1.05e-07	6.12e-07
Unigene27475_All	-10.8245	Down	1.14e-05	5.26e-05
CL3725.Contig3_All	-10.8237	Down	8.56e-05	0.000345
CL9889.Contig2_All	-10.8237	Down	8.56e-05	0.000345
CL5816.Contig6_All	-10.8188	Down	1.53e-06	7.87e-06
Unigene23419_All	-10.814	Down	1.57e-13	1.45e-12
Unigene27380_All	-10.8115	Down	1.87e-09	1.29e-08
Unigene22969_All	-10.8112	Down	2.5e-10	1.84e-09
CL4936.Contig3_All	-10.809	Down	0.000167	0.000646
CL7299.Contig4_All	-10.8048	Down	8.19e-21	1.11e-19
Unigene27469_All	-10.8033	Down	1.53e-06	7.87e-06
CL3600.Contig1_All	-10.8033	Down	4.38e-05	0.000185
CL8120.Contig6_All	-10.798	Down	1.96e-23	2.99e-22
Unigene27374_All	-10.7951	Down	4.38e-05	0.000184
Unigene27336_All	-10.7928	Down	8.56e-05	0.000345
Unigene25796_All	-10.7819	Down	2.24e-05	9.87e-05
Unigene27215_All	-10.7721	Down	2.05e-07	1.16e-06
Unigene27181_All	-10.7693	Down	1.05e-07	6.11e-07
CL1028.Contig1_All	-10.7645	Down	1.92e-16	2.11e-15
Unigene27263_All	-10.764	Down	7.83e-07	4.16e-06
Unigene27500_All	-10.7599	Down	2.74e-08	1.69e-07
Unigene22447_All	-10.7588	Down	4.38e-05	0.000185
Unigene24824_All	-10.7576	Down	0.000167	0.000645
CL11696.Contig2_All	-10.753	Down	0.000167	0.000646
Unigene28014_All	-10.753	Down	0.000167	0.000645
Unigene22914_All	-10.7499	Down	4.09e-14	3.93e-13
Unigene24254_All	-10.7497	Down	8.56e-05	0.000345
CL5119.Contig5_All	-10.7421	Down	3.66e-09	2.46e-08
Unigene24148_All	-10.7388	Down	1.14e-05	5.26e-05
Unigene27130_All	-10.7335	Down	5.35e-08	3.22e-07
CL5828.Contig1_All	-10.7293	Down	2.99e-06	1.48e-05
Unigene23426_All	-10.7272	Down	7.83e-07	4.16e-06
Unigene27259_All	-10.726	Down	2.24e-05	9.87e-05
Unigene27242_All	-10.7256	Down	3.35e-11	2.64e-10
CL1959.Contig2_All	-10.7249	Down	1.14e-05	5.27e-05
CL11757.Contig3_All	-10.722	Down	1.17e-12	1.02e-11
Unigene27407_All	-10.7203	Down	8.56e-05	0.000345
Unigene27510_All	-10.7172	Down	5.35e-08	3.22e-07
CL8120.Contig4_All	-10.7143	Down	2.62e-24	4.14e-23
Unigene28298_All	-10.7079	Down	2.99e-06	1.48e-05
Unigene27334_All	-10.6997	Down	7.83e-07	4.16e-06
CL11571.Contig5_All	-10.6991	Down	0.000167	0.000646
CL10228.Contig2_All	-10.6956	Down	8.56e-05	0.000345
CL7782.Contig2_All	-10.6946	Down	0.000167	0.000646
CL9623.Contig3_All	-10.6919	Down	5.85e-06	2.8e-05
Unigene27213_All	-10.6829	Down	2.24e-05	9.87e-05
CL11469.Contig1_All	-10.6762	Down	5.85e-06	2.8e-05
CL498.Contig22_All	-10.6756	Down	1.87e-09	1.29e-08
CL8887.Contig3_All	-10.6744	Down	1.14e-05	5.26e-05
CL2983.Contig2_All	-10.6685	Down	0.000167	0.000646
Unigene24313_All	-10.6677	Down	1.14e-05	5.26e-05
CL11720.Contig2_All	-10.6657	Down	9.57e-10	6.74e-09
CL127.Contig20_All	-10.6587	Down	8.01e-14	7.55e-13
CL917.Contig3_All	-10.6563	Down	2.5e-10	1.85e-09
Unigene27163_All	-10.6563	Down	4e-07	2.2e-06
Unigene27283_All	-10.6556	Down	0.000167	0.000645
Unigene27304_All	-10.6535	Down	2.74e-08	1.69e-07
Unigene22857_All	-10.6493	Down	1.4e-08	8.91e-08
Unigene25734_All	-10.6455	Down	2.99e-06	1.48e-05
CL8234.Contig3_All	-10.6444	Down	2.24e-05	9.88e-05
Unigene23708_All	-10.6397	Down	2.99e-06	1.48e-05
Unigene27584_All	-10.6355	Down	8.56e-05	0.000345
Unigene25818_All	-10.6351	Down	1.14e-05	5.26e-05
Unigene27301_All	-10.6344	Down	0.000167	0.000645
CL12796.Contig1_All	-10.6161	Down	8.56e-05	0.000345
Unigene25632_All	-10.6158	Down	1.14e-05	5.26e-05
CL6042.Contig1_All	-10.6139	Down	2.99e-06	1.48e-05
CL5119.Contig4_All	-10.6073	Down	3.35e-11	2.64e-10
Unigene27589_All	-10.6051	Down	0.000167	0.000645
Unigene27392_All	-10.604	Down	4.38e-05	0.000184
Unigene27415_All	-10.604	Down	4.38e-05	0.000184
Unigene22368_All	-10.6028	Down	5.85e-06	2.79e-05
CL1320.Contig2_All	-10.6002	Down	2.24e-05	9.88e-05
Unigene28110_All	-10.5993	Down	4e-07	2.2e-06
Unigene27702_All	-10.5968	Down	0.000167	0.000645
Unigene24095_All	-10.5938	Down	1.14e-05	5.26e-05
CL3253.Contig4_All	-10.5906	Down	1.14e-05	5.26e-05
Unigene22389_All	-10.5902	Down	1.05e-07	6.12e-07
CL2931.Contig6_All	-10.5878	Down	3.74e-16	4.05e-15
CL5138.Contig7_All	-10.5765	Down	0.000167	0.000646
CL6303.Contig1_All	-10.576	Down	7.16e-09	4.68e-08
CL7709.Contig7_All	-10.5738	Down	4.09e-14	3.93e-13
Unigene27678_All	-10.5738	Down	2.05e-07	1.16e-06
CL5623.Contig8_All	-10.5718	Down	2.99e-06	1.48e-05
Unigene27560_All	-10.5704	Down	2.24e-05	9.87e-05
Unigene23808_All	-10.5675	Down	5.85e-06	2.79e-05
CL1435.Contig4_All	-10.5663	Down	2.74e-08	1.7e-07
CL917.Contig2_All	-10.5652	Down	2.8e-15	2.89e-14
Unigene24401_All	-10.5643	Down	0.000167	0.000645
Unigene27566_All	-10.5563	Down	0.000167	0.000645
Unigene24446_All	-10.5518	Down	8.56e-05	0.000345
Unigene27254_All	-10.5479	Down	4.38e-05	0.000184
Unigene27707_All	-10.5407	Down	8.56e-05	0.000345
CL4250.Contig1_All	-10.5339	Down	4.48e-12	3.76e-11
Unigene27317_All	-10.5336	Down	2.99e-06	1.48e-05
Unigene24058_All	-10.5307	Down	4.38e-05	0.000185
Unigene26427_All	-10.5292	Down	1.57e-13	1.45e-12
Unigene24061_All	-10.5284	Down	2.24e-05	9.87e-05
CL1280.Contig9_All	-10.5234	Down	1.14e-05	5.27e-05
Unigene27401_All	-10.5161	Down	5.85e-06	2.79e-05
Unigene27370_All	-10.5138	Down	1.53e-06	7.87e-06
Unigene25024_All	-10.513	Down	0.000167	0.000645
Unigene29032_All	-10.513	Down	0.000167	0.000644
Unigene27582_All	-10.5115	Down	1.14e-05	5.26e-05
CL12841.Contig1_All	-10.5105	Down	5.85e-06	2.8e-05
Unigene28769_All	-10.5092	Down	0.000167	0.000644
CL2069.Contig1_All	-10.5066	Down	4.48e-12	3.76e-11
CL7709.Contig6_All	-10.5065	Down	2.09e-14	2.05e-13
CL945.Contig1_All	-10.5058	Down	5.35e-08	3.23e-07
CL2608.Contig1_All	-10.5025	Down	1.14e-05	5.26e-05
Unigene25865_All	-10.5004	Down	4.38e-05	0.000184
CL11720.Contig1_All	-10.4985	Down	4.89e-10	3.53e-09
Unigene25731_All	-10.4974	Down	8.56e-05	0.000345
Unigene27863_All	-10.4974	Down	8.56e-05	0.000345
Unigene24250_All	-10.4971	Down	4.38e-05	0.000185
CL23.Contig3_All	-10.4938	Down	2.24e-05	9.88e-05
Unigene28679_All	-10.4938	Down	0.000167	0.000644
CL8120.Contig5_All	-10.4931	Down	1.6e-20	2.15e-19
CL2159.Contig2_All	-10.4794	Down	9.57e-10	6.74e-09
CL9990.Contig2_All	-10.4792	Down	1.14e-05	5.26e-05
Unigene22550_All	-10.474	Down	1.53e-06	7.87e-06
Unigene24410_All	-10.4678	Down	2.99e-06	1.48e-05
Unigene26232_All	-10.4642	Down	4.38e-05	0.000184
CL7790.Contig3_All	-10.4637	Down	5.85e-06	2.8e-05
CL8523.Contig1_All	-10.4635	Down	0.000167	0.000645
Unigene27171_All	-10.461	Down	4.38e-05	0.000184
Unigene27477_All	-10.461	Down	4.38e-05	0.000184
CL3201.Contig13_All	-10.4587	Down	7.83e-07	4.16e-06
Unigene27489_All	-10.456	Down	0.000167	0.000645
Unigene27924_All	-10.456	Down	0.000167	0.000645
Unigene27937_All	-10.456	Down	0.000167	0.000645
Unigene24351_All	-10.4552	Down	8.56e-05	0.000345
CL8120.Contig7_All	-10.4537	Down	3.43e-18	4.11e-17
CL496.Contig2_All	-10.446	Down	2.29e-12	1.96e-11
CL8120.Contig3_All	-10.4449	Down	9.17e-26	1.53e-24
Unigene27726_All	-10.4423	Down	2.99e-06	1.48e-05
Unigene23907_All	-10.4398	Down	2.99e-06	1.48e-05
CL3290.Contig24_All	-10.4301	Down	2.74e-08	1.7e-07
CL12166.Contig2_All	-10.4228	Down	0.000167	0.000646
CL54.Contig2_All	-10.4223	Down	2.99e-06	1.48e-05
CL10607.Contig1_All	-10.4197	Down	2.99e-06	1.48e-05
Unigene23358_All	-10.4192	Down	0.000167	0.000645
Unigene25025_All	-10.4119	Down	0.000167	0.000645
Unigene23917_All	-10.4076	Down	8.56e-05	0.000345
Unigene27585_All	-10.4042	Down	8.56e-05	0.000345
Unigene24927_All	-10.4007	Down	4.38e-05	0.000185
Unigene27647_All	-10.394	Down	0.000167	0.000645
Unigene28120_All	-10.3918	Down	2.24e-05	9.87e-05
Unigene27799_All	-10.3831	Down	2.24e-05	9.87e-05
Unigene23994_All	-10.3805	Down	8.75e-12	7.22e-11
Unigene28268_All	-10.3798	Down	0.000167	0.000644
CL2159.Contig4_All	-10.3791	Down	1.87e-09	1.29e-08
Unigene10052_All	-10.3762	Down	0.000167	0.000645
CL8260.Contig1_All	-10.3728	Down	0.000167	0.000646
CL6717.Contig1_All	-10.3719	Down	5.85e-06	2.8e-05
CL12572.Contig1_All	-10.3705	Down	1.14e-05	5.27e-05
Unigene27528_All	-10.3692	Down	2.74e-08	1.69e-07
Unigene27922_All	-10.368	Down	8.56e-05	0.000345
Unigene25558_All	-10.3616	Down	2.05e-07	1.16e-06
Unigene28925_All	-10.3578	Down	4.38e-05	0.000184
Unigene23350_All	-10.3574	Down	2.24e-05	9.87e-05
Unigene26836_All	-10.3574	Down	2.24e-05	9.87e-05
CL3476.Contig1_All	-10.3535	Down	2.74e-08	1.7e-07
Unigene25715_All	-10.3517	Down	0.000167	0.000645
Unigene28389_All	-10.3483	Down	0.000167	0.000644
Unigene26359_All	-10.3421	Down	8.56e-05	0.000345
Unigene28044_All	-10.3357	Down	8.56e-05	0.000345
Unigene25890_All	-10.3353	Down	2.99e-06	1.48e-05
Unigene24905_All	-10.3293	Down	5.85e-06	2.79e-05
Unigene27914_All	-10.3293	Down	8.56e-05	0.000345
Unigene27643_All	-10.3238	Down	2.24e-05	9.87e-05
CL1028.Contig2_All	-10.3209	Down	5.99e-13	5.34e-12
Unigene29370_All	-10.3209	Down	0.000167	0.000644
CL2627.Contig2_All	-10.3125	Down	1.28e-10	9.68e-10
Unigene27664_All	-10.3122	Down	5.85e-06	2.79e-05
Unigene28345_All	-10.3073	Down	5.85e-06	2.79e-05
CL10763.Contig2_All	-10.304	Down	0.000167	0.000646
Unigene24333_All	-10.2977	Down	5.85e-06	2.79e-05
Unigene28081_All	-10.2945	Down	1.14e-05	5.26e-05
Unigene26233_All	-10.2814	Down	4.38e-05	0.000184
Unigene25677_All	-10.2765	Down	8.56e-05	0.000345
CL8270.Contig2_All	-10.2643	Down	2.05e-07	1.16e-06
Unigene23247_All	-10.2563	Down	8.19e-21	1.11e-19
Unigene28785_All	-10.253	Down	4.38e-05	0.000184
Unigene29127_All	-10.2512	Down	0.000167	0.000644
CL3948.Contig6_All	-10.237	Down	1.53e-06	7.88e-06
Unigene23529_All	-10.2358	Down	5.35e-08	3.23e-07
Unigene27821_All	-10.2343	Down	8.56e-05	0.000345
CL3907.Contig2_All	-10.2322	Down	1.14e-05	5.26e-05
Unigene28309_All	-10.2248	Down	1.14e-05	5.26e-05
CL10263.Contig1_All	-10.2247	Down	5.85e-06	2.8e-05
Unigene26071_All	-10.2224	Down	2.74e-08	1.69e-07
Unigene27795_All	-10.2201	Down	5.85e-06	2.79e-05
CL9381.Contig1_All	-10.2157	Down	5.85e-06	2.8e-05
CL2261.Contig4_All	-10.2119	Down	9.57e-10	6.74e-09
Unigene26003_All	-10.2102	Down	1.87e-09	1.29e-08
CL11205.Contig2_All	-10.2098	Down	2.74e-08	1.7e-07
Unigene25268_All	-10.2088	Down	5.85e-06	2.79e-05
CL6510.Contig2_All	-10.2055	Down	1.14e-05	5.26e-05
Unigene29181_All	-10.1967	Down	2.99e-06	1.48e-05
Unigene22904_All	-10.1878	Down	1.53e-06	7.87e-06
CL3817.Contig3_All	-10.1799	Down	7.83e-07	4.16e-06
Unigene23004_All	-10.1701	Down	1.14e-05	5.26e-05
CL6566.Contig3_All	-10.1695	Down	0.000167	0.000646
Unigene27921_All	-10.1672	Down	2.99e-06	1.48e-05
Unigene28722_All	-10.1634	Down	0.000167	0.000644
CL3201.Contig10_All	-10.1553	Down	1.4e-08	8.91e-08
CL9465.Contig2_All	-10.1553	Down	4.38e-05	0.000185
Unigene30372_All	-10.1496	Down	2.24e-05	9.87e-05
Unigene29439_All	-10.1424	Down	0.000167	0.000644
CL3699.Contig1_All	-10.1412	Down	3.35e-11	2.64e-10
Unigene24404_All	-10.1364	Down	0.000167	0.000645
Unigene26099_All	-10.1253	Down	2.34e-19	2.98e-18
CL7190.Contig2_All	-10.1186	Down	0.000167	0.000646
CL6374.Contig1_All	-10.1038	Down	0.000167	0.000646
CL1103.Contig2_All	-10.0904	Down	6.27e-27	1.1e-25
Unigene28208_All	-10.0887	Down	1.53e-06	7.87e-06
CL3557.Contig1_All	-10.0827	Down	2.24e-05	9.88e-05
Unigene23671_All	-10.0807	Down	0.000167	0.000645
CL706.Contig15_All	-10.0713	Down	4.38e-05	0.000185
Unigene29155_All	-10.0664	Down	0.000167	0.000644
CL5771.Contig5_All	-10.0498	Down	1.53e-06	7.87e-06
CL7517.Contig2_All	-10.0466	Down	0.000167	0.000646
Unigene29418_All	-10.0466	Down	0.000167	0.000644
CL3201.Contig5_All	-10.0285	Down	1.4e-08	8.91e-08
CL1103.Contig3_All	-10.0215	Down	4.69e-26	7.93e-25
Unigene26037_All	-10.0203	Down	4.38e-05	0.000184
CL3567.Contig2_All	-10.0188	Down	0.000167	0.000646
Unigene23210_All	-10.0034	Down	2.05e-07	1.16e-06
Unigene23196_All	-9.9986	Down	2.62e-24	4.14e-23
Unigene24290_All	-9.9733	Down	4.38e-05	0.000185
Unigene25140_All	-9.9701	Down	0.000167	0.000645
CL4327.Contig3_All	-9.9556	Down	5.85e-06	2.8e-05
CL4219.Contig4_All	-9.9424	Down	1.05e-07	6.12e-07
Unigene23530_All	-9.9318	Down	2.24e-05	9.87e-05
CL1721.Contig10_All	-9.9299	Down	2.05e-07	1.16e-06
CL543.Contig19_All	-9.9244	Down	3.43e-18	4.11e-17
CL706.Contig4_All	-9.9045	Down	8.75e-12	7.22e-11
CL706.Contig2_All	-9.9043	Down	2.5e-10	1.85e-09
CL3557.Contig3_All	-9.8807	Down	8.56e-05	0.000345
CL8120.Contig1_All	-9.8259	Down	1.17e-12	1.02e-11
CL991.Contig12_All	-9.8175	Down	3.66e-09	2.46e-08
CL3947.Contig4_All	-9.8171	Down	1.14e-05	5.26e-05
CL8120.Contig8_All	-9.7993	Down	4.38e-05	0.000185
CL6592.Contig6_All	-9.7991	Down	2.24e-05	9.88e-05
CL1167.Contig2_All	-9.7807	Down	0.000167	0.000646
CL1275.Contig9_All	-9.748	Down	4.09e-14	3.93e-13
CL3947.Contig1_All	-9.7079	Down	1.14e-05	5.26e-05
Unigene23209_All	-9.6439	Down	2.74e-08	1.69e-07
CL1614.Contig9_All	-9.6323	Down	0.000167	0.000646
CL3388.Contig5_All	-9.6038	Down	1.4e-08	8.91e-08
Unigene26285_All	-9.6031	Down	0.000167	0.000645
CL2229.Contig15_All	-9.578	Down	8.01e-14	7.55e-13
CL8120.Contig2_All	-9.5704	Down	9.57e-10	6.74e-09
CL3948.Contig5_All	-9.5683	Down	0.000167	0.000646
Unigene23197_All	-9.5127	Down	2.56e-17	2.95e-16
CL2229.Contig27_All	-9.5038	Down	1.71e-11	1.38e-10
CL4219.Contig3_All	-9.4834	Down	2.99e-06	1.48e-05
CL1721.Contig11_All	-9.4739	Down	4.38e-05	0.000185
Unigene23208_All	-9.4629	Down	1.05e-07	6.12e-07
CL543.Contig25_All	-9.3718	Down	1.14e-05	5.26e-05
CL3947.Contig2_All	-9.3501	Down	0.000167	0.000646
CL3221.Contig11_All	-9.3282	Down	7.83e-07	4.16e-06
CL5623.Contig5_All	-9.3117	Down	1.53e-06	7.87e-06
CL1298.Contig12_All	-9.309	Down	2.74e-08	1.7e-07
CL2229.Contig23_All	-9.2536	Down	1.28e-10	9.68e-10
CL1298.Contig14_All	-9.247	Down	1.14e-05	5.27e-05
CL86.Contig6_All	-9.1975	Down	5.85e-06	2.8e-05
CL86.Contig30_All	-9.0682	Down	7.83e-07	4.16e-06
Unigene26833_All	-9.061	Down	1.14e-05	5.26e-05
Unigene22881_All	-9.0221	Down	2.24e-05	9.88e-05
CL1491.Contig11_All	-8.9664	Down	4.38e-05	0.000185
CL4401.Contig5_All	-8.807	Down	5.97e-135	6.21e-133
Unigene22532_All	-8.7361	Down	8.56e-05	0.000345
CL11198.Contig2_All	-8.7083	Down	0	0
Unigene22873_All	-8.6692	Down	8.56e-05	0.000345
CL2229.Contig22_All	-8.588	Down	4.38e-05	0.000185
CL2382.Contig10_All	-8.5147	Down	5.45e-110	4.42e-108
Unigene22896_All	-8.4939	Down	4.38e-05	0.000185
CL7090.Contig1_All	-8.4378	Down	3.45e-104	2.65e-102
CL535.Contig2_All	-8.4258	Down	4e-07	2.2e-06
CL5266.Contig1_All	-8.2422	Down	1.1e-180	1.62e-178
CL5379.Contig6_All	-8.2018	Down	3.06e-88	1.93e-86
Unigene23143_All	-8.1215	Down	1.33e-83	7.96e-82
Unigene26501_All	-8.0542	Down	4.43e-158	5.49e-156
CL845.Contig2_All	-7.8248	Down	1.13e-67	5.26e-66
CL7149.Contig1_All	-7.6617	Down	1.93e-60	8e-59
CL4401.Contig2_All	-7.6247	Down	3.92e-290	1.05e-287
CL267.Contig5_All	-7.5875	Down	5.42e-170	7.29e-168
CL5311.Contig2_All	-7.5829	Down	2.05e-169	2.73e-167
CL4532.Contig1_All	-7.3798	Down	1.38e-146	1.58e-144
CL9414.Contig3_All	-7.3384	Down	0	0
CL6312.Contig1_All	-7.2474	Down	3.98e-45	1.19e-43
CL2038.Contig3_All	-7.2334	Down	2.23e-88	1.41e-86
CL2940.Contig18_All	-7.2251	Down	2.74e-131	2.75e-129
CL8389.Contig1_All	-7.2097	Down	5.67e-44	1.65e-42
CL1171.Contig2_All	-7.0953	Down	1.64e-40	4.35e-39
Unigene25857_All	-7.0651	Down	1.2e-39	3.11e-38
Unigene23539_All	-7.0426	Down	3.93e-77	2.16e-75
CL10869.Contig2_All	-7.022	Down	1.7e-38	4.28e-37
CL4401.Contig3_All	-6.976	Down	1.38e-290	3.71e-288
CL6673.Contig3_All	-6.9452	Down	6.01e-72	3.03e-70
Unigene22824_All	-6.9112	Down	1.29e-35	2.99e-34
CL6671.Contig3_All	-6.8201	Down	0	0
CL9288.Contig2_All	-6.7182	Down	5.18e-31	1.04e-29
CL8528.Contig1_All	-6.6349	Down	1.44e-57	5.63e-56
CL7111.Contig4_All	-6.5921	Down	1.99e-28	3.69e-27
CL6409.Contig1_All	-6.5635	Down	1.07e-54	3.94e-53
Unigene25297_All	-6.5492	Down	1.45e-27	2.6e-26
Unigene22977_All	-6.5182	Down	5.43e-27	9.53e-26
Unigene23342_All	-6.5045	Down	2.1e-52	7.44e-51
Unigene25495_All	-6.5041	Down	4.73e-78	2.63e-76
CL2193.Contig2_All	-6.5035	Down	1.05e-26	1.83e-25
Unigene22413_All	-6.4885	Down	7.87e-52	2.75e-50
Unigene25267_All	-6.488	Down	2.03e-26	3.5e-25
CL961.Contig1_All	-6.4728	Down	3.93e-26	6.68e-25
Unigene27029_All	-6.4582	Down	7.61e-26	1.28e-24
CL11246.Contig3_All	-6.4573	Down	1.8e-75	9.57e-74
CL5178.Contig3_All	-6.4417	Down	1.47e-25	2.45e-24
Unigene23216_All	-6.435	Down	7.99e-50	2.66e-48
Unigene26296_All	-6.4106	Down	5.51e-25	8.95e-24
Unigene26992_All	-6.3926	Down	1.07e-24	1.71e-23
Unigene89_All	-6.3906	Down	2.29e-95	1.58e-93
CL10802.Contig2_All	-6.3596	Down	3.99e-24	6.25e-23
Unigene25932_All	-6.3448	Down	7.71e-24	1.2e-22
CL7955.Contig2_All	-6.3427	Down	0	0
Unigene5926_All	-6.3349	Down	1.21e-91	7.98e-90
CL2447.Contig2_All	-6.3154	Down	5.02e-68	2.35e-66
CL9745.Contig2_All	-6.3098	Down	2.88e-23	4.36e-22
CL11901.Contig2_All	-6.3086	Down	2.88e-23	4.36e-22
Unigene26045_All	-6.3039	Down	1.07e-133	1.09e-131
CL6673.Contig2_All	-6.2922	Down	5.88e-45	1.75e-43
CL5534.Contig10_All	-6.2841	Down	1.43e-153	1.72e-151
CL6664.Contig3_All	-6.2743	Down	1.08e-22	1.59e-21
CL4173.Contig1_All	-6.2738	Down	1.08e-22	1.59e-21
CL5349.Contig2_All	-6.2686	Down	9.74e-66	4.45e-64
CL4214.Contig2_All	-6.2619	Down	1.88e-65	8.55e-64
Unigene25291_All	-6.2381	Down	4.02e-22	5.8e-21
Unigene23145_All	-6.2371	Down	3.06e-43	8.73e-42
CL7796.Contig3_All	-6.2104	Down	2.2e-42	6.16e-41
CL4706.Contig4_All	-6.2034	Down	1.5e-21	2.11e-20
CL9990.Contig1_All	-6.2005	Down	1.5e-21	2.11e-20
CL2997.Contig3_All	-6.179	Down	1.3e-242	2.78e-240
CL4593.Contig3_All	-6.1641	Down	5.59e-21	7.66e-20
CL503.Contig3_All	-6.164	Down	5.59e-21	7.66e-20
CL536.Contig3_All	-6.1638	Down	5.59e-21	7.66e-20
CL4605.Contig1_All	-6.1435	Down	2.2e-40	5.82e-39
CL7286.Contig4_All	-6.1306	Down	0	0
CL3198.Contig1_All	-6.1247	Down	2.08e-20	2.77e-19
CL2489.Contig6_All	-6.1238	Down	1.69e-78	9.5e-77
CL2736.Contig3_All	-6.1085	Down	1.13e-96	7.92e-95
Unigene26957_All	-6.1039	Down	4.02e-20	5.28e-19
CL4401.Contig4_All	-6.0964	Down	8.08e-96	5.6e-94
Unigene22364_All	-6.0876	Down	8.82e-302	2.44e-299
CL4622.Contig7_All	-6.0645	Down	1.5e-19	1.92e-18
CL2159.Contig1_All	-6.0426	Down	2.88e-19	3.65e-18
Unigene25899_All	-6.0424	Down	2.88e-19	3.65e-18
CL2926.Contig8_All	-6.022	Down	5.83e-37	1.4e-35
Unigene16956_All	-6.0215	Down	5.56e-19	6.95e-18
Unigene26993_All	-6.0215	Down	5.56e-19	6.94e-18
Unigene23783_All	-6.0211	Down	5.56e-19	6.95e-18
CL3059.Contig2_All	-6.0009	Down	1.07e-18	1.32e-17
CL1258.Contig3_All	-6.0007	Down	1.07e-18	1.32e-17
Unigene25836_All	-5.9783	Down	2.07e-18	2.51e-17
CL11613.Contig1_All	-5.9712	Down	6.79e-53	2.42e-51
CL7339.Contig10_All	-5.9349	Down	3.26e-135	3.41e-133
Unigene4717_All	-5.926	Down	0	0
Unigene25856_All	-5.9192	Down	6.68e-51	2.28e-49
CL8450.Contig1_All	-5.919	Down	6.68e-51	2.28e-49
CL193.Contig3_All	-5.9157	Down	7.66e-183	1.14e-180
CL223.Contig3_All	-5.9123	Down	1.48e-17	1.72e-16
CL624.Contig1_All	-5.8889	Down	2.85e-17	3.27e-16
CL1860.Contig4_All	-5.8882	Down	1.52e-33	3.3e-32
CL3388.Contig3_All	-5.8878	Down	2.85e-17	3.27e-16
CL7445.Contig4_All	-5.8869	Down	2.85e-17	3.27e-16
Unigene23474_All	-5.8731	Down	3.4e-49	1.11e-47
CL10335.Contig4_All	-5.866	Down	5.48e-17	6.2e-16
Unigene25255_All	-5.8649	Down	5.48e-17	6.2e-16
Unigene26643_All	-5.8413	Down	2.09e-32	4.38e-31
Unigene22796_All	-5.8306	Down	1.42e-140	1.55e-138
CL193.Contig6_All	-5.8235	Down	4.09e-232	8.31e-230
CL48.Contig8_All	-5.8041	Down	1.49e-31	3.04e-30
CL1498.Contig1_All	-5.8038	Down	1.49e-31	3.04e-30
CL8606.Contig1_All	-5.7906	Down	1.95e-226	3.82e-224
CL11040.Contig1_All	-5.7862	Down	1.34e-240	2.84e-238
CL5536.Contig1_All	-5.7797	Down	7.56e-61	3.16e-59
CL2278.Contig12_All	-5.7408	Down	1.44e-15	1.51e-14
CL5703.Contig1_All	-5.7338	Down	4.26e-145	4.81e-143
CL12063.Contig1_All	-5.7162	Down	2.78e-15	2.86e-14
CL11136.Contig1_All	-5.7157	Down	2.78e-15	2.86e-14
CL3978.Contig5_All	-5.7156	Down	2.78e-15	2.86e-14
CL3268.Contig5_All	-5.7149	Down	1.44e-29	2.78e-28
Unigene12150_All	-5.6925	Down	8.87e-113	7.44e-111
CL296.Contig6_All	-5.6885	Down	5.34e-15	5.42e-14
CL3831.Contig1_All	-5.6807	Down	1.15e-42	3.23e-41
CL11338.Contig1_All	-5.6619	Down	1.03e-14	1.02e-13
Unigene26532_All	-5.6614	Down	1.03e-14	1.02e-13
CL7036.Contig2_All	-5.6533	Down	1.97e-82	1.16e-80
Unigene26678_All	-5.6493	Down	3.77e-28	6.93e-27
CL3042.Contig7_All	-5.6361	Down	1.97e-14	1.93e-13
Unigene2998_All	-5.6278	Down	2.15e-213	3.9e-211
CL7090.Contig2_All	-5.6278	Down	2.5e-54	9.19e-53
CL9935.Contig2_All	-5.6208	Down	1.39e-27	2.5e-26
CL9061.Contig2_All	-5.6201	Down	1.39e-27	2.5e-26
CL579.Contig15_All	-5.6073	Down	2.11e-40	5.6e-39
Unigene25316_All	-5.6063	Down	2.67e-27	4.74e-26
CL1581.Contig3_All	-5.6059	Down	3.78e-14	3.64e-13
Unigene23685_All	-5.6058	Down	3.78e-14	3.64e-13
CL11211.Contig3_All	-5.602	Down	2.55e-79	1.44e-77
CL9756.Contig2_All	-5.584	Down	1.35e-257	3.08e-255
CL2261.Contig6_All	-5.5788	Down	7.26e-14	6.87e-13
CL3217.Contig3_All	-5.5787	Down	9.81e-27	1.71e-25
CL6675.Contig2_All	-5.5781	Down	7.26e-14	6.87e-13
Unigene23627_All	-5.5708	Down	4.58e-52	1.61e-50
CL9288.Contig3_All	-5.5506	Down	3.61e-26	6.15e-25
CL8065.Contig2_All	-5.5498	Down	1.39e-13	1.3e-12
Unigene26157_All	-5.5497	Down	3.61e-26	6.15e-25
CL2489.Contig5_All	-5.5226	Down	1.37e-123	1.29e-121
CL2229.Contig14_All	-5.5219	Down	2.67e-13	2.44e-12
Unigene23768_All	-5.5198	Down	2.67e-13	2.44e-12
Unigene26451_All	-5.5195	Down	2.67e-13	2.44e-12
Unigene5909_All	-5.5193	Down	2.67e-13	2.44e-12
CL3960.Contig1_All	-5.5157	Down	4.7e-208	8.29e-206
CL14.Contig5_All	-5.488	Down	0	0
CL6236.Contig1_All	-5.4873	Down	5.12e-13	4.59e-12
CL8875.Contig2_All	-5.4842	Down	1.21e-155	1.47e-153
CL4596.Contig2_All	-5.4711	Down	2.51e-142	2.78e-140
CL11763.Contig3_All	-5.4685	Down	1.91e-36	4.53e-35
Unigene25862_All	-5.4682	Down	1.91e-36	4.52e-35
CL741.Contig1_All	-5.4643	Down	9.15e-60	3.74e-58
CL2932.Contig3_All	-5.4592	Down	0	0
CL3025.Contig2_All	-5.4584	Down	9.81e-13	8.62e-12
CL2289.Contig2_All	-5.4582	Down	9.81e-13	8.62e-12
CL3268.Contig8_All	-5.4581	Down	1.79e-24	2.84e-23
CL223.Contig1_All	-5.458	Down	8.73e-176	1.24e-173
CL3201.Contig9_All	-5.4576	Down	9.81e-13	8.62e-12
Unigene25266_All	-5.4575	Down	9.81e-13	8.62e-12
CL5603.Contig1_All	-5.4571	Down	9.81e-13	8.62e-12
Unigene22780_All	-5.4515	Down	3.35e-59	1.36e-57
CL1986.Contig4_All	-5.447	Down	7e-36	1.63e-34
Unigene26951_All	-5.4423	Down	3.42e-24	5.38e-23
CL7725.Contig1_All	-5.4404	Down	7.95e-208	1.39e-205
CL193.Contig5_All	-5.439	Down	3.01e-173	4.17e-171
CL8038.Contig2_All	-5.4268	Down	1.88e-12	1.62e-11
CL7333.Contig2_All	-5.4264	Down	1.88e-12	1.62e-11
CL9300.Contig3_All	-5.4197	Down	8.61e-58	3.4e-56
CL8743.Contig3_All	-5.396	Down	0	0
CL8470.Contig1_All	-5.3945	Down	3.6e-12	3.04e-11
Unigene23484_All	-5.3942	Down	2.4e-23	3.65e-22
CL3855.Contig2_All	-5.3741	Down	0	0
CL889.Contig24_All	-5.3667	Down	1.54e-55	5.79e-54
Unigene23825_All	-5.3602	Down	6.89e-12	5.72e-11
CL1298.Contig10_All	-5.3599	Down	6.89e-12	5.72e-11
CL11040.Contig4_All	-5.352	Down	1.41e-215	2.58e-213
CL9633.Contig5_All	-5.3515	Down	3.74e-119	3.37e-117
Unigene23720_All	-5.3357	Down	9.53e-118	8.51e-116
CL7339.Contig8_All	-5.3294	Down	3.48e-117	3.09e-115
CL127.Contig21_All	-5.3276	Down	3.21e-22	4.65e-21
Unigene23298_All	-5.327	Down	3.21e-22	4.65e-21
CL7107.Contig2_All	-5.3209	Down	0	0
Unigene12762_All	-5.3207	Down	0	0
CL3388.Contig4_All	-5.2933	Down	2.52e-11	2.01e-10
CL3179.Contig1_All	-5.278	Down	6.96e-52	2.44e-50
CL6202.Contig1_All	-5.2741	Down	2.24e-21	3.12e-20
CL774.Contig1_All	-5.2681	Down	3.74e-272	9.28e-270
CL3093.Contig7_All	-5.2666	Down	0	0
CL3.Contig1_All	-5.256	Down	4.26e-31	8.6e-30
Unigene25589_All	-5.2555	Down	4.82e-11	3.76e-10
Unigene26711_All	-5.2383	Down	8.15e-21	1.11e-19
CL757.Contig2_All	-5.238	Down	8.15e-21	1.11e-19
CL1171.Contig1_All	-5.2318	Down	1.55e-30	3.08e-29
CL1275.Contig12_All	-5.2226	Down	9.2e-11	7.04e-10
Unigene24452_All	-5.22	Down	9.2e-11	7.04e-10
Unigene27011_All	-5.2198	Down	9.2e-11	7.04e-10
CL10251.Contig4_All	-5.2195	Down	1.56e-20	2.09e-19
CL498.Contig17_All	-5.2177	Down	9.2e-11	7.04e-10
CL3692.Contig1_All	-5.2107	Down	1.13e-39	2.94e-38
CL10240.Contig2_All	-5.2073	Down	5.64e-30	1.1e-28
Unigene23205_All	-5.2009	Down	2.16e-39	5.55e-38
CL3458.Contig2_All	-5.2008	Down	2.97e-20	3.93e-19
CL10251.Contig3_All	-5.2007	Down	2.16e-39	5.55e-38
CL11067.Contig2_All	-5.1897	Down	1.62e-48	5.2e-47
Unigene26067_All	-5.1823	Down	1.76e-10	1.31e-09
CL1838.Contig2_All	-5.162	Down	1.08e-19	1.4e-18
CL9633.Contig6_All	-5.1619	Down	8.05e-140	8.69e-138
CL917.Contig1_All	-5.1618	Down	1.08e-19	1.39e-18
CL2931.Contig2_All	-5.1572	Down	1.63e-56	6.25e-55
CL579.Contig18_All	-5.144	Down	3.56e-74	1.86e-72
Unigene26325_All	-5.1437	Down	3.35e-10	2.45e-09
CL2069.Contig2_All	-5.1436	Down	3.35e-10	2.45e-09
CL7610.Contig1_All	-5.1435	Down	2.06e-19	2.62e-18
CL10746.Contig3_All	-5.1435	Down	3.35e-10	2.45e-09
CL5122.Contig1_All	-5.1237	Down	3.92e-19	4.93e-18
CL5872.Contig4_All	-5.1057	Down	6.39e-10	4.56e-09
CL3268.Contig2_All	-5.1053	Down	9.81e-28	1.77e-26
CL431.Contig1_All	-5.1048	Down	6.39e-10	4.56e-09
CL693.Contig10_All	-5.1035	Down	6.39e-10	4.56e-09
Unigene27183_All	-5.1032	Down	6.39e-10	4.56e-09
CL1559.Contig5_All	-5.103	Down	6.39e-10	4.56e-09
CL725.Contig8_All	-5.1024	Down	6.39e-10	4.56e-09
CL2940.Contig16_All	-5.0971	Down	5.35e-54	1.96e-52
Unigene27019_All	-5.0937	Down	2.58e-36	6.1e-35
CL9809.Contig3_All	-5.0788	Down	1.53e-70	7.54e-69
Unigene25730_All	-5.0771	Down	3.55e-27	6.29e-26
CL9095.Contig2_All	-5.064	Down	1.22e-09	8.5e-09
CL7242.Contig6_All	-5.0637	Down	6.76e-27	1.18e-25
Unigene23684_All	-5.0637	Down	1.22e-09	8.5e-09
Unigene17026_All	-5.0578	Down	7.1e-61	2.97e-59
Unigene26271_All	-5.0427	Down	6.44e-35	1.46e-33
Unigene22958_All	-5.0425	Down	5.15e-18	6.12e-17
CL10158.Contig2_All	-5.0323	Down	1.22e-34	2.75e-33
CL9972.Contig2_All	-5.0217	Down	2.32e-09	1.58e-08
Unigene26985_All	-5.0216	Down	2.32e-09	1.58e-08
Unigene25346_All	-5.0214	Down	2.32e-09	1.58e-08
CL12512.Contig1_All	-5.0207	Down	2.32e-09	1.58e-08
CL5784.Contig9_All	-5.0205	Down	2.32e-09	1.58e-08
CL1594.Contig1_All	-5.0132	Down	2.28e-42	6.36e-41
Unigene25493_All	-5.0113	Down	4.42e-34	9.77e-33
Unigene23975_All	-5.0003	Down	1.86e-17	2.16e-16
CL423.Contig55_All	-4.9994	Down	1.86e-17	2.16e-16
CL8551.Contig2_All	-4.9796	Down	4.41e-09	2.94e-08
CL706.Contig5_All	-4.9795	Down	4.41e-09	2.94e-08
Unigene26919_All	-4.9791	Down	4.41e-09	2.94e-08
Unigene23859_All	-4.9788	Down	4.41e-09	2.94e-08
Unigene26710_All	-4.9787	Down	4.41e-09	2.94e-08
Unigene27333_All	-4.9784	Down	4.41e-09	2.94e-08
CL1721.Contig7_All	-4.9767	Down	4.41e-09	2.94e-08
CL730.Contig1_All	-4.9638	Down	1.07e-48	3.44e-47
CL5104.Contig4_All	-4.9624	Down	2.08e-64	9.26e-63
CL2738.Contig3_All	-4.9571	Down	6.72e-17	7.57e-16
CL12728.Contig1_All	-4.957	Down	6.72e-17	7.57e-16
CL3059.Contig1_All	-4.9565	Down	6.72e-17	7.57e-16
CL3254.Contig2_All	-4.9558	Down	6.72e-17	7.57e-16
CL12197.Contig2_All	-4.9465	Down	1.72e-172	2.36e-170
CL5771.Contig4_All	-4.9463	Down	2.07e-32	4.35e-31
Unigene23154_All	-4.9352	Down	8.38e-09	5.45e-08
CL7534.Contig1_All	-4.9346	Down	1.28e-16	1.42e-15
CL5563.Contig2_All	-4.9345	Down	8.38e-09	5.45e-08
CL11304.Contig1_All	-4.9344	Down	7.3e-40	1.91e-38
CL12586.Contig2_All	-4.9342	Down	1.28e-16	1.42e-15
CL1578.Contig2_All	-4.9342	Down	8.38e-09	5.45e-08
Unigene27062_All	-4.9341	Down	8.38e-09	5.45e-08
CL5507.Contig1_All	-4.9333	Down	8.38e-09	5.45e-08
CL2402.Contig10_All	-4.9305	Down	8.38e-09	5.45e-08
CL8177.Contig8_All	-4.9211	Down	2.89e-184	4.34e-182
CL3817.Contig4_All	-4.9116	Down	2.42e-16	2.65e-15
CL5663.Contig4_All	-4.9071	Down	4.98e-39	1.27e-37
CL800.Contig10_All	-4.904	Down	7.86e-24	1.22e-22
CL3093.Contig8_All	-4.9026	Down	0	0
CL2833.Contig2_All	-4.8891	Down	1.59e-08	1.01e-07
CL3488.Contig7_All	-4.8889	Down	1.59e-08	1.01e-07
CL7744.Contig2_All	-4.8887	Down	1.59e-08	1.01e-07
CL1298.Contig11_All	-4.8876	Down	1.59e-08	1.01e-07
CL4975.Contig4_All	-4.8871	Down	1.59e-08	1.01e-07
CL203.Contig1_All	-4.8818	Down	4.42e-53	1.58e-51
CL8021.Contig3_All	-4.8811	Down	0	0
CL6073.Contig2_All	-4.8754	Down	1.18e-133	1.21e-131
CL9943.Contig3_All	-4.8682	Down	1.59e-52	5.63e-51
CL4919.Contig2_All	-4.8655	Down	1.83e-30	3.62e-29
Unigene18985_All	-4.8652	Down	8.72e-16	9.25e-15
Unigene23188_All	-4.8617	Down	3e-52	1.06e-50
Unigene20989_All	-4.8507	Down	2.31e-37	5.62e-36
CL3548.Contig1_All	-4.8484	Down	0	0
CL693.Contig14_All	-4.8425	Down	1.65e-15	1.72e-14
CL3388.Contig6_All	-4.8421	Down	1.65e-15	1.72e-14
CL1543.Contig4_All	-4.8421	Down	3.02e-08	1.87e-07
CL6181.Contig2_All	-4.8415	Down	4.37e-37	1.05e-35
CL7501.Contig4_All	-4.8414	Down	1.65e-15	1.72e-14
CL8312.Contig3_All	-4.8412	Down	1.65e-15	1.72e-14
CL6409.Contig9_All	-4.8412	Down	3.02e-08	1.87e-07
CL5252.Contig2_All	-4.8406	Down	3.02e-08	1.87e-07
CL3269.Contig1_All	-4.8351	Down	4.64e-172	6.36e-170
CL6450.Contig1_All	-4.8344	Down	2.46e-200	4.14e-198
CL2229.Contig12_All	-4.818	Down	3.13e-15	3.21e-14
CL8954.Contig1_All	-4.8173	Down	3.13e-15	3.21e-14
CL3268.Contig3_All	-4.8161	Down	2.35e-29	4.5e-28
CL12295.Contig1_All	-4.7932	Down	5.73e-08	3.44e-07
CL9583.Contig2_All	-4.7926	Down	5.73e-08	3.44e-07
CL12201.Contig2_All	-4.7925	Down	5.73e-08	3.44e-07
CL11370.Contig2_All	-4.7923	Down	0	0
CL8931.Contig5_All	-4.7919	Down	5.73e-08	3.44e-07
CL9307.Contig1_All	-4.7919	Down	5.73e-08	3.44e-07
CL3268.Contig4_All	-4.779	Down	1.59e-28	2.96e-27
CL2965.Contig5_All	-4.7679	Down	1.12e-14	1.12e-13
CL5971.Contig3_All	-4.762	Down	7.17e-35	1.62e-33
CL6278.Contig4_All	-4.7613	Down	5.61e-55	2.09e-53
CL11917.Contig1_All	-4.7587	Down	2.46e-21	3.42e-20
CL6399.Contig1_All	-4.7572	Down	5.81e-155	7.04e-153
CL9231.Contig2_All	-4.7426	Down	1.09e-07	6.33e-07
CL7731.Contig1_All	-4.7424	Down	1.09e-07	6.33e-07
CL4622.Contig6_All	-4.7422	Down	2.12e-14	2.07e-13
CL1062.Contig5_All	-4.742	Down	1.09e-07	6.34e-07
CL7299.Contig3_All	-4.7418	Down	4.65e-21	6.4e-20
Unigene26319_All	-4.7417	Down	1.08e-27	1.94e-26
CL2738.Contig4_All	-4.7415	Down	1.09e-07	6.33e-07
CL86.Contig5_All	-4.7407	Down	1.09e-07	6.33e-07
Unigene22537_All	-4.7392	Down	1.09e-07	6.33e-07
CL9288.Contig1_All	-4.7274	Down	2.03e-27	3.63e-26
Unigene25943_All	-4.7153	Down	4.01e-14	3.85e-13
CL809.Contig5_All	-4.7149	Down	4.01e-14	3.85e-13
CL11161.Contig3_All	-4.7101	Down	1.08e-65	4.91e-64
CL3042.Contig4_All	-4.707	Down	1.66e-20	2.22e-19
CL1559.Contig9_All	-4.6899	Down	7.58e-14	7.16e-13
CL4078.Contig4_All	-4.6899	Down	2.05e-07	1.17e-06
CL3937.Contig1_All	-4.6898	Down	7.58e-14	7.16e-13
CL4833.Contig1_All	-4.6895	Down	7.58e-14	7.16e-13
Unigene25300_All	-4.6894	Down	2.05e-07	1.17e-06
CL6608.Contig3_All	-4.6893	Down	2.81e-39	7.2e-38
CL323.Contig3_All	-4.6892	Down	6.14e-33	1.31e-31
CL7247.Contig1_All	-4.689	Down	2.05e-07	1.17e-06
CL2229.Contig28_All	-4.6887	Down	7.58e-14	7.16e-13
Unigene27244_All	-4.6884	Down	2.05e-07	1.17e-06
Unigene27257_All	-4.6883	Down	2.05e-07	1.17e-06
CL2229.Contig26_All	-4.6877	Down	2.05e-07	1.17e-06
CL193.Contig4_All	-4.6851	Down	9.36e-159	1.17e-156
CL3201.Contig14_All	-4.663	Down	1.43e-13	1.33e-12
CL1567.Contig7_All	-4.6625	Down	7.72e-51	2.63e-49
CL809.Contig2_All	-4.6619	Down	1.43e-13	1.33e-12
CL324.Contig3_All	-4.6551	Down	3.03e-167	3.98e-165
CL603.Contig2_All	-4.6531	Down	3.55e-38	8.84e-37
CL4957.Contig2_All	-4.653	Down	1.12e-19	1.44e-18
CL14.Contig1_All	-4.6476	Down	0	0
CL1121.Contig4_All	-4.6436	Down	1.59e-153	1.91e-151
CL302.Contig8_All	-4.6366	Down	3.88e-07	2.14e-06
CL8372.Contig6_All	-4.6353	Down	3.88e-07	2.14e-06
Unigene25908_All	-4.6351	Down	3.88e-07	2.14e-06
Unigene27008_All	-4.6351	Down	3.88e-07	2.14e-06
CL5304.Contig1_All	-4.635	Down	3.88e-07	2.14e-06
CL9362.Contig2_All	-4.6349	Down	6.95e-68	3.24e-66
Unigene23420_All	-4.6349	Down	3.88e-07	2.14e-06
CL4090.Contig2_All	-4.6347	Down	2.11e-19	2.68e-18
CL7641.Contig3_All	-4.6347	Down	3.88e-07	2.14e-06
Unigene3563_All	-4.6347	Down	3.88e-07	2.14e-06
CL10499.Contig1_All	-4.6342	Down	3.88e-07	2.14e-06
CL1298.Contig9_All	-4.6321	Down	3.88e-07	2.14e-06
CL2229.Contig8_All	-4.6316	Down	3.88e-07	2.14e-06
Unigene25909_All	-4.6235	Down	2.76e-31	5.6e-30
CL1581.Contig2_All	-4.6234	Down	2.76e-31	5.6e-30
Unigene22352_All	-4.6069	Down	5.09e-13	4.56e-12
Unigene26266_All	-4.6069	Down	5.09e-13	4.56e-12
CL7638.Contig3_All	-4.6064	Down	5.09e-13	4.56e-12
CL693.Contig24_All	-4.606	Down	5.09e-13	4.56e-12
CL5858.Contig2_All	-4.6045	Down	0	0
CL3042.Contig1_All	-4.5969	Down	3.86e-54	1.41e-52
CL5667.Contig4_All	-4.5959	Down	0	0
CL3042.Contig2_All	-4.5926	Down	1.86e-71	9.28e-70
CL4141.Contig2_All	-4.5894	Down	1.84e-30	3.65e-29
Unigene14567_All	-4.5789	Down	7.33e-07	3.91e-06
CL3692.Contig3_All	-4.5785	Down	5.62e-36	1.31e-34
Unigene24346_All	-4.5785	Down	7.33e-07	3.91e-06
Unigene23749_All	-4.5784	Down	7.33e-07	3.91e-06
CL7981.Contig1_All	-4.5781	Down	9.59e-13	8.44e-12
CL6514.Contig1_All	-4.578	Down	7.33e-07	3.91e-06
Unigene22678_All	-4.578	Down	7.33e-07	3.91e-06
CL730.Contig3_All	-4.5779	Down	9.25e-42	2.53e-40
CL8384.Contig2_All	-4.5779	Down	7.33e-07	3.91e-06
CL796.Contig20_All	-4.5778	Down	7.33e-07	3.91e-06
CL8827.Contig1_All	-4.5778	Down	7.33e-07	3.91e-06
Unigene1851_All	-4.5775	Down	9.59e-13	8.44e-12
CL693.Contig11_All	-4.5771	Down	9.59e-13	8.44e-12
CL392.Contig1_All	-4.5741	Down	6.79e-82	3.97e-80
CL7257.Contig2_All	-4.5724	Down	8.13e-59	3.27e-57
CL3386.Contig1_All	-4.5657	Down	2.4e-81	1.39e-79
CL1420.Contig21_All	-4.559	Down	2.65e-18	3.2e-17
CL321.Contig8_All	-4.5584	Down	2.65e-18	3.2e-17
CL809.Contig8_All	-4.5481	Down	1.81e-12	1.56e-11
CL1459.Contig15_All	-4.546	Down	3.23e-63	1.42e-61
CL10899.Contig2_All	-4.543	Down	2.01e-169	2.68e-167
Unigene25977_All	-4.5391	Down	7.03e-35	1.59e-33
Unigene22685_All	-4.5391	Down	4.99e-18	5.94e-17
CL9741.Contig1_All	-4.5386	Down	0	0
CL3832.Contig1_All	-4.5346	Down	3.13e-218	5.85e-216
CL2402.Contig12_All	-4.5202	Down	1.38e-06	7.16e-06
CL3557.Contig4_All	-4.5202	Down	1.38e-06	7.16e-06
CL1559.Contig6_All	-4.5201	Down	1.38e-06	7.16e-06
Unigene24053_All	-4.5201	Down	1.38e-06	7.16e-06
CL4071.Contig2_All	-4.52	Down	1.38e-06	7.16e-06
Unigene24247_All	-4.52	Down	1.38e-06	7.16e-06
Unigene26717_All	-4.5199	Down	1.38e-06	7.16e-06
Unigene26727_All	-4.5199	Down	1.38e-06	7.16e-06
CL2153.Contig5_All	-4.5193	Down	0	0
CL2898.Contig1_All	-4.5192	Down	9.38e-18	1.1e-16
CL12593.Contig1_All	-4.5192	Down	1.38e-06	7.16e-06
Unigene26036_All	-4.5192	Down	1.38e-06	7.16e-06
Unigene23224_All	-4.5189	Down	3.4e-12	2.88e-11
Unigene26947_All	-4.5188	Down	1.38e-06	7.16e-06
Unigene27457_All	-4.5185	Down	1.38e-06	7.15e-06
CL792.Contig2_All	-4.5152	Down	4.65e-78	2.59e-76
CL8299.Contig2_All	-4.5149	Down	4.65e-78	2.59e-76
CL6041.Contig8_All	-4.5146	Down	1.45e-72	7.34e-71
CL8404.Contig2_All	-4.5079	Down	0	0
Unigene25273_All	-4.4992	Down	1.76e-17	2.05e-16
Unigene26410_All	-4.4936	Down	3.44e-141	3.79e-139
Unigene22448_All	-4.4889	Down	1.21e-140	1.32e-138
CL1868.Contig2_All	-4.4888	Down	9.61e-23	1.43e-21
CL3025.Contig1_All	-4.4886	Down	6.39e-12	5.32e-11
CL2879.Contig3_All	-4.4791	Down	3.31e-17	3.79e-16
CL8298.Contig3_All	-4.477	Down	0	0
Unigene23477_All	-4.466	Down	1.96e-43	5.63e-42
CL978.Contig1_All	-4.4621	Down	8.85e-75	4.67e-73
CL2353.Contig11_All	-4.4599	Down	2.6e-06	1.3e-05
CL4219.Contig1_All	-4.4598	Down	2.6e-06	1.3e-05
CL2229.Contig10_All	-4.459	Down	1.2e-11	9.81e-11
Unigene27639_All	-4.4588	Down	2.6e-06	1.3e-05
CL7501.Contig6_All	-4.4587	Down	2.6e-06	1.3e-05
CL3624.Contig1_All	-4.4582	Down	1.2e-11	9.81e-11
CL6097.Contig3_All	-4.458	Down	2.17e-48	6.96e-47
Unigene21074_All	-4.458	Down	1.2e-11	9.8e-11
CL3208.Contig3_All	-4.4578	Down	1.66e-74	8.7e-73
CL9823.Contig1_All	-4.4577	Down	1.2e-11	9.81e-11
Unigene27036_All	-4.4575	Down	2.6e-06	1.3e-05
Unigene27185_All	-4.4575	Down	2.6e-06	1.3e-05
CL2052.Contig2_All	-4.4574	Down	1.2e-11	9.81e-11
CL146.Contig2_All	-4.4574	Down	2.6e-06	1.3e-05
CL8666.Contig9_All	-4.4574	Down	2.6e-06	1.3e-05
CL7272.Contig3_All	-4.4489	Down	3.31e-110	2.69e-108
CL7151.Contig1_All	-4.4422	Down	6.35e-22	9.09e-21
CL10896.Contig1_All	-4.4374	Down	8.68e-176	1.23e-173
Unigene26392_All	-4.4366	Down	1.17e-16	1.3e-15
Unigene23706_All	-4.4213	Down	1.58e-274	3.94e-272
Unigene6966_All	-4.4155	Down	2.19e-16	2.4e-15
CL10853.Contig1_All	-4.4099	Down	2.23e-21	3.11e-20
CL2990.Contig2_All	-4.4096	Down	2.23e-21	3.11e-20
CL7857.Contig8_All	-4.4082	Down	1.76e-46	5.42e-45
CL1272.Contig7_All	-4.3946	Down	4.9e-06	2.37e-05
CL6976.Contig2_All	-4.3943	Down	4.9e-06	2.37e-05
Unigene26024_All	-4.3942	Down	4.23e-11	3.32e-10
Unigene26340_All	-4.3942	Down	4.9e-06	2.36e-05
Unigene27227_All	-4.3942	Down	4.9e-06	2.36e-05
Unigene26576_All	-4.394	Down	4.23e-11	3.32e-10
Unigene23873_All	-4.3938	Down	4.9e-06	2.36e-05
CL2663.Contig3_All	-4.3937	Down	6.85e-51	2.34e-49
CL12434.Contig2_All	-4.3937	Down	4.9e-06	2.37e-05
Unigene25392_All	-4.3936	Down	4.9e-06	2.36e-05
Unigene25471_All	-4.3936	Down	4.9e-06	2.36e-05
Unigene26035_All	-4.3936	Down	4.9e-06	2.36e-05
CL2732.Contig1_All	-4.3935	Down	4.1e-16	4.43e-15
Unigene24081_All	-4.3935	Down	4.9e-06	2.36e-05
Unigene24356_All	-4.3934	Down	4.9e-06	2.36e-05
Unigene26611_All	-4.3933	Down	4.9e-06	2.36e-05
CL4919.Contig4_All	-4.3932	Down	4.1e-16	4.42e-15
Unigene27201_All	-4.3932	Down	4.9e-06	2.36e-05
Unigene27812_All	-4.3929	Down	4.9e-06	2.36e-05
CL7796.Contig2_All	-4.3923	Down	4.9e-06	2.36e-05
CL5707.Contig5_All	-4.3921	Down	4.9e-06	2.37e-05
Unigene22679_All	-4.3921	Down	4.9e-06	2.36e-05
CL5361.Contig3_All	-4.3858	Down	2.97e-124	2.81e-122
CL3738.Contig2_All	-4.3827	Down	8.8e-31	1.76e-29
CL10482.Contig4_All	-4.3803	Down	8.22e-26	1.38e-24
Unigene25548_All	-4.3757	Down	5e-55	1.87e-53
Unigene26542_All	-4.3717	Down	7.68e-16	8.18e-15
CL9582.Contig1_All	-4.364	Down	6.49e-98	4.64e-96
CL5693.Contig4_All	-4.3628	Down	9.8e-74	5.07e-72
CL4706.Contig6_All	-4.3607	Down	7.93e-11	6.09e-10
CL889.Contig19_All	-4.36	Down	1.47e-20	1.97e-19
CL3942.Contig2_All	-4.3593	Down	0	0
Unigene23410_All	-4.3563	Down	3.88e-78	2.16e-76
CL5561.Contig1_All	-4.3462	Down	1.17e-34	2.62e-33
CL5104.Contig3_All	-4.3446	Down	1.2e-72	6.08e-71
CL543.Contig20_All	-4.3442	Down	2.74e-20	3.63e-19
Unigene16780_All	-4.3403	Down	5.38e-25	8.74e-24
CL6467.Contig3_All	-4.3394	Down	4.73e-77	2.59e-75
Unigene17027_All	-4.3342	Down	9.22e-44	2.67e-42
CL2382.Contig1_All	-4.3325	Down	8.35e-58	3.3e-56
CL2948.Contig1_All	-4.3323	Down	8.35e-58	3.3e-56
CL86.Contig34_All	-4.3272	Down	9.19e-06	4.29e-05
CL1298.Contig13_All	-4.327	Down	9.19e-06	4.29e-05
CL6988.Contig1_All	-4.327	Down	9.19e-06	4.29e-05
Unigene17859_All	-4.327	Down	9.19e-06	4.29e-05
Unigene27091_All	-4.327	Down	9.19e-06	4.29e-05
Unigene24099_All	-4.3269	Down	9.19e-06	4.29e-05
CL768.Contig1_All	-4.3268	Down	8.35e-39	2.11e-37
Unigene3375_All	-4.3268	Down	2.69e-15	2.77e-14
CL2459.Contig3_All	-4.3268	Down	1.48e-10	1.12e-09
CL7149.Contig2_All	-4.3267	Down	1.01e-24	1.62e-23
CL3704.Contig2_All	-4.3267	Down	9.19e-06	4.29e-05
CL11993.Contig3_All	-4.3266	Down	6.21e-263	1.47e-260
CL68.Contig5_All	-4.3265	Down	1.48e-10	1.12e-09
CL9363.Contig1_All	-4.3265	Down	1.48e-10	1.12e-09
CL86.Contig7_All	-4.3265	Down	9.19e-06	4.29e-05
Unigene27218_All	-4.3265	Down	9.19e-06	4.29e-05
CL3692.Contig2_All	-4.3264	Down	1.01e-24	1.62e-23
CL2001.Contig2_All	-4.3264	Down	9.19e-06	4.29e-05
Unigene23317_All	-4.3263	Down	1.48e-10	1.12e-09
Unigene24103_All	-4.3263	Down	1.48e-10	1.12e-09
CL6432.Contig1_All	-4.3263	Down	9.19e-06	4.29e-05
CL274.Contig3_All	-4.3261	Down	1.48e-10	1.12e-09
CL7709.Contig8_All	-4.3261	Down	1.48e-10	1.12e-09
CL12353.Contig2_All	-4.3259	Down	1.48e-10	1.12e-09
CL2685.Contig3_All	-4.3254	Down	9.19e-06	4.29e-05
CL1769.Contig2_All	-4.3248	Down	1.1e-178	1.59e-176
CL14.Contig3_All	-4.3185	Down	0	0
CL6664.Contig2_All	-4.3166	Down	7.62e-34	1.67e-32
CL3401.Contig2_All	-4.3092	Down	9.57e-20	1.24e-18
CL7339.Contig9_All	-4.3043	Down	4.12e-116	3.61e-114
CL12383.Contig1_All	-4.3032	Down	5.02e-15	5.11e-14
CL11768.Contig3_All	-4.3005	Down	5.43e-38	1.34e-36
CL5567.Contig1_All	-4.2983	Down	7.85e-102	5.85e-100
Unigene23060_All	-4.2923	Down	2.78e-10	2.04e-09
CL549.Contig1_All	-4.2922	Down	1.79e-19	2.29e-18
Unigene3572_All	-4.2918	Down	4.53e-74	2.35e-72
CL6467.Contig1_All	-4.2902	Down	1.16e-191	1.84e-189
CL11161.Contig4_All	-4.2893	Down	2.14e-69	1.03e-67
CL3108.Contig1_All	-4.2887	Down	2.58e-60	1.07e-58
CL2940.Contig17_All	-4.2838	Down	4.81e-60	1.98e-58
CL12167.Contig3_All	-4.2826	Down	0	0
CL3847.Contig1_All	-4.2823	Down	5.87e-51	2.01e-49
CL2229.Contig6_All	-4.281	Down	9.38e-15	9.39e-14
Unigene25972_All	-4.2801	Down	9.38e-15	9.38e-14
CL2965.Contig4_All	-4.2799	Down	9.38e-15	9.38e-14
CL7823.Contig2_All	-4.2798	Down	9.38e-15	9.38e-14
CL693.Contig6_All	-4.274	Down	3.34e-19	4.21e-18
CL8528.Contig3_All	-4.2719	Down	1.26e-246	2.72e-244
CL2905.Contig1_All	-4.2679	Down	1.53e-192	2.44e-190
CL2229.Contig16_All	-4.2575	Down	1.72e-05	7.73e-05
Unigene26281_All	-4.2573	Down	1.72e-05	7.73e-05
CL3937.Contig4_All	-4.2571	Down	1.72e-05	7.73e-05
CL86.Contig3_All	-4.2569	Down	1.72e-05	7.73e-05
Unigene25661_All	-4.2568	Down	1.72e-05	7.73e-05
CL1838.Contig1_All	-4.2566	Down	5.19e-10	3.73e-09
CL12625.Contig2_All	-4.2566	Down	1.72e-05	7.73e-05
CL4707.Contig3_All	-4.2565	Down	1.72e-05	7.73e-05
Unigene23557_All	-4.2565	Down	1.72e-05	7.73e-05
Unigene27161_All	-4.2565	Down	1.72e-05	7.73e-05
CL1838.Contig3_All	-4.2564	Down	6.23e-19	7.76e-18
CL1275.Contig5_All	-4.2564	Down	1.75e-14	1.72e-13
CL10134.Contig1_All	-4.2564	Down	5.19e-10	3.73e-09
CL7672.Contig2_All	-4.2564	Down	5.19e-10	3.73e-09
CL3046.Contig4_All	-4.2564	Down	1.72e-05	7.73e-05
CL445.Contig10_All	-4.2564	Down	1.72e-05	7.73e-05
CL9429.Contig3_All	-4.2564	Down	1.72e-05	7.73e-05
Unigene255_All	-4.2564	Down	1.72e-05	7.73e-05
Unigene26469_All	-4.2564	Down	1.72e-05	7.73e-05
Unigene22556_All	-4.2563	Down	1.75e-14	1.72e-13
Unigene22597_All	-4.2562	Down	8.5e-28	1.54e-26
CL11722.Contig4_All	-4.2561	Down	1.08e-58	4.34e-57
CL11949.Contig1_All	-4.2561	Down	1.75e-14	1.72e-13
Unigene27624_All	-4.2561	Down	1.72e-05	7.73e-05
CL1779.Contig10_All	-4.2559	Down	1.72e-05	7.73e-05
Unigene27755_All	-4.2558	Down	1.72e-05	7.73e-05
CL8949.Contig2_All	-4.2557	Down	5.19e-10	3.73e-09
Unigene25930_All	-4.2556	Down	1.72e-05	7.73e-05
Unigene26328_All	-4.2553	Down	1.72e-05	7.73e-05
Unigene27539_All	-4.2553	Down	1.72e-05	7.73e-05
CL2229.Contig7_All	-4.2551	Down	5.19e-10	3.73e-09
CL3042.Contig6_All	-4.2548	Down	1.72e-05	7.73e-05
Unigene7112_All	-4.2486	Down	1.36e-167	1.79e-165
Unigene26983_All	-4.2417	Down	4.25e-23	6.38e-22
Unigene23327_All	-4.238	Down	1.79e-53	6.47e-52
CL3750.Contig3_All	-4.2222	Down	1.3e-65	5.92e-64
Unigene23727_All	-4.2201	Down	9.68e-10	6.81e-09
Unigene26848_All	-4.2195	Down	9.68e-10	6.81e-09
CL9424.Contig8_All	-4.2187	Down	3.77e-159	4.71e-157
CL223.Contig2_All	-4.2184	Down	4.67e-125	4.47e-123
CL5944.Contig2_All	-4.2075	Down	6.09e-14	5.79e-13
Unigene5349_All	-4.2074	Down	4e-52	1.41e-50
CL8293.Contig3_All	-4.2074	Down	6.09e-14	5.79e-13
Unigene7616_All	-4.2073	Down	6.09e-14	5.79e-13
Unigene26963_All	-4.2072	Down	6.09e-14	5.79e-13
Unigene23476_All	-4.2026	Down	1.02e-47	3.23e-46
CL5753.Contig3_All	-4.201	Down	1.82e-85	1.11e-83
Unigene14537_All	-4.201	Down	5.11e-35	1.16e-33
CL2946.Contig4_All	-4.1999	Down	2.68e-127	2.61e-125
CL1420.Contig23_All	-4.1945	Down	1.91e-26	3.29e-25
Unigene23424_All	-4.1897	Down	4.9e-43	1.39e-41
CL498.Contig25_All	-4.186	Down	1.81e-09	1.25e-08
CL86.Contig28_All	-4.1845	Down	3.22e-05	0.000139
Unigene27517_All	-4.1831	Down	3.22e-05	0.000139
Unigene23652_All	-4.183	Down	3.22e-05	0.000139
Unigene27209_All	-4.1828	Down	3.22e-05	0.000139
CL7516.Contig10_All	-4.1826	Down	7.5e-18	8.85e-17
Unigene3154_All	-4.1825	Down	1.13e-13	1.06e-12
CL4308.Contig2_All	-4.1825	Down	3.22e-05	0.000139
Unigene27045_All	-4.1825	Down	3.22e-05	0.000139
Unigene27122_All	-4.1825	Down	3.22e-05	0.000139
Unigene27239_All	-4.1825	Down	3.22e-05	0.000139
Unigene27525_All	-4.1825	Down	3.22e-05	0.000139
CL172.Contig4_All	-4.1824	Down	1.13e-13	1.06e-12
Unigene23436_All	-4.1824	Down	3.22e-05	0.000139
Unigene28362_All	-4.1824	Down	3.22e-05	0.000139
Unigene23047_All	-4.1823	Down	1.81e-09	1.25e-08
CL1587.Contig2_All	-4.1823	Down	3.22e-05	0.000139
CL3516.Contig1_All	-4.1823	Down	3.22e-05	0.000139
CL2565.Contig3_All	-4.1822	Down	6.19e-208	1.09e-205
CL3254.Contig1_All	-4.1822	Down	1.13e-13	1.06e-12
Unigene26299_All	-4.1822	Down	3.22e-05	0.000139
CL889.Contig23_All	-4.1821	Down	1.27e-38	3.19e-37
Unigene27174_All	-4.1821	Down	1.81e-09	1.25e-08
CL12274.Contig1_All	-4.1821	Down	3.22e-05	0.000139
CL4408.Contig1_All	-4.1821	Down	3.22e-05	0.000139
Unigene25287_All	-4.182	Down	1.81e-09	1.25e-08
CL3383.Contig2_All	-4.182	Down	3.22e-05	0.000139
Unigene22649_All	-4.182	Down	3.22e-05	0.000139
CL10643.Contig3_All	-4.1818	Down	0	0
CL3201.Contig3_All	-4.1818	Down	1.13e-13	1.06e-12
CL6584.Contig1_All	-4.1818	Down	3.22e-05	0.000139
Unigene25561_All	-4.1818	Down	3.22e-05	0.000139
Unigene27372_All	-4.1817	Down	3.22e-05	0.000139
CL3557.Contig2_All	-4.1812	Down	3.22e-05	0.000139
CL8625.Contig4_All	-4.18	Down	1.18e-141	1.3e-139
CL503.Contig1_All	-4.1773	Down	3.46e-63	1.52e-61
CL2931.Contig1_All	-4.1683	Down	2.27e-46	6.97e-45
Unigene23443_All	-4.1673	Down	9.5e-22	1.35e-20
CL1327.Contig13_All	-4.1672	Down	3.14e-42	8.75e-41
CL7299.Contig2_All	-4.1639	Down	1.4e-17	1.63e-16
CL1420.Contig18_All	-4.1628	Down	1.4e-17	1.63e-16
CL991.Contig11_All	-4.1627	Down	1.4e-17	1.63e-16
CL1779.Contig9_All	-4.1618	Down	7.54e-168	9.97e-166
Unigene26073_All	-4.1565	Down	1.22e-25	2.04e-24
CL11812.Contig2_All	-4.1445	Down	2.33e-197	3.87e-195
Unigene23758_All	-4.1441	Down	2.28e-25	3.75e-24
CL2238.Contig4_All	-4.1441	Down	3.36e-09	2.27e-08
CL6041.Contig7_All	-4.144	Down	1.97e-81	1.14e-79
CL796.Contig2_All	-4.144	Down	2.59e-17	2.99e-16
CL11438.Contig2_All	-4.144	Down	3.36e-09	2.27e-08
CL4518.Contig1_All	-4.1439	Down	2.59e-17	2.99e-16
CL11215.Contig1_All	-4.1438	Down	3.36e-09	2.27e-08
Unigene26486_All	-4.1436	Down	1.96e-49	6.47e-48
Unigene26738_All	-4.1436	Down	3.36e-09	2.27e-08
Unigene4975_All	-4.1415	Down	4.38e-137	4.66e-135
CL3738.Contig1_All	-4.1404	Down	6.07e-141	6.64e-139
Unigene25757_All	-4.1393	Down	2.8e-37	6.8e-36
CL12002.Contig1_All	-4.1345	Down	9.3e-85	5.62e-83
Unigene26147_All	-4.1306	Down	3.93e-13	3.54e-12
CL8310.Contig4_All	-4.1278	Down	0	0
CL12026.Contig1_All	-4.1275	Down	1.69e-68	7.99e-67
Unigene6765_All	-4.1219	Down	9.64e-37	2.3e-35
CL9167.Contig3_All	-4.1182	Down	0	0
CL1567.Contig3_All	-4.1173	Down	2.33e-48	7.45e-47
CL4816.Contig2_All	-4.1156	Down	4.26e-56	1.62e-54
CL1824.Contig8_All	-4.1054	Down	6.02e-05	0.000248
Unigene24490_All	-4.1051	Down	6.02e-05	0.000248
Unigene28237_All	-4.1048	Down	6.02e-05	0.000248
CL8331.Contig4_All	-4.1047	Down	6.02e-05	0.000248
Unigene26466_All	-4.1047	Down	6.02e-05	0.000248
CL11173.Contig1_All	-4.1046	Down	6.02e-05	0.000248
Unigene27150_All	-4.1046	Down	6.02e-05	0.000248
CL2229.Contig20_All	-4.1045	Down	6.26e-09	4.12e-08
Unigene24473_All	-4.1045	Down	6.02e-05	0.000248
Unigene27319_All	-4.1045	Down	6.02e-05	0.000248
CL9190.Contig2_All	-4.1044	Down	6.02e-05	0.000248
Unigene26087_All	-4.1044	Down	6.02e-05	0.000248
Unigene27058_All	-4.1044	Down	6.02e-05	0.000248
Unigene27261_All	-4.1044	Down	6.02e-05	0.000248
Unigene27729_All	-4.1044	Down	6.02e-05	0.000248
Unigene26093_All	-4.1043	Down	1.13e-20	1.52e-19
Unigene25803_All	-4.1043	Down	6.02e-05	0.000248
Unigene27107_All	-4.1043	Down	6.02e-05	0.000248
Unigene27416_All	-4.1043	Down	6.02e-05	0.000248
CL2075.Contig1_All	-4.1042	Down	1.22e-244	2.63e-242
CL5818.Contig2_All	-4.1042	Down	1.08e-51	3.77e-50
CL5551.Contig3_All	-4.1042	Down	2.5e-32	5.24e-31
CL624.Contig2_All	-4.1042	Down	7.29e-13	6.47e-12
Unigene29508_All	-4.1042	Down	6.02e-05	0.000248
CL6009.Contig2_All	-4.1041	Down	7.29e-13	6.47e-12
CL8872.Contig3_All	-4.1041	Down	7.29e-13	6.47e-12
Unigene25284_All	-4.1041	Down	6.02e-05	0.000248
Unigene22919_All	-4.104	Down	6.02e-05	0.000248
Unigene27269_All	-4.1039	Down	6.02e-05	0.000248
Unigene23911_All	-4.1038	Down	6.02e-05	0.000248
Unigene23847_All	-4.1037	Down	6.02e-05	0.000248
Unigene25360_All	-4.1036	Down	6.02e-05	0.000248
Unigene23616_All	-4.1035	Down	6.02e-05	0.000248
Unigene25055_All	-4.1034	Down	6.02e-05	0.000248
Unigene28378_All	-4.1034	Down	6.02e-05	0.000248
CL5623.Contig4_All	-4.1022	Down	6.02e-05	0.000248
CL3195.Contig11_All	-4.093	Down	3.52e-28	6.48e-27
Unigene23819_All	-4.0905	Down	2.7e-24	4.26e-23
CL7709.Contig5_All	-4.0837	Down	8.59e-32	1.77e-30
CL5233.Contig2_All	-4.08	Down	2.96e-228	5.86e-226
CL5753.Contig4_All	-4.0784	Down	1.34e-84	8.06e-83
CL2229.Contig9_All	-4.0783	Down	1.35e-12	1.18e-11
CL5971.Contig2_All	-4.0773	Down	2.11e-35	4.84e-34
CL8625.Contig5_All	-4.0766	Down	4.71e-156	5.74e-154
CL11407.Contig4_All	-4.0728	Down	3.78e-69	1.81e-67
CL3716.Contig4_All	-4.0705	Down	1.75e-46	5.38e-45
CL8093.Contig1_All	-4.0702	Down	1.75e-46	5.38e-45
CL9295.Contig3_All	-4.064	Down	0	0
CL5637.Contig3_All	-4.0638	Down	1.16e-08	7.45e-08
CL1628.Contig4_All	-4.0636	Down	1.16e-08	7.45e-08
Unigene25489_All	-4.0636	Down	1.16e-08	7.45e-08
Unigene26424_All	-4.0636	Down	1.16e-08	7.45e-08
CL9046.Contig3_All	-4.0634	Down	1.16e-08	7.45e-08
CL3362.Contig3_All	-4.0599	Down	2.4e-42	6.7e-41
Unigene25456_All	-4.059	Down	7.24e-35	1.64e-33
Unigene25915_All	-4.0573	Down	2.24e-27	3.99e-26
Unigene22648_All	-4.0551	Down	7.2e-20	9.37e-19
Unigene17729_All	-4.0527	Down	1.12e-71	5.63e-70
CL693.Contig20_All	-4.0496	Down	2.51e-12	2.15e-11
CL5667.Contig5_All	-4.0446	Down	0	0
CL693.Contig12_All	-4.0428	Down	5.7e-16	6.12e-15
CL4596.Contig5_All	-4.0399	Down	9.31e-104	7.12e-102
CL11225.Contig2_All	-4.0394	Down	0	0
CL316.Contig3_All	-4.0337	Down	7.67e-27	1.34e-25
Unigene26954_All	-4.0312	Down	4.59e-34	1.01e-32
CL12507.Contig1_All	-4.0297	Down	2.52e-117	2.23e-115
CL9831.Contig1_All	-4.0271	Down	2.78e-59	1.12e-57
Unigene22921_All	-4.0223	Down	0.000112	0.000443
Unigene23114_All	-4.0221	Down	1.06e-15	1.11e-14
CL11144.Contig1_All	-4.0221	Down	0.000112	0.000443
Unigene24157_All	-4.0221	Down	0.000112	0.000443
Unigene25337_All	-4.0221	Down	0.000112	0.000443
Unigene27217_All	-4.0221	Down	0.000112	0.000443
Unigene27850_All	-4.022	Down	0.000112	0.000443
Unigene22465_All	-4.0219	Down	0.000112	0.000443
CL7810.Contig1_All	-4.0218	Down	2.1e-73	1.08e-71
CL8644.Contig2_All	-4.0218	Down	4.65e-12	3.9e-11
CL2407.Contig5_All	-4.0217	Down	5.88e-23	8.78e-22
CL6895.Contig5_All	-4.0217	Down	0.000112	0.000443
Unigene23409_All	-4.0217	Down	0.000112	0.000443
Unigene27173_All	-4.0217	Down	0.000112	0.000443
CL8872.Contig2_All	-4.0216	Down	1.06e-15	1.11e-14
Unigene25520_All	-4.0216	Down	0.000112	0.000443
Unigene27013_All	-4.0216	Down	0.000112	0.000443
Unigene27258_All	-4.0216	Down	0.000112	0.000443
CL3773.Contig6_All	-4.0215	Down	1.29e-62	5.59e-61
CL3195.Contig12_All	-4.0215	Down	3.45e-30	6.79e-29
CL12749.Contig26_All	-4.0215	Down	1.06e-15	1.11e-14
CL12334.Contig1_All	-4.0215	Down	0.000112	0.000443
CL3240.Contig1_All	-4.0215	Down	0.000112	0.000443
CL7604.Contig1_All	-4.0215	Down	0.000112	0.000443
Unigene24806_All	-4.0215	Down	0.000112	0.000443
Unigene27022_All	-4.0215	Down	0.000112	0.000443
CL4219.Contig2_All	-4.0212	Down	0.000112	0.000443
CL543.Contig26_All	-4.0211	Down	0.000112	0.000443
CL6877.Contig1_All	-4.0211	Down	0.000112	0.000443
CL86.Contig20_All	-4.021	Down	2.16e-08	1.35e-07
CL2959.Contig2_All	-4.0209	Down	0.000112	0.000443
CL4505.Contig3_All	-4.015	Down	7.62e-91	4.99e-89
CL1138.Contig2_All	-4.0049	Down	4.56e-19	5.72e-18
Unigene2201_All	-4.0026	Down	0	0
CL6711.Contig2_All	-4.0011	Down	4.77e-192	7.58e-190
CL2990.Contig3_All	-4.0006	Down	1.95e-15	2.03e-14
CL730.Contig4_All	-3.9973	Down	4.84e-26	8.19e-25
CL2606.Contig2_All	-3.9959	Down	0	0
CL1559.Contig7_All	-3.9933	Down	8.61e-12	7.11e-11
Unigene26758_All	-3.9932	Down	8.61e-12	7.1e-11
CL6410.Contig2_All	-3.993	Down	5.35e-33	1.14e-31
CL809.Contig7_All	-3.9923	Down	8.61e-12	7.11e-11
CL2522.Contig2_All	-3.9887	Down	6.95e-47	2.16e-45
Unigene26162_All	-3.979	Down	4e-08	2.44e-07
Unigene23659_All	-3.9788	Down	4e-08	2.44e-07
Unigene27306_All	-3.9788	Down	4e-08	2.44e-07
CL9848.Contig3_All	-3.9786	Down	5.13e-43	1.45e-41
Unigene22985_All	-3.9783	Down	4e-08	2.44e-07
CL7919.Contig1_All	-3.978	Down	4e-08	2.44e-07
CL8181.Contig3_All	-3.9767	Down	0	0
CL3268.Contig1_All	-3.9732	Down	1.65e-25	2.74e-24
CL5753.Contig5_All	-3.9731	Down	1.28e-56	4.92e-55
CL5604.Contig3_All	-3.9712	Down	1.85e-142	2.06e-140
Unigene22948_All	-3.9694	Down	1.56e-18	1.9e-17
Unigene22779_All	-3.9678	Down	2.36e-56	9.02e-55
Unigene21015_All	-3.9644	Down	1.59e-11	1.29e-10
CL2956.Contig2_All	-3.964	Down	6.85e-22	9.78e-21
CL8179.Contig2_All	-3.964	Down	1.59e-11	1.29e-10
CL4209.Contig2_All	-3.9639	Down	1.59e-11	1.29e-10
CL693.Contig17_All	-3.9638	Down	1.59e-11	1.29e-10
CL3057.Contig5_All	-3.9624	Down	0	0
CL3180.Contig1_All	-3.9568	Down	1.37e-28	2.55e-27
Unigene26780_All	-3.9566	Down	6.67e-15	6.74e-14
CL8766.Contig6_All	-3.9561	Down	6.67e-15	6.74e-14
CL2151.Contig2_All	-3.9549	Down	0	0
CL591.Contig4_All	-3.952	Down	2.88e-18	3.47e-17
CL4706.Contig7_All	-3.9497	Down	1.26e-21	1.79e-20
Unigene22557_All	-3.9472	Down	1.26e-48	4.08e-47
CL693.Contig15_All	-3.9356	Down	2.94e-11	2.33e-10
Unigene26192_All	-3.9351	Down	0.000208	0.000785
Unigene27807_All	-3.935	Down	0.000208	0.000785
CL961.Contig2_All	-3.9348	Down	0.000208	0.000786
Unigene27064_All	-3.9348	Down	0.000208	0.000785
Unigene27760_All	-3.9348	Down	0.000208	0.000785
CL127.Contig19_All	-3.9347	Down	2.94e-11	2.33e-10
Unigene23815_All	-3.9346	Down	1.23e-14	1.22e-13
CL4591.Contig1_All	-3.9346	Down	7.39e-08	4.38e-07
Unigene24845_All	-3.9345	Down	7.39e-08	4.38e-07
CL6795.Contig2_All	-3.9345	Down	0.000208	0.000786
Unigene24007_All	-3.9345	Down	0.000208	0.000786
Unigene26962_All	-3.9345	Down	0.000208	0.000785
Unigene27025_All	-3.9345	Down	0.000208	0.000785
Unigene27071_All	-3.9345	Down	0.000208	0.000785
Unigene27604_All	-3.9345	Down	0.000208	0.000785
CL12497.Contig1_All	-3.9344	Down	2.94e-11	2.33e-10
Unigene27092_All	-3.9344	Down	0.000208	0.000785
CL8492.Contig1_All	-3.9343	Down	5.3e-18	6.31e-17
CL4852.Contig1_All	-3.9343	Down	2.94e-11	2.33e-10
Unigene25705_All	-3.9343	Down	2.94e-11	2.33e-10
CL525.Contig6_All	-3.9343	Down	7.39e-08	4.38e-07
Unigene23936_All	-3.9343	Down	0.000208	0.000786
Unigene27685_All	-3.9343	Down	0.000208	0.000785
CL10383.Contig1_All	-3.9342	Down	2.33e-21	3.24e-20
CL757.Contig3_All	-3.9342	Down	1.23e-14	1.22e-13
Unigene27135_All	-3.9342	Down	7.39e-08	4.38e-07
CL9641.Contig1_All	-3.9342	Down	0.000208	0.000786
CL1275.Contig10_All	-3.9341	Down	2.94e-11	2.33e-10
Unigene20719_All	-3.9341	Down	2.94e-11	2.33e-10
CL10658.Contig2_All	-3.9341	Down	0.000208	0.000786
Unigene27891_All	-3.9341	Down	0.000208	0.000785
CL8235.Contig2_All	-3.934	Down	0.000208	0.000786
Unigene27043_All	-3.9339	Down	0.000208	0.000785
CL9350.Contig2_All	-3.9338	Down	0.000208	0.000786
Unigene24174_All	-3.9338	Down	0.000208	0.000786
CL127.Contig22_All	-3.9336	Down	0.000208	0.000786
Unigene28532_All	-3.9335	Down	0.000208	0.000785
CL1559.Contig8_All	-3.9334	Down	0.000208	0.000786
Unigene29757_All	-3.9334	Down	0.000208	0.000785
CL693.Contig8_All	-3.9333	Down	2.94e-11	2.33e-10
CL1053.Contig2_All	-3.9268	Down	8.98e-200	1.51e-197
CL8966.Contig1_All	-3.9244	Down	3.88e-31	7.84e-30
Unigene19707_All	-3.9219	Down	0	0
CL6024.Contig3_All	-3.9051	Down	4.86e-183	7.24e-181
CL6061.Contig7_All	-3.9043	Down	2.31e-40	6.11e-39
Unigene25990_All	-3.9043	Down	5.43e-11	4.22e-10
CL7979.Contig3_All	-3.9041	Down	5.43e-11	4.22e-10
CL6882.Contig3_All	-3.904	Down	5.43e-11	4.22e-10
CL1849.Contig1_All	-3.9038	Down	5.43e-11	4.22e-10
Unigene25364_All	-3.8979	Down	1.8e-17	2.09e-16
CL2983.Contig5_All	-3.8962	Down	4.25e-40	1.12e-38
CL2124.Contig3_All	-3.8953	Down	1.34e-152	1.6e-150
CL475.Contig5_All	-3.8892	Down	1.37e-07	7.88e-07
CL2172.Contig2_All	-3.889	Down	1.37e-07	7.88e-07
CL2624.Contig2_All	-3.889	Down	1.37e-07	7.88e-07
CL991.Contig10_All	-3.889	Down	1.37e-07	7.88e-07
CL11649.Contig1_All	-3.8887	Down	1.37e-07	7.88e-07
Unigene26980_All	-3.8886	Down	1.37e-07	7.88e-07
CL2814.Contig4_All	-3.8885	Down	4.18e-14	4.01e-13
CL3195.Contig9_All	-3.8884	Down	4.18e-14	4.01e-13
Unigene9289_All	-3.8884	Down	4.18e-14	4.01e-13
CL7577.Contig2_All	-3.8883	Down	1.37e-07	7.88e-07
Unigene25355_All	-3.8883	Down	1.37e-07	7.88e-07
CL12219.Contig2_All	-3.8882	Down	1.37e-07	7.88e-07
CL7200.Contig5_All	-3.8879	Down	1.37e-07	7.88e-07
CL7641.Contig2_All	-3.8843	Down	1.43e-71	7.18e-70
CL1873.Contig2_All	-3.8833	Down	4.45e-30	8.71e-29
CL2880.Contig2_All	-3.8816	Down	2.31e-217	4.28e-215
CL6284.Contig4_All	-3.8776	Down	1.22e-42	3.42e-41
Unigene7680_All	-3.8776	Down	1.22e-42	3.42e-41
Unigene21338_All	-3.8766	Down	9.83e-27	1.71e-25
CL10595.Contig1_All	-3.8756	Down	4.84e-71	2.4e-69
CL978.Contig2_All	-3.8745	Down	1.2e-64	5.36e-63
CL809.Contig3_All	-3.8731	Down	1e-10	7.63e-10
Unigene22445_All	-3.8725	Down	1e-10	7.63e-10
CL693.Contig23_All	-3.8717	Down	1e-10	7.64e-10
Unigene23591_All	-3.8709	Down	7.52e-52	2.63e-50
CL1543.Contig1_All	-3.8708	Down	7.52e-52	2.63e-50
CL10997.Contig1_All	-3.8686	Down	2.19e-23	3.33e-22
CL2856.Contig2_All	-3.8625	Down	1.5e-29	2.89e-28
CL4505.Contig2_All	-3.8609	Down	5.85e-92	3.89e-90
CL10310.Contig1_All	-3.8601	Down	6.1e-17	6.88e-16
CL11353.Contig2_All	-3.858	Down	2.17e-54	7.98e-53
CL3268.Contig7_All	-3.8546	Down	4.02e-23	6.04e-22
Unigene26950_All	-3.854	Down	5.46e-48	1.73e-46
Unigene10403_All	-3.8539	Down	5.46e-48	1.73e-46
CL3332.Contig1_All	-3.8503	Down	1.94e-35	4.45e-34
Unigene16172_All	-3.8498	Down	1.85e-69	8.95e-68
CL4684.Contig1_All	-3.8417	Down	2.52e-07	1.41e-06
CL725.Contig5_All	-3.8416	Down	2.52e-07	1.41e-06
CL3112.Contig1_All	-3.8415	Down	2.52e-07	1.41e-06
Unigene27207_All	-3.8414	Down	2.52e-07	1.41e-06
CL12219.Contig1_All	-3.8413	Down	1.84e-10	1.37e-09
CL14.Contig2_All	-3.8412	Down	0	0
Unigene34503_All	-3.8412	Down	1.12e-16	1.25e-15
CL5534.Contig6_All	-3.8411	Down	2.52e-07	1.41e-06
CL8539.Contig1_All	-3.8411	Down	2.52e-07	1.41e-06
Unigene26776_All	-3.841	Down	2.52e-07	1.41e-06
CL1655.Contig5_All	-3.8409	Down	1.42e-13	1.32e-12
CL5152.Contig2_All	-3.8409	Down	1.84e-10	1.37e-09
CL2782.Contig14_All	-3.8406	Down	2.52e-07	1.41e-06
CL1409.Contig16_All	-3.8405	Down	2.52e-07	1.41e-06
CL729.Contig4_All	-3.83	Down	0	0
CL6910.Contig3_All	-3.8291	Down	1.12e-25	1.87e-24
CL9606.Contig2_All	-3.8288	Down	0	0
CL7156.Contig1_All	-3.8275	Down	1.36e-22	2e-21
CL3858.Contig7_All	-3.8249	Down	1.66e-19	2.12e-18
CL4480.Contig1_All	-3.8217	Down	0	0
CL2489.Contig7_All	-3.8203	Down	1.33e-43	3.83e-42
CL1543.Contig2_All	-3.8202	Down	1.33e-43	3.83e-42
CL6615.Contig1_All	-3.8171	Down	2.6e-13	2.38e-12
Unigene3755_All	-3.8159	Down	2.04e-70	1e-68
CL5707.Contig4_All	-3.8096	Down	3.38e-10	2.47e-09
CL1138.Contig3_All	-3.8089	Down	3.04e-19	3.85e-18
CL9742.Contig2_All	-3.8087	Down	3.38e-10	2.47e-09
Unigene23665_All	-3.8086	Down	3.38e-10	2.47e-09
CL796.Contig19_All	-3.8084	Down	3.38e-10	2.47e-09
CL706.Contig1_All	-3.8083	Down	3.38e-10	2.47e-09
Unigene26336_All	-3.8059	Down	4.03e-34	8.9e-33
Unigene19800_All	-3.8058	Down	0	0
CL316.Contig6_All	-3.8018	Down	3.78e-16	4.09e-15
CL8625.Contig6_All	-3.8005	Down	2.81e-143	3.14e-141
CL4334.Contig3_All	-3.7994	Down	4.56e-22	6.57e-21
Unigene18041_All	-3.7931	Down	4.64e-07	2.53e-06
CL7934.Contig2_All	-3.7925	Down	4.77e-13	4.29e-12
Unigene24505_All	-3.7925	Down	4.64e-07	2.53e-06
CL347.Contig28_All	-3.7924	Down	5.58e-19	6.97e-18
Unigene23407_All	-3.7924	Down	4.77e-13	4.29e-12
Unigene26202_All	-3.7923	Down	4.77e-13	4.29e-12
Unigene26531_All	-3.792	Down	4.77e-13	4.29e-12
CL7771.Contig3_All	-3.7853	Down	8.36e-22	1.19e-20
CL249.Contig1_All	-3.7851	Down	1.04e-62	4.49e-61
Unigene25282_All	-3.7849	Down	8.36e-22	1.19e-20
CL3246.Contig2_All	-3.7827	Down	0	0
CL1053.Contig3_All	-3.7783	Down	3.01e-146	3.43e-144
CL1275.Contig7_All	-3.7761	Down	6.21e-10	4.45e-09
CL10011.Contig5_All	-3.7758	Down	6.21e-10	4.45e-09
CL3723.Contig1_All	-3.7755	Down	1.02e-18	1.26e-17
Unigene26176_All	-3.7755	Down	6.21e-10	4.44e-09
Unigene27115_All	-3.7755	Down	6.21e-10	4.44e-09
CL693.Contig22_All	-3.7754	Down	6.21e-10	4.44e-09
CL357.Contig4_All	-3.7751	Down	6.21e-10	4.44e-09
CL12847.Contig16_All	-3.7749	Down	6.21e-10	4.45e-09
CL83.Contig30_All	-3.7708	Down	9.19e-42	2.52e-40
Unigene7250_All	-3.7683	Down	1.57e-67	7.31e-66
Unigene25301_All	-3.7673	Down	8.75e-13	7.72e-12
CL533.Contig7_All	-3.7672	Down	2.31e-24	3.66e-23
CL11011.Contig1_All	-3.7663	Down	3.92e-73	2.01e-71
Unigene26928_All	-3.7644	Down	3.52e-27	6.22e-26
CL10981.Contig3_All	-3.762	Down	1.27e-15	1.33e-14
CL3497.Contig2_All	-3.7564	Down	3.07e-41	8.31e-40
CL3366.Contig2_All	-3.7539	Down	1.84e-120	1.67e-118
CL6061.Contig6_All	-3.7511	Down	1.51e-32	3.19e-31
CL1276.Contig5_All	-3.7494	Down	6.91e-75	3.66e-73
CL2261.Contig10_All	-3.7422	Down	1.14e-09	7.97e-09
CL9726.Contig1_All	-3.7422	Down	8.52e-07	4.51e-06
Unigene27061_All	-3.742	Down	8.52e-07	4.5e-06
CL1803.Contig1_All	-3.7419	Down	1.14e-09	7.97e-09
CL1285.Contig1_All	-3.7419	Down	8.52e-07	4.51e-06
CL5030.Contig3_All	-3.7419	Down	8.52e-07	4.51e-06
Unigene24933_All	-3.7419	Down	8.52e-07	4.51e-06
CL3665.Contig4_All	-3.7418	Down	2.77e-32	5.78e-31
CL9095.Contig1_All	-3.7418	Down	5.12e-21	7.03e-20
CL525.Contig4_All	-3.7418	Down	8.52e-07	4.51e-06
Unigene25887_All	-3.7418	Down	8.52e-07	4.5e-06
CL2983.Contig4_All	-3.7417	Down	9.57e-55	3.55e-53
Unigene23622_All	-3.7417	Down	8.52e-07	4.51e-06
CL3532.Contig6_All	-3.7416	Down	3.43e-18	4.11e-17
CL10536.Contig2_All	-3.7416	Down	8.52e-07	4.51e-06
CL7595.Contig1_All	-3.7416	Down	8.52e-07	4.51e-06
CL9961.Contig4_All	-3.7416	Down	8.52e-07	4.51e-06
CL3240.Contig3_All	-3.7415	Down	8.52e-07	4.51e-06
CL4610.Contig2_All	-3.7415	Down	8.52e-07	4.51e-06
Unigene27012_All	-3.7415	Down	8.52e-07	4.5e-06
Unigene27488_All	-3.7415	Down	8.52e-07	4.5e-06
CL3847.Contig3_All	-3.7414	Down	7.73e-24	1.2e-22
CL7049.Contig1_All	-3.7414	Down	8.52e-07	4.51e-06
CL1275.Contig4_All	-3.7407	Down	1.14e-09	7.97e-09
CL4141.Contig3_All	-3.7276	Down	5.33e-43	1.51e-41
CL9351.Contig1_All	-3.7243	Down	3.71e-51	1.28e-49
CL905.Contig16_All	-3.7239	Down	6.26e-18	7.42e-17
Unigene23723_All	-3.721	Down	4.25e-15	4.33e-14
CL3592.Contig1_All	-3.7208	Down	6e-29	1.13e-27
CL610.Contig28_All	-3.7189	Down	3.92e-26	6.67e-25
CL2538.Contig5_All	-3.7157	Down	2.93e-12	2.5e-11
CL5215.Contig2_All	-3.7157	Down	2.93e-12	2.49e-11
CL2131.Contig6_All	-3.7155	Down	2.58e-23	3.92e-22
Unigene26185_All	-3.7153	Down	2.93e-12	2.49e-11
CL3268.Contig6_All	-3.712	Down	1.71e-20	2.29e-19
CL5150.Contig3_All	-3.712	Down	1.71e-20	2.28e-19
CL4694.Contig6_All	-3.7119	Down	1.71e-20	2.29e-19
CL2407.Contig3_All	-3.7072	Down	1.14e-17	1.34e-16
CL10422.Contig5_All	-3.7071	Down	2.09e-09	1.43e-08
CL3699.Contig2_All	-3.7071	Down	2.09e-09	1.43e-08
CL5736.Contig2_All	-3.7068	Down	2.09e-09	1.43e-08
CL5747.Contig3_All	-3.7067	Down	2.09e-09	1.43e-08
CL5753.Contig6_All	-3.7048	Down	1.44e-47	4.52e-46
CL6985.Contig4_All	-3.7025	Down	9.21e-45	2.72e-43
CL451.Contig2_All	-3.7017	Down	2.26e-93	1.52e-91
CL1775.Contig7_All	-3.6998	Down	7.76e-15	7.8e-14
Unigene9448_All	-3.6997	Down	7.76e-15	7.8e-14
CL1607.Contig2_All	-3.6976	Down	8.73e-104	6.68e-102
CL7857.Contig7_All	-3.6973	Down	1.72e-71	8.56e-70
CL285.Contig7_All	-3.6967	Down	3.12e-20	4.12e-19
Unigene23752_All	-3.6894	Down	5.36e-12	4.48e-11
CL1935.Contig1_All	-3.6892	Down	1.56e-06	8.02e-06
Unigene26930_All	-3.689	Down	8.59e-23	1.28e-21
Unigene22402_All	-3.689	Down	1.56e-06	8.02e-06
CL134.Contig2_All	-3.6887	Down	1.56e-06	8.02e-06
CL7200.Contig4_All	-3.6885	Down	1.56e-06	8.02e-06
CL5623.Contig3_All	-3.6882	Down	1.56e-06	8.02e-06
CL86.Contig31_All	-3.6881	Down	1.56e-06	8.02e-06
CL4776.Contig23_All	-3.6877	Down	1.56e-06	8.02e-06
CL1584.Contig2_All	-3.6857	Down	1.96e-41	5.33e-40
CL5756.Contig2_All	-3.6843	Down	1.02e-30	2.04e-29
Unigene15036_All	-3.6834	Down	2.38e-25	3.92e-24
CL436.Contig3_All	-3.6817	Down	5.69e-20	7.44e-19
Unigene4600_All	-3.679	Down	1.23e-112	1.03e-110
CL610.Contig30_All	-3.6761	Down	1.57e-22	2.3e-21
CL251.Contig7_All	-3.6753	Down	9.9e-73	5.04e-71
Unigene22286_All	-3.6737	Down	0	0
CL729.Contig2_All	-3.6726	Down	0	0
CL1035.Contig10_All	-3.6715	Down	3.81e-17	4.34e-16
CL4578.Contig2_All	-3.6713	Down	1.8e-72	9.12e-71
CL10492.Contig2_All	-3.6712	Down	5.23e-33	1.12e-31
CL699.Contig4_All	-3.671	Down	5.23e-33	1.11e-31
Unigene9017_All	-3.671	Down	3.81e-09	2.56e-08
Unigene15515_All	-3.666	Down	1.04e-19	1.34e-18
CL1206.Contig14_All	-3.6626	Down	2.85e-22	4.15e-21
CL11111.Contig3_All	-3.6626	Down	9.79e-12	8.04e-11
CL5663.Contig5_All	-3.6623	Down	1.23e-53	4.45e-52
Unigene27075_All	-3.662	Down	9.79e-12	8.04e-11
CL3201.Contig4_All	-3.6617	Down	9.79e-12	8.04e-11
CL7792.Contig5_All	-3.6582	Down	7.6e-38	1.87e-36
CL4919.Contig5_All	-3.6571	Down	2.58e-14	2.51e-13
CL557.Contig5_All	-3.6568	Down	2.23e-53	8.05e-52
CL4919.Contig3_All	-3.6568	Down	2.2e-27	3.93e-26
CL11165.Contig2_All	-3.6567	Down	2.2e-27	3.93e-26
Unigene46_All	-3.6548	Down	2.26e-115	1.96e-113
Unigene23718_All	-3.6532	Down	6.94e-17	7.81e-16
CL4161.Contig3_All	-3.6496	Down	3.92e-40	1.03e-38
CL2770.Contig18_All	-3.6486	Down	7.16e-84	4.3e-82
CL6092.Contig1_All	-3.6434	Down	2.5e-165	3.26e-163
CL2229.Contig24_All	-3.6358	Down	2.86e-06	1.42e-05
Unigene14335_All	-3.635	Down	2.86e-06	1.42e-05
Unigene26135_All	-3.6348	Down	4.7e-14	4.5e-13
Unigene23177_All	-3.6348	Down	6.96e-09	4.56e-08
CL498.Contig27_All	-3.6347	Down	6.96e-09	4.56e-08
CL4061.Contig5_All	-3.6346	Down	1.78e-11	1.44e-10
Unigene990_All	-3.6345	Down	2.86e-06	1.42e-05
Unigene5955_All	-3.6344	Down	2.86e-06	1.42e-05
Unigene25435_All	-3.6343	Down	2.86e-06	1.42e-05
CL809.Contig1_All	-3.6342	Down	6.96e-09	4.56e-08
CL1053.Contig1_All	-3.6265	Down	7e-173	9.61e-171
CL1649.Contig1_All	-3.6254	Down	1.04e-31	2.14e-30
CL5241.Contig4_All	-3.6246	Down	6.56e-140	7.09e-138
CL4334.Contig4_All	-3.6235	Down	1.33e-26	2.3e-25
CL3905.Contig2_All	-3.6222	Down	4.76e-24	7.45e-23
CL10045.Contig2_All	-3.6207	Down	1.72e-21	2.41e-20
CL220.Contig5_All	-3.6206	Down	1.72e-21	2.41e-20
Unigene4695_All	-3.6194	Down	3.04e-129	3e-127
CL4141.Contig4_All	-3.619	Down	1.51e-36	3.58e-35
CL8558.Contig3_All	-3.6188	Down	6.26e-19	7.79e-18
CL169.Contig17_All	-3.6166	Down	1.89e-31	3.86e-30
Unigene22962_All	-3.6163	Down	2.3e-16	2.52e-15
CL2926.Contig5_All	-3.6143	Down	6.74e-29	1.27e-27
CL2956.Contig1_All	-3.6124	Down	2.65e-51	9.16e-50
CL7596.Contig4_All	-3.6105	Down	0	0
CL1420.Contig15_All	-3.6101	Down	8.65e-24	1.34e-22
CL1649.Contig2_All	-3.6098	Down	8.65e-24	1.34e-22
CL2963.Contig1_All	-3.6069	Down	3.25e-11	2.57e-10
CL2965.Contig7_All	-3.6063	Down	3.25e-11	2.57e-10
CL3937.Contig2_All	-3.6063	Down	3.25e-11	2.57e-10
CL1596.Contig5_All	-3.6026	Down	1.14e-18	1.4e-17
CL5959.Contig3_All	-3.601	Down	4.37e-26	7.42e-25
CL10769.Contig3_All	-3.6004	Down	3.31e-203	5.65e-201
CL2229.Contig11_All	-3.598	Down	1.27e-08	8.11e-08
CL10556.Contig1_All	-3.5957	Down	6.17e-129	6.07e-127
Unigene13010_All	-3.5931	Down	5.68e-114	4.82e-112
CL8367.Contig3_All	-3.5915	Down	5.28e-65	2.37e-63
CL5825.Contig1_All	-3.5907	Down	0	0
Unigene26624_All	-3.5879	Down	1.13e-30	2.26e-29
CL2539.Contig1_All	-3.5865	Down	2.07e-18	2.51e-17
CL10830.Contig2_All	-3.5864	Down	1.64e-35	3.77e-34
CL8817.Contig1_All	-3.5858	Down	2.07e-18	2.51e-17
CL324.Contig1_All	-3.5815	Down	7.52e-125	7.15e-123
CL128.Contig4_All	-3.5803	Down	6.05e-132	6.11e-130
CL134.Contig3_All	-3.579	Down	5.22e-06	2.51e-05
CL4712.Contig5_All	-3.5785	Down	5.91e-11	4.59e-10
CL11400.Contig1_All	-3.5785	Down	5.22e-06	2.51e-05
CL12.Contig1_All	-3.5784	Down	5.91e-11	4.59e-10
Unigene27282_All	-3.5784	Down	5.22e-06	2.51e-05
Unigene21013_All	-3.5781	Down	2.97e-35	6.78e-34
Unigene27015_All	-3.5781	Down	7.59e-16	8.09e-15
CL4317.Contig6_All	-3.578	Down	5.91e-11	4.59e-10
Unigene24023_All	-3.578	Down	5.22e-06	2.51e-05
CL72.Contig13_All	-3.5777	Down	5.22e-06	2.51e-05
CL8373.Contig2_All	-3.5777	Down	5.22e-06	2.51e-05
CL9300.Contig4_All	-3.5745	Down	2.24e-42	6.25e-41
CL5667.Contig3_All	-3.5728	Down	0	0
CL9003.Contig2_All	-3.5728	Down	7.31e-28	1.33e-26
Unigene23651_All	-3.57	Down	3.75e-18	4.49e-17
Unigene27051_All	-3.5591	Down	2.31e-08	1.44e-07
Unigene25935_All	-3.5589	Down	2.31e-08	1.44e-07
CL3480.Contig4_All	-3.5585	Down	2.31e-08	1.44e-07
CL7709.Contig3_All	-3.5518	Down	2.4e-27	4.28e-26
CL9127.Contig3_All	-3.5504	Down	3.26e-100	2.39e-98
CL1643.Contig8_All	-3.5501	Down	5.77e-65	2.59e-63
CL302.Contig5_All	-3.5497	Down	1.07e-10	8.17e-10
CL306.Contig11_All	-3.5493	Down	1.07e-10	8.17e-10
Unigene10158_All	-3.549	Down	3.38e-20	4.46e-19
CL7709.Contig4_All	-3.5489	Down	1.22e-29	2.36e-28
Unigene23753_All	-3.5487	Down	1.07e-10	8.17e-10
CL4495.Contig5_All	-3.5485	Down	8.43e-126	8.11e-124
CL2983.Contig3_All	-3.5475	Down	9.53e-51	3.24e-49
CL10096.Contig1_All	-3.5467	Down	6.24e-32	1.29e-30
Unigene26989_All	-3.5463	Down	4.94e-53	1.77e-51
Unigene5014_All	-3.543	Down	8.57e-25	1.38e-23
CL3173.Contig14_All	-3.5373	Down	3.83e-78	2.14e-76
CL10359.Contig1_All	-3.5364	Down	5.78e-34	1.27e-32
CL7095.Contig2_All	-3.5363	Down	5.78e-34	1.27e-32
CL7788.Contig3_All	-3.5291	Down	4e-29	7.59e-28
CL2986.Contig2_All	-3.5234	Down	5.48e-68	2.56e-66
CL717.Contig9_All	-3.5198	Down	9.5e-06	4.42e-05
CL745.Contig7_All	-3.5196	Down	4.19e-08	2.55e-07
CL4139.Contig7_All	-3.5195	Down	4.19e-08	2.55e-07
Unigene27363_All	-3.5195	Down	9.5e-06	4.42e-05
Unigene27483_All	-3.5195	Down	9.5e-06	4.42e-05
CL321.Contig1_All	-3.5194	Down	7.23e-29	1.36e-27
CL2131.Contig5_All	-3.5194	Down	1.11e-19	1.43e-18
Unigene25328_All	-3.5193	Down	9.29e-13	8.19e-12
Unigene25697_All	-3.5193	Down	9.5e-06	4.42e-05
Unigene27497_All	-3.5193	Down	9.5e-06	4.42e-05
CL8964.Contig3_All	-3.5192	Down	1.84e-49	6.08e-48
Unigene26541_All	-3.5192	Down	9.29e-13	8.19e-12
CL2595.Contig3_All	-3.5192	Down	9.5e-06	4.42e-05
CL2399.Contig6_All	-3.5191	Down	1.95e-10	1.45e-09
Unigene27203_All	-3.5191	Down	4.19e-08	2.55e-07
Unigene24847_All	-3.5191	Down	9.5e-06	4.42e-05
CL6061.Contig9_All	-3.519	Down	3.69e-31	7.46e-30
CL5448.Contig5_All	-3.519	Down	1.95e-10	1.45e-09
Unigene22367_All	-3.519	Down	4.19e-08	2.55e-07
CL535.Contig43_All	-3.5173	Down	9.5e-06	4.42e-05
CL3372.Contig3_All	-3.5149	Down	4.27e-258	9.84e-256
Unigene11349_All	-3.5134	Down	3.32e-49	1.09e-47
CL11899.Contig3_All	-3.4976	Down	3.64e-64	1.61e-62
CL3332.Contig5_All	-3.4955	Down	5.71e-35	1.3e-33
CL285.Contig4_All	-3.4951	Down	1.68e-12	1.46e-11
CL889.Contig18_All	-3.495	Down	9.16e-24	1.42e-22
Unigene13415_All	-3.4941	Down	4.86e-173	6.71e-171
CL5571.Contig3_All	-3.4922	Down	1.82e-21	2.55e-20
CL7558.Contig2_All	-3.4889	Down	3.53e-10	2.57e-09
Unigene23916_All	-3.4889	Down	3.53e-10	2.57e-09
CL8817.Contig2_All	-3.4843	Down	7.28e-17	8.19e-16
CL8981.Contig1_All	-3.4839	Down	5.47e-70	2.67e-68
CL1656.Contig3_All	-3.4829	Down	1.65e-23	2.53e-22
CL2940.Contig15_All	-3.4817	Down	3.92e-30	7.69e-29
CL3945.Contig7_All	-3.4788	Down	3.28e-21	4.54e-20
CL3677.Contig4_All	-3.4787	Down	1.48e-14	1.46e-13
CL10240.Contig3_All	-3.4785	Down	7.6e-08	4.5e-07
CL7252.Contig1_All	-3.4785	Down	7.6e-08	4.5e-07
CL11554.Contig2_All	-3.4705	Down	3.04e-12	2.58e-11
Unigene25104_All	-3.47	Down	3.04e-12	2.58e-11
CL2522.Contig1_All	-3.4688	Down	1.6e-38	4.02e-37
CL9858.Contig1_All	-3.4684	Down	1.39e-27	2.49e-26
CL9854.Contig1_All	-3.468	Down	0	0
CL302.Contig4_All	-3.4665	Down	1.32e-16	1.46e-15
CL2954.Contig18_All	-3.4651	Down	5.91e-21	8.1e-20
Unigene22949_All	-3.4651	Down	5.91e-21	8.1e-20
CL3773.Contig5_All	-3.4603	Down	7.76e-60	3.18e-58
CL3905.Contig3_All	-3.458	Down	6.37e-10	4.56e-09
CL1890.Contig4_All	-3.4579	Down	1.18e-18	1.45e-17
CL316.Contig2_All	-3.4579	Down	1.18e-18	1.45e-17
Unigene23743_All	-3.4579	Down	1.73e-05	7.74e-05
CL8004.Contig1_All	-3.4578	Down	1.18e-31	2.41e-30
Unigene23791_All	-3.4578	Down	1.73e-05	7.74e-05
Unigene27026_All	-3.4576	Down	5.38e-23	8.05e-22
CL10159.Contig1_All	-3.4575	Down	1.73e-05	7.74e-05
Unigene27524_All	-3.4574	Down	1.73e-05	7.74e-05
CL693.Contig13_All	-3.4569	Down	6.37e-10	4.56e-09
CL5997.Contig6_All	-3.4549	Down	9.37e-92	6.22e-90
CL4771.Contig2_All	-3.4508	Down	1.07e-20	1.44e-19
Unigene11203_All	-3.4495	Down	7.73e-228	1.53e-225
CL2114.Contig1_All	-3.4491	Down	2.17e-46	6.68e-45
Unigene3825_All	-3.4489	Down	2.37e-16	2.59e-15
CL2345.Contig8_All	-3.4487	Down	2.12e-31	4.31e-30
CL11240.Contig1_All	-3.4467	Down	9.35e-38	2.3e-36
CL4427.Contig2_All	-3.4462	Down	4.53e-59	1.83e-57
CL716.Contig3_All	-3.4462	Down	4.53e-59	1.83e-57
CL4586.Contig3_All	-3.4455	Down	5.49e-12	4.59e-11
CL4593.Contig4_All	-3.4454	Down	5.49e-12	4.59e-11
CL6003.Contig3_All	-3.4454	Down	5.49e-12	4.59e-11
Unigene26117_All	-3.4453	Down	5.49e-12	4.59e-11
Unigene26978_All	-3.4453	Down	5.49e-12	4.59e-11
CL3932.Contig1_All	-3.4449	Down	1.2e-103	9.18e-102
CL5753.Contig1_All	-3.4428	Down	3.99e-63	1.75e-61
CL11721.Contig2_All	-3.4428	Down	3.91e-46	1.2e-44
CL729.Contig1_All	-3.4392	Down	1.27e-187	1.96e-185
CL4706.Contig1_All	-3.4376	Down	1.38e-07	7.93e-07
CL1838.Contig6_All	-3.4371	Down	1.38e-07	7.94e-07
CL1567.Contig4_All	-3.4368	Down	3.2e-52	1.13e-50
CL3232.Contig5_All	-3.4368	Down	4.81e-14	4.6e-13
CL10249.Contig1_All	-3.4368	Down	1.38e-07	7.94e-07
CL4692.Contig2_All	-3.4367	Down	4.81e-14	4.6e-13
CL10242.Contig1_All	-3.4366	Down	1.38e-07	7.94e-07
CL2931.Contig8_All	-3.4362	Down	1.38e-07	7.93e-07
CL730.Contig2_All	-3.4343	Down	3.26e-35	7.45e-34
CL1420.Contig24_All	-3.4306	Down	4.27e-16	4.61e-15
CL83.Contig31_All	-3.4284	Down	6.34e-33	1.35e-31
CL8061.Contig2_All	-3.4283	Down	2.18e-64	9.69e-63
CL436.Contig4_All	-3.4262	Down	3.83e-18	4.59e-17
CL6382.Contig1_All	-3.4261	Down	5.87e-35	1.33e-33
Unigene25436_All	-3.426	Down	3.83e-18	4.59e-17
CL651.Contig1_All	-3.4259	Down	3.83e-18	4.59e-17
CL9243.Contig3_All	-3.4221	Down	4.95e-116	4.33e-114
CL6941.Contig7_All	-3.4216	Down	7.98e-60	3.27e-58
CL4712.Contig6_All	-3.4199	Down	9.9e-12	8.13e-11
Unigene22775_All	-3.4195	Down	9.9e-12	8.13e-11
CL3985.Contig3_All	-3.4155	Down	8.67e-14	8.16e-13
CL285.Contig3_All	-3.4154	Down	8.67e-14	8.16e-13
CL10283.Contig1_All	-3.4153	Down	8.67e-14	8.16e-13
CL7516.Contig8_All	-3.4153	Down	8.67e-14	8.16e-13
Unigene18360_All	-3.4153	Down	8.67e-14	8.16e-13
CL169.Contig18_All	-3.4148	Down	2.62e-26	4.49e-25
CL12025.Contig2_All	-3.4139	Down	0	0
Unigene23528_All	-3.4138	Down	2.41e-28	4.45e-27
CL7709.Contig2_All	-3.4124	Down	2.22e-30	4.38e-29
CL4027.Contig1_All	-3.4124	Down	7.7e-16	8.2e-15
CL4738.Contig2_All	-3.4124	Down	7.7e-16	8.19e-15
CL1775.Contig9_All	-3.412	Down	2.22e-30	4.38e-29
CL4905.Contig9_All	-3.4118	Down	8.78e-76	4.69e-74
CL5225.Contig1_All	-3.4111	Down	2.05e-32	4.3e-31
CL3301.Contig1_All	-3.41	Down	6.89e-18	8.15e-17
CL12142.Contig1_All	-3.4057	Down	3e-157	3.69e-155
Unigene6586_All	-3.4042	Down	0	0
CL10467.Contig1_All	-3.4025	Down	3.68e-32	7.67e-31
CL8974.Contig1_All	-3.4024	Down	7.32e-63	3.18e-61
Unigene10386_All	-3.4003	Down	4.01e-83	2.38e-81
Unigene9868_All	-3.3994	Down	2.07e-48	6.63e-47
CL1680.Contig1_All	-3.3992	Down	1.93e-50	6.52e-49
CL5760.Contig3_All	-3.3973	Down	0	0
CL4431.Contig1_All	-3.3971	Down	7.63e-81	4.37e-79
CL1275.Contig3_All	-3.3946	Down	2.48e-07	1.4e-06
Unigene25666_All	-3.3942	Down	3.13e-05	0.000135
CL6524.Contig6_All	-3.3941	Down	2.48e-07	1.4e-06
CL6186.Contig6_All	-3.3939	Down	2.07e-09	1.42e-08
Unigene26190_All	-3.3939	Down	2.07e-09	1.42e-08
Unigene27177_All	-3.3939	Down	3.13e-05	0.000135
CL355.Contig4_All	-3.3938	Down	3.97e-46	1.21e-44
Unigene23946_All	-3.3938	Down	2.48e-07	1.4e-06
CL5959.Contig4_All	-3.3937	Down	1.12e-19	1.44e-18
CL1420.Contig19_All	-3.3937	Down	1.56e-13	1.45e-12
Unigene7705_All	-3.3937	Down	3.13e-05	0.000135
CL7645.Contig10_All	-3.3936	Down	3.24e-52	1.14e-50
CL2965.Contig3_All	-3.3936	Down	1.38e-15	1.45e-14
CL6940.Contig1_All	-3.3936	Down	1.78e-11	1.44e-10
CL693.Contig18_All	-3.3936	Down	2.07e-09	1.42e-08
CL809.Contig6_All	-3.3936	Down	2.07e-09	1.42e-08
CL5392.Contig1_All	-3.3936	Down	2.48e-07	1.4e-06
CL4171.Contig4_All	-3.3936	Down	3.13e-05	0.000135
CL8179.Contig3_All	-3.3936	Down	3.13e-05	0.000135
Unigene25311_All	-3.3936	Down	3.13e-05	0.000135
CL9473.Contig3_All	-3.3935	Down	1.38e-15	1.45e-14
CL3323.Contig5_All	-3.3935	Down	2.48e-07	1.4e-06
CL11214.Contig1_All	-3.3935	Down	3.13e-05	0.000135
Unigene27166_All	-3.3935	Down	3.13e-05	0.000135
Unigene26026_All	-3.3934	Down	2.48e-07	1.4e-06
Unigene25249_All	-3.3934	Down	3.13e-05	0.000135
CL982.Contig4_All	-3.3933	Down	2.07e-09	1.42e-08
Unigene26414_All	-3.3933	Down	3.13e-05	0.000135
CL693.Contig19_All	-3.3926	Down	2.07e-09	1.42e-08
CL693.Contig29_All	-3.383	Down	1.52e-25	2.52e-24
CL5896.Contig2_All	-3.3828	Down	7.34e-146	8.34e-144
CL1030.Contig2_All	-3.3817	Down	1.01e-133	1.04e-131
Unigene23398_All	-3.3806	Down	1.47e-41	4e-40
CL7026.Contig3_All	-3.3756	Down	2.29e-45	6.88e-44
Unigene23285_All	-3.3753	Down	0	0
Unigene11113_All	-3.3745	Down	1.2e-287	3.16e-285
CL5078.Contig6_All	-3.3741	Down	2.94e-55	1.1e-53
CL11088.Contig1_All	-3.3733	Down	2.5e-27	4.45e-26
CL642.Contig1_All	-3.3712	Down	7.23e-83	4.27e-81
Unigene23960_All	-3.3674	Down	3.21e-11	2.54e-10
CL260.Contig6_All	-3.3673	Down	6.01e-51	2.06e-49
CL9193.Contig1_All	-3.3607	Down	3.73e-09	2.51e-08
CL8900.Contig1_All	-3.3606	Down	3.73e-09	2.51e-08
CL2193.Contig3_All	-3.3604	Down	3.73e-09	2.51e-08
Unigene26059_All	-3.3604	Down	3.73e-09	2.51e-08
CL12754.Contig3_All	-3.3603	Down	4.88e-25	7.95e-24
CL2785.Contig1_All	-3.3603	Down	3.99e-17	4.55e-16
Unigene6706_All	-3.3585	Down	1.51e-97	1.07e-95
CL1785.Contig1_All	-3.3571	Down	2.67e-58	1.06e-56
CL1402.Contig1_All	-3.356	Down	4.46e-15	4.55e-14
CL4319.Contig12_All	-3.3557	Down	4.46e-15	4.55e-14
CL3215.Contig1_All	-3.3555	Down	9.64e-158	1.19e-155
CL10899.Contig4_All	-3.3541	Down	8.6e-185	1.3e-182
CL4511.Contig2_All	-3.3511	Down	0	0
CL535.Contig5_All	-3.351	Down	4.48e-07	2.44e-06
CL1543.Contig3_All	-3.3495	Down	5.04e-13	4.52e-12
CL8735.Contig1_All	-3.3494	Down	2.52e-42	7.04e-41
CL905.Contig13_All	-3.3494	Down	5.04e-13	4.52e-12
CL220.Contig4_All	-3.3493	Down	8.75e-25	1.41e-23
Unigene23643_All	-3.3492	Down	4.48e-07	2.44e-06
CL3871.Contig3_All	-3.3491	Down	4.48e-07	2.44e-06
CL3232.Contig9_All	-3.3489	Down	5.04e-13	4.52e-12
CL5663.Contig2_All	-3.3458	Down	6.17e-50	2.06e-48
CL4214.Contig1_All	-3.3451	Down	9.56e-23	1.42e-21
CL347.Contig10_All	-3.3437	Down	7.16e-17	8.05e-16
CL1327.Contig12_All	-3.3414	Down	7.04e-46	2.14e-44
Unigene23229_All	-3.341	Down	5.76e-11	4.47e-10
Unigene25959_All	-3.3403	Down	5.76e-11	4.47e-10
CL3132.Contig3_All	-3.3398	Down	1.34e-101	9.94e-100
Unigene10473_All	-3.338	Down	1.57e-24	2.5e-23
Unigene7406_All	-3.338	Down	1.57e-24	2.5e-23
CL4854.Contig3_All	-3.3362	Down	8e-15	8.03e-14
CL548.Contig2_All	-3.331	Down	0	0
CL4173.Contig2_All	-3.327	Down	5.65e-05	0.000234
Unigene25117_All	-3.327	Down	5.65e-05	0.000234
CL11435.Contig1_All	-3.3269	Down	5.65e-05	0.000234
CL3384.Contig2_All	-3.3269	Down	5.65e-05	0.000234
CL8601.Contig1_All	-3.3268	Down	5.65e-05	0.000234
Unigene22567_All	-3.3268	Down	5.65e-05	0.000234
Unigene27404_All	-3.3268	Down	5.65e-05	0.000234
Unigene26146_All	-3.3267	Down	2.8e-24	4.42e-23
Unigene27132_All	-3.3267	Down	5.65e-05	0.000234
CL5122.Contig2_All	-3.3266	Down	6.48e-32	1.34e-30
Unigene22388_All	-3.3266	Down	5.65e-05	0.000234
Unigene25396_All	-3.3266	Down	5.65e-05	0.000234
Unigene25728_All	-3.3266	Down	5.65e-05	0.000234
Unigene27523_All	-3.3266	Down	5.65e-05	0.000234
CL7657.Contig3_All	-3.3265	Down	5.65e-05	0.000234
[truncated: 14,492 more rows]
