# Supplementary material for: Implications of polyploidy events on the phenotype, microstructure, and proteome of Paulownia australis
Source: PLoS One. 2017 Mar 8;12(3):e0172633. doi: 10.1371/journal.pone.0172633 (PMC5342211; doi:10.1371/journal.pone.0172633)
Supplement: S8 Table — (XLSX) [file pone.0172633.s011.xlsx]

## Sheet: GroupI
S9 Table. Analysis of the correlation between mRNA and protein abundance changes.+:up-regulated/increase abundance; -:down-regulated/decrease abundance
Protein_Acc	Quantition(N4/N2)	diff_Protein	GeneID	log2(N4/N2)	diff_gene
CL11946.Contig2_All	3.914	+	CL11946.Contig2_All	4.953	+
CL14.Contig1_All	0.789	-	CL14.Contig1_All	-4.6476	-
CL2638.Contig2_All	1.617	+	CL2638.Contig2_All	1.1263	+
CL4254.Contig1_All	1.7465	+	CL4254.Contig1_All	1.4796	+
CL7603.Contig4_All	0.5865	-	CL7603.Contig4_All	-2.8206	-
CL9240.Contig1_All	0.8415	-	CL9240.Contig1_All	-1.0556	-
Unigene14958_All	2.1675	+	Unigene14958_All	1.0129	+
Unigene22558_All	0.1215	-	Unigene22558_All	-10.8387	-
CL609.Contig2_All	0.1685	-	CL609.Contig2_All	-1.0031	-
CL4052.Contig1_All	0.216	-	CL4052.Contig1_All	-3.1655	-
CL4356.Contig2_All	0.2165	-	CL4356.Contig2_All	-1.8891	-
CL8298.Contig3_All	0.2195	-	CL8298.Contig3_All	-4.477	-
Unigene15559_All	0.234	-	Unigene15559_All	-2.5678	-
CL2283.Contig2_All	0.3035	-	CL2283.Contig2_All	-1.8412	-
Unigene1875_All	0.36	-	Unigene1875_All	-2.6379	-
CL10694.Contig1_All	0.3665	-	CL10694.Contig1_All	-1.1713	-
Unigene2220_All	0.376	-	Unigene2220_All	-1.4512	-
CL6637.Contig1_All	0.3875	-	CL6637.Contig1_All	-1.0134	-
Unigene6688_All	0.4	-	Unigene6688_All	-1.3003	-
CL3156.Contig2_All	0.406	-	CL3156.Contig2_All	-2.0933	-
CL9167.Contig2_All	0.406	-	CL9167.Contig2_All	-1.2032	-
CL9314.Contig3_All	0.408	-	CL9314.Contig3_All	-1.4433	-
Unigene8670_All	0.43	-	Unigene8670_All	-1.6301	-
CL7641.Contig2_All	0.456	-	CL7641.Contig2_All	-3.8843	-
Unigene8930_All	0.4625	-	Unigene8930_All	-1.8368	-
CL2728.Contig1_All	0.4945	-	CL2728.Contig1_All	-2.3614	-
Unigene26319_All	0.508	-	Unigene26319_All	-4.7417	-
CL6892.Contig2_All	0.5175	-	CL6892.Contig2_All	-2.4092	-
Unigene4450_All	0.5185	-	Unigene4450_All	-2.39	-
CL7461.Contig5_All	0.5435	-	CL7461.Contig5_All	-1.1997	-
Unigene2055_All	0.5445	-	Unigene2055_All	-1.0563	-
CL5986.Contig2_All	0.555	-	CL5986.Contig2_All	-1.9511	-
Unigene8360_All	0.56	-	Unigene8360_All	-1.1559	-
CL5634.Contig1_All	0.567	-	CL5634.Contig1_All	-1.1809	-
CL5633.Contig2_All	0.5705	-	CL5633.Contig2_All	-1.6639	-
CL7348.Contig2_All	0.5775	-	CL7348.Contig2_All	-2.289	-
Unigene19872_All	0.6035	-	Unigene19872_All	-1.1799	-
CL11551.Contig1_All	0.616	-	CL11551.Contig1_All	-1.544	-
CL4597.Contig3_All	0.6315	-	CL4597.Contig3_All	-1.5903	-
CL1106.Contig1_All	0.6355	-	CL1106.Contig1_All	-1.1028	-
CL3819.Contig4_All	0.642	-	CL3819.Contig4_All	-1.3829	-
CL10098.Contig1_All	0.6735	-	CL10098.Contig1_All	-1.0896	-
CL8494.Contig1_All	0.702	-	CL8494.Contig1_All	-1.8723	-
CL3978.Contig3_All	0.71	-	CL3978.Contig3_All	-1.5956	-
CL5265.Contig1_All	0.7275	-	CL5265.Contig1_All	-1.7919	-
CL12208.Contig1_All	0.746	-	CL12208.Contig1_All	-1.4217	-
CL5791.Contig7_All	0.777	-	CL5791.Contig7_All	-2.3605	-
CL6450.Contig1_All	0.777	-	CL6450.Contig1_All	-4.8344	-
CL424.Contig2_All	1.2675	+	CL424.Contig2_All	1.1715	+
CL472.Contig1_All	1.301	+	CL472.Contig1_All	1.3512	+
CL11444.Contig2_All	1.412	+	CL11444.Contig2_All	3.6567	+
CL4260.Contig1_All	1.4365	+	CL4260.Contig1_All	2.3117	+
Unigene12776_All	1.563	+	Unigene12776_All	1.1894	+
CL9792.Contig2_All	1.574	+	CL9792.Contig2_All	1.0024	+
CL10063.Contig1_All	1.5905	+	CL10063.Contig1_All	1.4308	+
CL6.Contig1_All	1.6145	+	CL6.Contig1_All	1.6229	+
CL10572.Contig1_All	1.623	+	CL10572.Contig1_All	1.3599	+
CL142.Contig1_All	1.6365	+	CL142.Contig1_All	2.1756	+
CL7066.Contig2_All	1.6635	+	CL7066.Contig2_All	3.1692	+
CL5267.Contig2_All	1.759	+	CL5267.Contig2_All	2.0223	+
CL11454.Contig3_All	1.766	+	CL11454.Contig3_All	1.1876	+
CL10415.Contig1_All	1.8075	+	CL10415.Contig1_All	2.0657	+
CL2976.Contig1_All	1.8265	+	CL2976.Contig1_All	1.5818	+
CL9312.Contig1_All	1.8805	+	CL9312.Contig1_All	4.4581	+
CL2953.Contig1_All	1.9225	+	CL2953.Contig1_All	1.2396	+
Unigene19914_All	1.9755	+	Unigene19914_All	2.6015	+
CL9851.Contig1_All	1.992	+	CL9851.Contig1_All	1.6685	+
CL2455.Contig2_All	2.024	+	CL2455.Contig2_All	2.0454	+
CL1818.Contig2_All	2.088	+	CL1818.Contig2_All	1.0336	+
CL2035.Contig1_All	2.1185	+	CL2035.Contig1_All	2.1194	+
Unigene8359_All	2.1655	+	Unigene8359_All	1.7215	+
CL8404.Contig1_All	2.221	+	CL8404.Contig1_All	4.3896	+
CL8370.Contig3_All	2.2255	+	CL8370.Contig3_All	1.4555	+
CL5678.Contig1_All	2.3545	+	CL5678.Contig1_All	1.3571	+
CL5858.Contig1_All	2.3745	+	CL5858.Contig1_All	3.942	+
CL6412.Contig3_All	2.3765	+	CL6412.Contig3_All	1.6472	+
Unigene10559_All	2.4265	+	Unigene10559_All	1.1381	+
CL6975.Contig1_All	2.6595	+	CL6975.Contig1_All	1.1018	+
CL3680.Contig1_All	2.787	+	CL3680.Contig1_All	4.3231	+
CL6000.Contig3_All	2.824	+	CL6000.Contig3_All	1.1593	+
Unigene10512_All	2.864	+	Unigene10512_All	1.2585	+
CL2456.Contig1_All	3.058	+	CL2456.Contig1_All	1.8412	+
CL10475.Contig1_All	3.0625	+	CL10475.Contig1_All	1.0923	+
Unigene1681_All	3.195	+	Unigene1681_All	1.655	+
CL10367.Contig1_All	5.0005	+	CL10367.Contig1_All	1.0947	+
CL11672.Contig2_All	5.055	+	CL11672.Contig2_All	4.2821	+
CL11359.Contig1_All	5.0765	+	CL11359.Contig1_All	1.0192	+
Unigene9612_All	5.112	+	Unigene9612_All	1.4858	+

## Sheet: GroupII
Protein_Acc	Quantition(N4/N2)	diff_Protein	Correlation_Acc	GeneID	log2(N4/N2)	diff_gene
CL4988.Contig1_All	1.2865	+	CL4988.Contig1_All	CL4988.Contig1_All	-1.1606	-
CL4954.Contig1_All	1.597	+	CL4954.Contig1_All	CL4954.Contig1_All	-2.6553	-
CL11883.Contig1_All	0.758	-	CL11883.Contig1_All	CL11883.Contig1_All	2.1064	+
CL5825.Contig1_All	2.025	+	CL5825.Contig1_All	CL5825.Contig1_All	-3.5907	-
CL3460.Contig1_All	2.579	+	CL3460.Contig1_All	CL3460.Contig1_All	-3.1893	-
CL10651.Contig1_All	0.7695	-	CL10651.Contig1_All	CL10651.Contig1_All	1.3642	+
CL1029.Contig3_All	1.2245	+	CL1029.Contig3_All	CL1029.Contig3_All	-1.5337	-
CL2871.Contig5_All	1.7335	+	CL2871.Contig5_All	CL2871.Contig5_All	-1.2679	-
CL12587.Contig2_All	0.504	-	CL12587.Contig2_All	CL12587.Contig2_All	2.1378	+
CL5633.Contig4_All	0.46	-	CL5633.Contig4_All	CL5633.Contig4_All	1.1998	+
CL11761.Contig4_All	1.2155	+	CL11761.Contig4_All	CL11761.Contig4_All	-2.2667	-
CL4455.Contig2_All	0.7105	-	CL4455.Contig2_All	CL4455.Contig2_All	1.2065	+
CL4410.Contig2_All	2.416	+	CL4410.Contig2_All	CL4410.Contig2_All	-2.035	-
CL2720.Contig1_All	2.2295	+	CL2720.Contig1_All	CL2720.Contig1_All	-1.1972	-
CL8540.Contig1_All	1.99	+	CL8540.Contig1_All	CL8540.Contig1_All	-2.7952	-
CL3732.Contig1_All	1.5605	+	CL3732.Contig1_All	CL3732.Contig1_All	-1.0095	-
Unigene17715_All	1.326	+	Unigene17715_All	Unigene17715_All	-1.8111	-
CL2555.Contig1_All	1.745	+	CL2555.Contig1_All	CL2555.Contig1_All	-2.0116	-
Unigene6284_All	2.1775	+	Unigene6284_All	Unigene6284_All	-3.1042	-
CL4511.Contig1_All	0.6825	-	CL4511.Contig1_All	CL4511.Contig1_All	2.5473	+
Unigene21939_All	0.552	-	Unigene21939_All	Unigene21939_All	2.1007	+
CL9144.Contig1_All	0.5355	-	CL9144.Contig1_All	CL9144.Contig1_All	2.3899	+
CL6442.Contig1_All	1.442	+	CL6442.Contig1_All	CL6442.Contig1_All	-1.0044	-
Unigene21993_All	3.8455	+	Unigene21993_All	Unigene21993_All	-1.9304	-
Unigene20016_All	1.486	+	Unigene20016_All	Unigene20016_All	-2.0332	-
Unigene6587_All	1.86	+	Unigene6587_All	Unigene6587_All	-2.3991	-
Unigene20527_All	0.807	-	Unigene20527_All	Unigene20527_All	1.2807	+
CL4052.Contig3_All	0.6715	-	CL4052.Contig3_All	CL4052.Contig3_All	1.353	+
CL2839.Contig3_All	1.773	+	CL2839.Contig3_All	CL2839.Contig3_All	-1.2034	-
Unigene12762_All	1.8525	+	Unigene12762_All	Unigene12762_All	-5.3207	-
CL6467.Contig2_All	2.1055	+	CL6467.Contig2_All	CL6467.Contig2_All	-2.9232	-
CL5615.Contig1_All	0.611	-	CL5615.Contig1_All	CL5615.Contig1_All	2.6554	+
Unigene4318_All	1.3505	+	Unigene4318_All	Unigene4318_All	-1.2046	-
CL4480.Contig1_All	2.353	+	CL4480.Contig1_All	CL4480.Contig1_All	-3.8217	-
CL1567.Contig2_All	2.578	+	CL1567.Contig2_All	CL1567.Contig2_All	-1.3826	-
CL2568.Contig1_All	2.139	+	CL2568.Contig1_All	CL2568.Contig1_All	-1.4696	-
Unigene14022_All	4.684	+	Unigene14022_All	Unigene14022_All	-1.2868	-
CL4353.Contig6_All	1.5575	+	CL4353.Contig6_All	CL4353.Contig6_All	-1.766	-
CL1731.Contig5_All	0.62	-	CL1731.Contig5_All	CL1731.Contig5_All	1.0091	+
Unigene19800_All	4.7665	+	Unigene19800_All	Unigene19800_All	-3.8058	-
CL686.Contig4_All	2.0135	+	CL686.Contig4_All	CL686.Contig4_All	-1.5429	-

## Sheet: GroupIII
Protein_Acc	Quantition(N4/N2)	diff_Protein	Correlation_Acc	GeneID	log2(N4/N2)	diff_gene
CL9905.Contig1_All	2.1385		CL9905.Contig1_All	CL9905.Contig1_All	3.6432	+
CL8178.Contig2_All	1.0815		CL8178.Contig2_All	CL8178.Contig2_All	-3.0893	-
CL5656.Contig2_All	0.6555		CL5656.Contig2_All	CL5656.Contig2_All	-1.9009	-
CL4412.Contig1_All	0.9615		CL4412.Contig1_All	CL4412.Contig1_All	1.0383	+
CL9845.Contig2_All	1.1045		CL9845.Contig2_All	CL9845.Contig2_All	1.2049	+
CL11225.Contig2_All	0.947		CL11225.Contig2_All	CL11225.Contig2_All	-4.0394	-
Unigene6598_All	1.1535		Unigene6598_All	Unigene6598_All	1.9301	+
Unigene21739_All	1.372		Unigene21739_All	Unigene21739_All	-1.0406	-
CL6441.Contig1_All	1.0715		CL6441.Contig1_All	CL6441.Contig1_All	-1.2031	-
CL4356.Contig3_All	1.034		CL4356.Contig3_All	CL4356.Contig3_All	1.4789	+
CL11672.Contig1_All	0.021		CL11672.Contig1_All	CL11672.Contig1_All	-1.4515	-
CL7599.Contig1_All	2.718		CL7599.Contig1_All	CL7599.Contig1_All	2.2513	+
CL5374.Contig2_All	0.6		CL5374.Contig2_All	CL5374.Contig2_All	1.1084	+
Unigene156_All	0.296		Unigene156_All	Unigene156_All	-1.1822	-
CL3498.Contig1_All	0.7925		CL3498.Contig1_All	CL3498.Contig1_All	-1.8852	-
CL2442.Contig3_All	1.2235		CL2442.Contig3_All	CL2442.Contig3_All	1.0298	+
Unigene6842_All	2.643		Unigene6842_All	Unigene6842_All	1.3405	+
CL609.Contig5_All	1.1965		CL609.Contig5_All	CL609.Contig5_All	1.0748	+
CL11396.Contig1_All	0.653		CL11396.Contig1_All	CL11396.Contig1_All	1.584	+
CL1477.Contig5_All	0.447		CL1477.Contig5_All	CL1477.Contig5_All	-1.0937	-
CL796.Contig3_All	1.0425		CL796.Contig3_All	CL796.Contig3_All	-1.3748	-
CL7810.Contig1_All	0.808		CL7810.Contig1_All	CL7810.Contig1_All	-4.0218	-
CL8743.Contig2_All	0.9635		CL8743.Contig2_All	CL8743.Contig2_All	3.3514	+
CL3081.Contig4_All	0.8605		CL3081.Contig4_All	CL3081.Contig4_All	-1.0895	-
CL6033.Contig1_All	1.7175		CL6033.Contig1_All	CL6033.Contig1_All	1.1871	+
CL250.Contig4_All	0.8315		CL250.Contig4_All	CL250.Contig4_All	-2.8334	-
Unigene4468_All	0.8995		Unigene4468_All	Unigene4468_All	-1.167	-
CL4052.Contig2_All	0.633		CL4052.Contig2_All	CL4052.Contig2_All	1.5751	+
CL4401.Contig1_All	1.074		CL4401.Contig1_All	CL4401.Contig1_All	1.8958	+
CL8021.Contig3_All	0.781		CL8021.Contig3_All	CL8021.Contig3_All	-4.8811	-
Unigene10630_All	0.928		Unigene10630_All	Unigene10630_All	-1.3479	-
CL5194.Contig1_All	0.9655		CL5194.Contig1_All	CL5194.Contig1_All	1.2314	+
CL8463.Contig3_All	0.699		CL8463.Contig3_All	CL8463.Contig3_All	1.7581	+
Unigene13336_All	0.9785		Unigene13336_All	Unigene13336_All	1.1347	+
CL8553.Contig1_All	0.4445		CL8553.Contig1_All	CL8553.Contig1_All	-1.192	-
CL5024.Contig1_All	1.178		CL5024.Contig1_All	CL5024.Contig1_All	2.7368	+
Unigene4459_All	2.3135		Unigene4459_All	Unigene4459_All	1.3048	+
Unigene2659_All	0.881		Unigene2659_All	Unigene2659_All	2.2417	+
CL10206.Contig2_All	0.8425		CL10206.Contig2_All	CL10206.Contig2_All	1.2057	+
Unigene22187_All	0.956		Unigene22187_All	Unigene22187_All	1.0432	+
CL3972.Contig1_All	0.32		CL3972.Contig1_All	CL3972.Contig1_All	-1.0514	-
CL11911.Contig1_All	0.9985		CL11911.Contig1_All	CL11911.Contig1_All	-1.3291	-
CL11708.Contig1_All	0.6935		CL11708.Contig1_All	CL11708.Contig1_All	1.3303	+
CL9913.Contig1_All	0.951		CL9913.Contig1_All	CL9913.Contig1_All	1.1426	+
CL5249.Contig2_All	0.944		CL5249.Contig2_All	CL5249.Contig2_All	2.5823	+
CL2105.Contig1_All	1.161		CL2105.Contig1_All	CL2105.Contig1_All	-1.3769	-
Unigene20896_All	2		Unigene20896_All	Unigene20896_All	3.0397	+
CL3652.Contig1_All	1.606		CL3652.Contig1_All	CL3652.Contig1_All	2.2071	+
CL9167.Contig1_All	0.9185		CL9167.Contig1_All	CL9167.Contig1_All	3.8938	+
CL5753.Contig3_All	0.943		CL5753.Contig3_All	CL5753.Contig3_All	-4.201	-
CL1803.Contig13_All	1.0235		CL1803.Contig13_All	CL1803.Contig13_All	-2.5137	-
CL3418.Contig1_All	0.7525		CL3418.Contig1_All	CL3418.Contig1_All	1.2478	+
CL928.Contig1_All	1.3505		CL928.Contig1_All	CL928.Contig1_All	-1.5928	-
CL3926.Contig3_All	3.8645		CL3926.Contig3_All	CL3926.Contig3_All	2.6105	+
CL11178.Contig2_All	1.259		CL11178.Contig2_All	CL11178.Contig2_All	-2.4267	-
CL974.Contig8_All	1.44		CL974.Contig8_All	CL974.Contig8_All	1.5885	+
CL240.Contig2_All	0.9205		CL240.Contig2_All	CL240.Contig2_All	-1.3293	-
CL10368.Contig1_All	0.6955		CL10368.Contig1_All	CL10368.Contig1_All	1.4744	+
CL225.Contig1_All	0.75		CL225.Contig1_All	CL225.Contig1_All	1.2507	+
CL7860.Contig3_All	1.0445		CL7860.Contig3_All	CL7860.Contig3_All	2.5697	+
CL8735.Contig1_All	0.3155		CL8735.Contig1_All	CL8735.Contig1_All	-3.3494	-
CL1726.Contig2_All	0.945		CL1726.Contig2_All	CL1726.Contig2_All	2.0386	+
CL3297.Contig1_All	1.173		CL3297.Contig1_All	CL3297.Contig1_All	-3.0677	-
CL10680.Contig3_All	1.126		CL10680.Contig3_All	CL10680.Contig3_All	-1.3473	-
Unigene34441_All	1.739		Unigene34441_All	Unigene34441_All	2.5251	+
Unigene6244_All	1.328		Unigene6244_All	Unigene6244_All	-1.4113	-
Unigene4343_All	2.396		Unigene4343_All	Unigene4343_All	1.3398	+
Unigene1634_All	0.9815		Unigene1634_All	Unigene1634_All	-1.6019	-
Unigene17252_All	0.7745		Unigene17252_All	Unigene17252_All	-1.0547	-
CL5868.Contig1_All	0.756		CL5868.Contig1_All	CL5868.Contig1_All	4.0011	+
CL10595.Contig1_All	1.258		CL10595.Contig1_All	CL10595.Contig1_All	-3.8756	-
CL6416.Contig1_All	1.6485		CL6416.Contig1_All	CL6416.Contig1_All	1.2022	+
Unigene27045_All	0.2905		Unigene27045_All	Unigene27045_All	-4.1825	-
CL870.Contig3_All	1.1385		CL870.Contig3_All	CL870.Contig3_All	1.5464	+
CL8487.Contig1_All	1.2875		CL8487.Contig1_All	CL8487.Contig1_All	3.6341	+
CL3009.Contig1_All	1.0195		CL3009.Contig1_All	CL3009.Contig1_All	-2.1753	-
CL11363.Contig1_All	0.99		CL11363.Contig1_All	CL11363.Contig1_All	-1.5007	-
CL7474.Contig1_All	1.3235		CL7474.Contig1_All	CL7474.Contig1_All	1.0958	+
Unigene1200_All	1.595		Unigene1200_All	Unigene1200_All	1.1929	+
CL2910.Contig2_All	0.525		CL2910.Contig2_All	CL2910.Contig2_All	1.1299	+
Unigene13352_All	0.6585		Unigene13352_All	Unigene13352_All	-1.1269	-
Unigene21756_All	1.001		Unigene21756_All	Unigene21756_All	2.1065	+
Unigene8616_All	1.2165		Unigene8616_All	Unigene8616_All	1.1237	+
CL1501.Contig1_All	0.9435		CL1501.Contig1_All	CL1501.Contig1_All	1.5902	+
CL3926.Contig1_All	1.233		CL3926.Contig1_All	CL3926.Contig1_All	-1.2721	-
Unigene15025_All	0.8875		Unigene15025_All	Unigene15025_All	-1.2165	-
CL11812.Contig1_All	0.5565		CL11812.Contig1_All	CL11812.Contig1_All	2.62	+
CL1804.Contig6_All	0.423		CL1804.Contig6_All	CL1804.Contig6_All	-1.3609	-
CL12025.Contig2_All	0.676		CL12025.Contig2_All	CL12025.Contig2_All	-3.4139	-
CL10736.Contig2_All	0.51		CL10736.Contig2_All	CL10736.Contig2_All	-1.2646	-
Unigene3907_All	1.077		Unigene3907_All	Unigene3907_All	1.1169	+
CL10896.Contig1_All	1.1615		CL10896.Contig1_All	CL10896.Contig1_All	-4.4374	-
CL7107.Contig2_All	1.513		CL7107.Contig2_All	CL7107.Contig2_All	-5.3209	-
Unigene9321_All	0.914		Unigene9321_All	Unigene9321_All	1.5083	+
CL9677.Contig1_All	3.91		CL9677.Contig1_All	CL9677.Contig1_All	1.1976	+
Unigene8734_All	0.961		Unigene8734_All	Unigene8734_All	-2.1632	-
CL12167.Contig1_All	1.5625		CL12167.Contig1_All	CL12167.Contig1_All	2.0237	+
CL1072.Contig2_All	1.6685		CL1072.Contig2_All	CL1072.Contig2_All	1.2834	+
CL5088.Contig1_All	1.4125		CL5088.Contig1_All	CL5088.Contig1_All	-1.3341	-
Unigene17662_All	1.3005		Unigene17662_All	Unigene17662_All	1.4179	+
CL11414.Contig3_All	1.7975		CL11414.Contig3_All	CL11414.Contig3_All	-1.0602	-
CL3215.Contig1_All	1.037		CL3215.Contig1_All	CL3215.Contig1_All	-3.3555	-
CL4322.Contig3_All	1.1885		CL4322.Contig3_All	CL4322.Contig3_All	-1.3592	-
CL9900.Contig1_All	0.602		CL9900.Contig1_All	CL9900.Contig1_All	-2.3698	-
CL317.Contig2_All	0.1375		CL317.Contig2_All	CL317.Contig2_All	-2.2461	-
CL3326.Contig1_All	0.732		CL3326.Contig1_All	CL3326.Contig1_All	-1.5997	-
CL5202.Contig2_All	1.1515		CL5202.Contig2_All	CL5202.Contig2_All	-2.0705	-
CL12197.Contig2_All	1.299		CL12197.Contig2_All	CL12197.Contig2_All	-4.9465	-
CL11678.Contig1_All	0.916		CL11678.Contig1_All	CL11678.Contig1_All	-2.4786	-
CL3081.Contig2_All	0.646		CL3081.Contig2_All	CL3081.Contig2_All	1.9103	+
CL7300.Contig1_All	1.0045		CL7300.Contig1_All	CL7300.Contig1_All	1.6902	+
CL8975.Contig1_All	1.3115		CL8975.Contig1_All	CL8975.Contig1_All	2.6706	+
CL6832.Contig1_All	1.4945		CL6832.Contig1_All	CL6832.Contig1_All	1.7893	+
CL887.Contig1_All	0.7315		CL887.Contig1_All	CL887.Contig1_All	-1.5273	-
CL120.Contig10_All	1.218		CL120.Contig10_All	CL120.Contig10_All	2.6018	+
CL8688.Contig3_All	1.9275		CL8688.Contig3_All	CL8688.Contig3_All	1.1765	+
Unigene36484_All	1.2365		Unigene36484_All	Unigene36484_All	6.7847	+
CL3855.Contig1_All	2.7445		CL3855.Contig1_All	CL3855.Contig1_All	4.0207	+
CL4197.Contig2_All	0.9385		CL4197.Contig2_All	CL4197.Contig2_All	-1.893	-
Unigene2071_All	0.8815		Unigene2071_All	Unigene2071_All	1.4136	+
CL7878.Contig1_All	1.562		CL7878.Contig1_All	CL7878.Contig1_All	-1.9526	-
CL5709.Contig1_All	0.583		CL5709.Contig1_All	CL5709.Contig1_All	-1.2808	-
CL3495.Contig1_All	0.77		CL3495.Contig1_All	CL3495.Contig1_All	-1.4046	-
CL5900.Contig2_All	1.1825		CL5900.Contig2_All	CL5900.Contig2_All	1.323	+
CL9362.Contig1_All	0.879		CL9362.Contig1_All	CL9362.Contig1_All	-2.7958	-
CL2728.Contig2_All	1.2285		CL2728.Contig2_All	CL2728.Contig2_All	1.6394	+
CL3982.Contig5_All	1.315		CL3982.Contig5_All	CL3982.Contig5_All	2.6657	+
CL779.Contig4_All	0.2905		CL779.Contig4_All	CL779.Contig4_All	-2.3259	-
Unigene26045_All	0.4465		Unigene26045_All	Unigene26045_All	-6.3039	-
Unigene196_All	1.031		Unigene196_All	Unigene196_All	1.4112	+
CL4605.Contig1_All	0.2455		CL4605.Contig1_All	CL4605.Contig1_All	-6.1435	-
CL2705.Contig2_All	0.787		CL2705.Contig2_All	CL2705.Contig2_All	2.6168	+
Unigene8603_All	0.868		Unigene8603_All	Unigene8603_All	-1.2487	-
CL62.Contig1_All	2.4665		CL62.Contig1_All	CL62.Contig1_All	1.2843	+
Unigene6057_All	1.1005		Unigene6057_All	Unigene6057_All	-1.5992	-
CL603.Contig2_All	0.626		CL603.Contig2_All	CL603.Contig2_All	-4.6531	-
Unigene11048_All	1.0345		Unigene11048_All	Unigene11048_All	-1.051	-
Unigene15572_All	1.592		Unigene15572_All	Unigene15572_All	-1.0121	-
CL7955.Contig1_All	1.487		CL7955.Contig1_All	CL7955.Contig1_All	4.8429	+
CL565.Contig2_All	1.0785		CL565.Contig2_All	CL565.Contig2_All	-2.1279	-
CL4277.Contig6_All	1.066		CL4277.Contig6_All	CL4277.Contig6_All	-2.6963	-
CL2935.Contig1_All	1.401		CL2935.Contig1_All	CL2935.Contig1_All	2.8286	+
CL3043.Contig5_All	0.771		CL3043.Contig5_All	CL3043.Contig5_All	-1.5532	-
CL3236.Contig2_All	0.926		CL3236.Contig2_All	CL3236.Contig2_All	-2.2954	-
CL12644.Contig1_All	0.8825		CL12644.Contig1_All	CL12644.Contig1_All	-1.8011	-
CL3303.Contig3_All	1.3595		CL3303.Contig3_All	CL3303.Contig3_All	-2.5845	-
CL4744.Contig2_All	0.907		CL4744.Contig2_All	CL4744.Contig2_All	-1.2307	-
CL3651.Contig2_All	1.3165		CL3651.Contig2_All	CL3651.Contig2_All	1.768	+
CL9047.Contig1_All	0.9915		CL9047.Contig1_All	CL9047.Contig1_All	-1.6888	-
CL2766.Contig1_All	1.8345		CL2766.Contig1_All	CL2766.Contig1_All	-1.3566	-
CL11904.Contig4_All	1.018		CL11904.Contig4_All	CL11904.Contig4_All	-1.0534	-
Unigene6461_All	1.0825		Unigene6461_All	Unigene6461_All	-1.666	-
CL11031.Contig1_All	1.1135		CL11031.Contig1_All	CL11031.Contig1_All	-1.7886	-
CL2275.Contig1_All	0.057		CL2275.Contig1_All	CL2275.Contig1_All	-3.0478	-
CL7879.Contig1_All	1.0945		CL7879.Contig1_All	CL7879.Contig1_All	1.0862	+
CL4502.Contig1_All	1.1205		CL4502.Contig1_All	CL4502.Contig1_All	-1.6892	-
CL2884.Contig1_All	1.291		CL2884.Contig1_All	CL2884.Contig1_All	-1.1084	-
Unigene23616_All	2.728		Unigene23616_All	Unigene23616_All	-4.1035	-
CL10491.Contig1_All	1.18		CL10491.Contig1_All	CL10491.Contig1_All	-2.7133	-
CL12440.Contig3_All	1.02		CL12440.Contig3_All	CL12440.Contig3_All	1.2336	+
CL7645.Contig11_All	0.468		CL7645.Contig11_All	CL7645.Contig11_All	-2.8666	-
CL12043.Contig1_All	2.917		CL12043.Contig1_All	CL12043.Contig1_All	2.0605	+
Unigene20989_All	0.2165		Unigene20989_All	Unigene20989_All	-4.8507	-
CL280.Contig1_All	0.513		CL280.Contig1_All	CL280.Contig1_All	-1.2369	-
CL7070.Contig2_All	2.36		CL7070.Contig2_All	CL7070.Contig2_All	9.1671	+
CL5377.Contig1_All	1.1645		CL5377.Contig1_All	CL5377.Contig1_All	-1.0199	-
CL11256.Contig2_All	0.9165		CL11256.Contig2_All	CL11256.Contig2_All	-1.0055	-
CL3533.Contig1_All	0.5125		CL3533.Contig1_All	CL3533.Contig1_All	-1.3128	-
CL446.Contig1_All	1.036		CL446.Contig1_All	CL446.Contig1_All	-1.5343	-
CL143.Contig2_All	1.117		CL143.Contig2_All	CL143.Contig2_All	-1.1858	-
CL6176.Contig1_All	1.362		CL6176.Contig1_All	CL6176.Contig1_All	-1.7648	-

## Sheet: GroupIV
Protein_Acc	Quantition(N4/N2)	diff_Protein	Correlation_Acc	GeneID	log2(N4/N2)	diff_gene
CL12178.Contig2_All	1.7545	+	CL12178.Contig2_All	CL12178.Contig2_All	0.6906
CL6063.Contig3_All	0.6775	-	CL6063.Contig3_All	CL6063.Contig3_All	-0.8441
CL9658.Contig1_All	1.261	+	CL9658.Contig1_All	CL9658.Contig1_All	0.3058
Unigene10792_All	0.4825	-	Unigene10792_All	Unigene10792_All	-0.3872
Unigene22200_All	1.724	+	Unigene22200_All	Unigene22200_All	0.7919
Unigene22279_All	0.281	-	Unigene22279_All	Unigene22279_All	-0.6123
CL12765.Contig2_All	2.1035	+	CL12765.Contig2_All	CL12765.Contig2_All	0.0946
CL2279.Contig11_All	0.6305	-	CL2279.Contig11_All	CL2279.Contig11_All	0.0657
CL7587.Contig2_All	1.5135	+	CL7587.Contig2_All	CL7587.Contig2_All	0.1373
CL1181.Contig2_All	0.3095	-	CL1181.Contig2_All	CL1181.Contig2_All	0.0083
Unigene6131_All	1.7635	+	Unigene6131_All	Unigene6131_All	-0.3103
CL1110.Contig2_All	1.2805	+	CL1110.Contig2_All	CL1110.Contig2_All	-0.1879
CL4646.Contig1_All	1.453	+	CL4646.Contig1_All	CL4646.Contig1_All	-0.0156
Unigene6127_All	1.33	+	Unigene6127_All	Unigene6127_All	0.1341
CL2819.Contig2_All	1.204	+	CL2819.Contig2_All	CL2819.Contig2_All	0.9769
Unigene12768_All	1.3635	+	Unigene12768_All	Unigene12768_All	-0.3088
CL10211.Contig2_All	0.532	-	CL10211.Contig2_All	CL10211.Contig2_All	0.0657
CL10076.Contig2_All	1.452	+	CL10076.Contig2_All	CL10076.Contig2_All	-0.0238
CL5453.Contig2_All	0.74	-	CL5453.Contig2_All	CL5453.Contig2_All	-0.2499
CL8562.Contig2_All	2.1145	+	CL8562.Contig2_All	CL8562.Contig2_All	0.1403
CL4726.Contig1_All	12.578	+	CL4726.Contig1_All	CL4726.Contig1_All	-0.0031
CL1263.Contig1_All	0.8425	-	CL1263.Contig1_All	CL1263.Contig1_All	-0.0423
Unigene3053_All	0.1025	-	Unigene3053_All	Unigene3053_All	0.0244
CL10071.Contig2_All	0.7705	-	CL10071.Contig2_All	CL10071.Contig2_All	0.6022
Unigene1663_All	2.149	+	Unigene1663_All	Unigene1663_All	-0.5869
Unigene8803_All	0.6785	-	Unigene8803_All	Unigene8803_All	-0.3572
Unigene15591_All	0.678	-	Unigene15591_All	Unigene15591_All	-0.1163
CL12035.Contig1_All	0.423	-	CL12035.Contig1_All	CL12035.Contig1_All	0.26
CL5396.Contig1_All	1.735	+	CL5396.Contig1_All	CL5396.Contig1_All	-0.4813
Unigene4307_All	2.747	+	Unigene4307_All	Unigene4307_All	0.317
CL1558.Contig3_All	0.6535	-	CL1558.Contig3_All	CL1558.Contig3_All	-0.4303
CL9344.Contig1_All	2.628	+	CL9344.Contig1_All	CL9344.Contig1_All	-0.7641
CL4111.Contig2_All	1.5355	+	CL4111.Contig2_All	CL4111.Contig2_All	-0.1013
CL3682.Contig4_All	0.7345	-	CL3682.Contig4_All	CL3682.Contig4_All	0.4099
CL7371.Contig1_All	1.848	+	CL7371.Contig1_All	CL7371.Contig1_All	-0.2012
Unigene15518_All	0.6725	-	Unigene15518_All	Unigene15518_All	-0.5676
CL5251.Contig2_All	0.665	-	CL5251.Contig2_All	CL5251.Contig2_All	0.1323
Unigene15585_All	0.6255	-	Unigene15585_All	Unigene15585_All	0.4313
CL1573.Contig1_All	0.6745	-	CL1573.Contig1_All	CL1573.Contig1_All	0.0311
CL5847.Contig1_All	1.6235	+	CL5847.Contig1_All	CL5847.Contig1_All	-0.1801
Unigene19571_All	1.361	+	Unigene19571_All	Unigene19571_All	0.2202
CL6218.Contig1_All	0.719	-	CL6218.Contig1_All	CL6218.Contig1_All	0.2243
Unigene6088_All	0.6305	-	Unigene6088_All	Unigene6088_All	-0.0845
CL10173.Contig1_All	2.018	+	CL10173.Contig1_All	CL10173.Contig1_All	-0.606
CL10210.Contig4_All	1.7675	+	CL10210.Contig4_All	CL10210.Contig4_All	0.5042
CL12487.Contig2_All	1.709	+	CL12487.Contig2_All	CL12487.Contig2_All	-0.1759
Unigene10679_All	1.6685	+	Unigene10679_All	Unigene10679_All	-0.0984
CL12418.Contig1_All	0.748	-	CL12418.Contig1_All	CL12418.Contig1_All	0.0479
CL3368.Contig1_All	0.704	-	CL3368.Contig1_All	CL3368.Contig1_All	0.573
Unigene11050_All	0.6675	-	Unigene11050_All	Unigene11050_All	-0.5003
CL2907.Contig1_All	2.152	+	CL2907.Contig1_All	CL2907.Contig1_All	0.1236
CL6952.Contig3_All	2.2485	+	CL6952.Contig3_All	CL6952.Contig3_All	0.0104
CL11342.Contig1_All	1.2325	+	CL11342.Contig1_All	CL11342.Contig1_All	0.0088
CL11630.Contig2_All	0.671	-	CL11630.Contig2_All	CL11630.Contig2_All	0.1808
CL887.Contig2_All	0.602	-	CL887.Contig2_All	CL887.Contig2_All	-0.3869
Unigene14974_All	1.346	+	Unigene14974_All	Unigene14974_All	-0.6169
CL6796.Contig1_All	0.616	-	CL6796.Contig1_All	CL6796.Contig1_All	0.429
Unigene20418_All	1.4075	+	Unigene20418_All	Unigene20418_All	1.1812
CL1718.Contig3_All	1.648	+	CL1718.Contig3_All	CL1718.Contig3_All	0.1171
CL5470.Contig3_All	0.6375	-	CL5470.Contig3_All	CL5470.Contig3_All	-0.1377
CL9264.Contig2_All	2.4295	+	CL9264.Contig2_All	CL9264.Contig2_All	-0.3717
CL7134.Contig2_All	0.7415	-	CL7134.Contig2_All	CL7134.Contig2_All	0.0047
CL8780.Contig1_All	1.4995	+	CL8780.Contig1_All	CL8780.Contig1_All	0.9839
CL5470.Contig1_All	1.4215	+	CL5470.Contig1_All	CL5470.Contig1_All	-0.0479
CL1524.Contig1_All	1.406	+	CL1524.Contig1_All	CL1524.Contig1_All	0.2869
CL327.Contig1_All	0.435	-	CL327.Contig1_All	CL327.Contig1_All	0.2737
CL4031.Contig2_All	1.405	+	CL4031.Contig2_All	CL4031.Contig2_All	-0.8168
CL9236.Contig1_All	1.892	+	CL9236.Contig1_All	CL9236.Contig1_All	-0.5112
CL11849.Contig1_All	1.786	+	CL11849.Contig1_All	CL11849.Contig1_All	0.0907
CL779.Contig1_All	0.4645	-	CL779.Contig1_All	CL779.Contig1_All	0.2483
CL2616.Contig1_All	1.561	+	CL2616.Contig1_All	CL2616.Contig1_All	-0.2123
CL8254.Contig2_All	0.718	-	CL8254.Contig2_All	CL8254.Contig2_All	-0.3869
CL9035.Contig2_All	0.7575	-	CL9035.Contig2_All	CL9035.Contig2_All	-0.2177
CL8197.Contig1_All	1.7115	+	CL8197.Contig1_All	CL8197.Contig1_All	0.0228
CL2757.Contig1_All	1.548	+	CL2757.Contig1_All	CL2757.Contig1_All	0.0385
Unigene11150_All	0.5675	-	Unigene11150_All	Unigene11150_All	-0.5324
Unigene6369_All	0.683	-	Unigene6369_All	Unigene6369_All	-0.0165
Unigene8369_All	0.3865	-	Unigene8369_All	Unigene8369_All	0.2953
Unigene2106_All	0.5695	-	Unigene2106_All	Unigene2106_All	-0.2027
Unigene21727_All	1.3165	+	Unigene21727_All	Unigene21727_All	-0.123
Unigene3786_All	2.786	+	Unigene3786_All	Unigene3786_All	-0.2132
CL3906.Contig4_All	1.5835	+	CL3906.Contig4_All	CL3906.Contig4_All	-0.0771
CL9556.Contig1_All	0.5835	-	CL9556.Contig1_All	CL9556.Contig1_All	0.2115
CL7743.Contig1_All	0.696	-	CL7743.Contig1_All	CL7743.Contig1_All	0.002
CL6131.Contig4_All	1.4695	+	CL6131.Contig4_All	CL6131.Contig4_All	-0.2747
CL11780.Contig2_All	0.5825	-	CL11780.Contig2_All	CL11780.Contig2_All	-0.0473
CL3049.Contig5_All	0.595	-	CL3049.Contig5_All	CL3049.Contig5_All	-0.1309
CL3085.Contig1_All	1.464	+	CL3085.Contig1_All	CL3085.Contig1_All	-0.2392
CL630.Contig3_All	0.6005	-	CL630.Contig3_All	CL630.Contig3_All	0.0164
CL5411.Contig1_All	0.488	-	CL5411.Contig1_All	CL5411.Contig1_All	-0.1553
CL9349.Contig2_All	0.365	-	CL9349.Contig2_All	CL9349.Contig2_All	-0.5257
Unigene38785_All	1.5495	+	Unigene38785_All	Unigene38785_All	9.309
Unigene6243_All	1.572	+	Unigene6243_All	Unigene6243_All	-0.3631
CL5965.Contig1_All	1.767	+	CL5965.Contig1_All	CL5965.Contig1_All	-0.3802
CL1263.Contig2_All	0.3875	-	CL1263.Contig2_All	CL1263.Contig2_All	-0.0764
CL4289.Contig3_All	1.9735	+	CL4289.Contig3_All	CL4289.Contig3_All	-0.3827
Unigene13679_All	0.1375	-	Unigene13679_All	Unigene13679_All	-0.9189
Unigene11722_All	0.4455	-	Unigene11722_All	Unigene11722_All	0.5093
CL2839.Contig1_All	1.906	+	CL2839.Contig1_All	CL2839.Contig1_All	-0.6197
Unigene4084_All	0.556	-	Unigene4084_All	Unigene4084_All	-0.1502
CL12834.Contig1_All	0.5475	-	CL12834.Contig1_All	CL12834.Contig1_All	0.0436
Unigene15138_All	2.113	+	Unigene15138_All	Unigene15138_All	0.8559
CL2284.Contig2_All	1.5675	+	CL2284.Contig2_All	CL2284.Contig2_All	-0.2442
Unigene17807_All	0.8405	-	Unigene17807_All	Unigene17807_All	0.7432
Unigene12718_All	1.4435	+	Unigene12718_All	Unigene12718_All	0.0595
CL8297.Contig1_All	1.6105	+	CL8297.Contig1_All	CL8297.Contig1_All	0.4506
CL5048.Contig2_All	1.603	+	CL5048.Contig2_All	CL5048.Contig2_All	-0.1445
CL4726.Contig2_All	0.2675	-	CL4726.Contig2_All	CL4726.Contig2_All	-0.6026
CL7113.Contig2_All	2.398	+	CL7113.Contig2_All	CL7113.Contig2_All	-0.5131
Unigene3915_All	2.3785	+	Unigene3915_All	Unigene3915_All	0.2817
Unigene17357_All	1.913	+	Unigene17357_All	Unigene17357_All	0.0274
CL1855.Contig2_All	1.452	+	CL1855.Contig2_All	CL1855.Contig2_All	-0.1263
CL12080.Contig2_All	2.3075	+	CL12080.Contig2_All	CL12080.Contig2_All	0.0583
Unigene15124_All	0.778	-	Unigene15124_All	Unigene15124_All	-0.5079
CL11611.Contig1_All	0.719	-	CL11611.Contig1_All	CL11611.Contig1_All	0.0566
CL6589.Contig2_All	0.717	-	CL6589.Contig2_All	CL6589.Contig2_All	0.5378
CL10773.Contig1_All	1.891	+	CL10773.Contig1_All	CL10773.Contig1_All	0.1153
CL2781.Contig2_All	1.471	+	CL2781.Contig2_All	CL2781.Contig2_All	0.1872
CL3783.Contig1_All	0.558	-	CL3783.Contig1_All	CL3783.Contig1_All	0.5598
CL5791.Contig2_All	0.7665	-	CL5791.Contig2_All	CL5791.Contig2_All	0.5067
CL8633.Contig1_All	0.6835	-	CL8633.Contig1_All	CL8633.Contig1_All	0.4556
Unigene15619_All	0.724	-	Unigene15619_All	Unigene15619_All	0.1061
CL8959.Contig1_All	2.3755	+	CL8959.Contig1_All	CL8959.Contig1_All	0.1436
CL8491.Contig1_All	0.6595	-	CL8491.Contig1_All	CL8491.Contig1_All	0.5795
Unigene12970_All	0.813	-	Unigene12970_All	Unigene12970_All	0.2805
CL388.Contig1_All	2.5485	+	CL388.Contig1_All	CL388.Contig1_All	-0.1644
CL2357.Contig3_All	0.536	-	CL2357.Contig3_All	CL2357.Contig3_All	0.4708
CL7174.Contig1_All	2.6865	+	CL7174.Contig1_All	CL7174.Contig1_All	-0.1247
CL7730.Contig1_All	0.5825	-	CL7730.Contig1_All	CL7730.Contig1_All	-0.5538
Unigene17205_All	1.1785	+	Unigene17205_All	Unigene17205_All	0.077
CL7730.Contig2_All	1.6395	+	CL7730.Contig2_All	CL7730.Contig2_All	-0.7656
CL12008.Contig2_All	0.522	-	CL12008.Contig2_All	CL12008.Contig2_All	-0.2212
CL9264.Contig1_All	1.926	+	CL9264.Contig1_All	CL9264.Contig1_All	0.0977
Unigene1599_All	0.756	-	Unigene1599_All	Unigene1599_All	-0.2233
CL5927.Contig2_All	1.7035	+	CL5927.Contig2_All	CL5927.Contig2_All	-0.1997
CL3545.Contig2_All	0.473	-	CL3545.Contig2_All	CL3545.Contig2_All	0.3788
Unigene3947_All	0.6445	-	Unigene3947_All	Unigene3947_All	0.9584
CL7409.Contig2_All	1.586	+	CL7409.Contig2_All	CL7409.Contig2_All	-0.6652
Unigene19864_All	0.5635	-	Unigene19864_All	Unigene19864_All	-0.0847
CL2084.Contig2_All	1.8355	+	CL2084.Contig2_All	CL2084.Contig2_All	0.4484
CL9720.Contig2_All	0.622	-	CL9720.Contig2_All	CL9720.Contig2_All	-0.12
CL12028.Contig1_All	1.526	+	CL12028.Contig1_All	CL12028.Contig1_All	-0.037
CL4137.Contig1_All	1.307	+	CL4137.Contig1_All	CL4137.Contig1_All	-0.3047
CL5743.Contig1_All	1.3095	+	CL5743.Contig1_All	CL5743.Contig1_All	0.1101
Unigene15460_All	1.309	+	Unigene15460_All	Unigene15460_All	-0.2085
CL12307.Contig2_All	1.408	+	CL12307.Contig2_All	CL12307.Contig2_All	-0.3026
CL7722.Contig1_All	0.4575	-	CL7722.Contig1_All	CL7722.Contig1_All	-0.304
CL4051.Contig2_All	0.594	-	CL4051.Contig2_All	CL4051.Contig2_All	-0.0602
CL9965.Contig1_All	0.6275	-	CL9965.Contig1_All	CL9965.Contig1_All	0.4599
CL7746.Contig1_All	2.1765	+	CL7746.Contig1_All	CL7746.Contig1_All	-0.391
Unigene6689_All	0.5825	-	Unigene6689_All	Unigene6689_All	-0.1672
CL849.Contig2_All	1.551	+	CL849.Contig2_All	CL849.Contig2_All	0.2589
CL1105.Contig3_All	1.167	+	CL1105.Contig3_All	CL1105.Contig3_All	-0.2357
CL6954.Contig2_All	0.6065	-	CL6954.Contig2_All	CL6954.Contig2_All	-0.2587
CL10103.Contig1_All	1.707	+	CL10103.Contig1_All	CL10103.Contig1_All	0.0742
Unigene15864_All	0.356	-	Unigene15864_All	Unigene15864_All	-0.6227
CL3049.Contig2_All	0.6065	-	CL3049.Contig2_All	CL3049.Contig2_All	-0.8936
CL1078.Contig1_All	0.4935	-	CL1078.Contig1_All	CL1078.Contig1_All	-0.4261
CL7868.Contig1_All	0.538	-	CL7868.Contig1_All	CL7868.Contig1_All	0.1534
CL5824.Contig1_All	1.3335	+	CL5824.Contig1_All	CL5824.Contig1_All	-0.9127
CL2843.Contig2_All	2.703	+	CL2843.Contig2_All	CL2843.Contig2_All	-0.0996
Unigene6306_All	0.4885	-	Unigene6306_All	Unigene6306_All	0.0318
CL10152.Contig1_All	0.4165	-	CL10152.Contig1_All	CL10152.Contig1_All	-0.5717
CL11913.Contig1_All	2.1895	+	CL11913.Contig1_All	CL11913.Contig1_All	0.8037
CL1955.Contig3_All	1.72	+	CL1955.Contig3_All	CL1955.Contig3_All	-0.1141
CL4390.Contig3_All	1.3635	+	CL4390.Contig3_All	CL4390.Contig3_All	0.1949
CL467.Contig6_All	1.2175	+	CL467.Contig6_All	CL467.Contig6_All	0.0238
CL6884.Contig1_All	2.388	+	CL6884.Contig1_All	CL6884.Contig1_All	0.006
CL6241.Contig1_All	1.647	+	CL6241.Contig1_All	CL6241.Contig1_All	0.1692
CL8473.Contig3_All	0.619	-	CL8473.Contig3_All	CL8473.Contig3_All	-0.4945
CL11828.Contig2_All	1.9985	+	CL11828.Contig2_All	CL11828.Contig2_All	0.8656
Unigene15478_All	0.893	-	Unigene15478_All	Unigene15478_All	-0.6607
CL2368.Contig1_All	1.55	+	CL2368.Contig1_All	CL2368.Contig1_All	-0.5444
CL6836.Contig1_All	0.6675	-	CL6836.Contig1_All	CL6836.Contig1_All	-0.2367
CL8895.Contig1_All	1.535	+	CL8895.Contig1_All	CL8895.Contig1_All	-0.0015
CL7938.Contig1_All	0.7385	-	CL7938.Contig1_All	CL7938.Contig1_All	-0.313
Unigene17681_All	0.643	-	Unigene17681_All	Unigene17681_All	-0.3414
Unigene10596_All	1.704	+	Unigene10596_All	Unigene10596_All	0.3549
Unigene22205_All	1.552	+	Unigene22205_All	Unigene22205_All	0.1607
CL3837.Contig2_All	1.9925	+	CL3837.Contig2_All	CL3837.Contig2_All	-0.1669
CL11946.Contig1_All	0.2955	-	CL11946.Contig1_All	CL11946.Contig1_All	-0.5231
Unigene8766_All	0.522	-	Unigene8766_All	Unigene8766_All	-0.1945
Unigene21852_All	2.49	+	Unigene21852_All	Unigene21852_All	0.0922
Unigene22280_All	1.4035	+	Unigene22280_All	Unigene22280_All	0.0321
CL10901.Contig1_All	2.055	+	CL10901.Contig1_All	CL10901.Contig1_All	-0.1377
CL384.Contig2_All	0.6825	-	CL384.Contig2_All	CL384.Contig2_All	-0.2919
Unigene36359_All	1.76	+	Unigene36359_All	Unigene36359_All	-0.0904
CL2288.Contig1_All	2.3605	+	CL2288.Contig1_All	CL2288.Contig1_All	-0.0615
Unigene10570_All	1.4835	+	Unigene10570_All	Unigene10570_All	0.077
CL10475.Contig2_All	1.617	+	CL10475.Contig2_All	CL10475.Contig2_All	-0.277
CL10669.Contig1_All	1.502	+	CL10669.Contig1_All	CL10669.Contig1_All	-0.4527
CL7605.Contig1_All	2.251	+	CL7605.Contig1_All	CL7605.Contig1_All	0.2287
CL6539.Contig1_All	0.713	-	CL6539.Contig1_All	CL6539.Contig1_All	0.0057
CL2526.Contig2_All	2.343	+	CL2526.Contig2_All	CL2526.Contig2_All	-0.0332
CL9317.Contig1_All	0.6945	-	CL9317.Contig1_All	CL9317.Contig1_All	0.0314
Unigene2070_All	0.5055	-	Unigene2070_All	Unigene2070_All	0.0971
CL744.Contig1_All	0.45	-	CL744.Contig1_All	CL744.Contig1_All	-0.5372
Unigene6229_All	2.4895	+	Unigene6229_All	Unigene6229_All	-0.0715
Unigene8789_All	0.611	-	Unigene8789_All	Unigene8789_All	0.1161
Unigene18156_All	0.6755	-	Unigene18156_All	Unigene18156_All	0.0611
CL10766.Contig1_All	1.8105	+	CL10766.Contig1_All	CL10766.Contig1_All	0.4147
CL164.Contig2_All	1.392	+	CL164.Contig2_All	CL164.Contig2_All	-0.2787
CL11095.Contig1_All	0.45	-	CL11095.Contig1_All	CL11095.Contig1_All	0.2288
CL12202.Contig2_All	0.599	-	CL12202.Contig2_All	CL12202.Contig2_All	0.0992
Unigene5001_All	0.622	-	Unigene5001_All	Unigene5001_All	0.2423
CL1949.Contig1_All	2.0205	+	CL1949.Contig1_All	CL1949.Contig1_All	0.5968
CL9884.Contig2_All	1.6575	+	CL9884.Contig2_All	CL9884.Contig2_All	0.2172
Unigene205_All	2.267	+	Unigene205_All	Unigene205_All	0.3364
Unigene17233_All	0.85	-	Unigene17233_All	Unigene17233_All	-0.1253
CL4446.Contig2_All	1.8195	+	CL4446.Contig2_All	CL4446.Contig2_All	0.3609
CL4803.Contig3_All	3.652	+	CL4803.Contig3_All	CL4803.Contig3_All	-1.3493
Unigene17214_All	1.4545	+	Unigene17214_All	Unigene17214_All	-0.7331
Unigene8992_All	6.204	+	Unigene8992_All	Unigene8992_All	0.8734
CL1627.Contig1_All	0.727	-	CL1627.Contig1_All	CL1627.Contig1_All	0.1067
CL9086.Contig1_All	1.2155	+	CL9086.Contig1_All	CL9086.Contig1_All	0.0385
CL9349.Contig1_All	0.656	-	CL9349.Contig1_All	CL9349.Contig1_All	0.2891
CL7496.Contig1_All	0.623	-	CL7496.Contig1_All	CL7496.Contig1_All	0.2016
CL7606.Contig4_All	0.717	-	CL7606.Contig4_All	CL7606.Contig4_All	0.0755
Unigene15529_All	1.209	+	Unigene15529_All	Unigene15529_All	-0.4675
CL1572.Contig1_All	1.499	+	CL1572.Contig1_All	CL1572.Contig1_All	0.0515
CL3665.Contig2_All	1.445	+	CL3665.Contig2_All	CL3665.Contig2_All	-0.0751
CL3715.Contig1_All	2.5095	+	CL3715.Contig1_All	CL3715.Contig1_All	-0.2455
Unigene2058_All	0.461	-	Unigene2058_All	Unigene2058_All	-0.0631
Unigene11051_All	0.817	-	Unigene11051_All	Unigene11051_All	-0.0752
CL1598.Contig1_All	1.984	+	CL1598.Contig1_All	CL1598.Contig1_All	0.1579
CL1842.Contig3_All	1.358	+	CL1842.Contig3_All	CL1842.Contig3_All	0.205
CL4093.Contig1_All	1.6125	+	CL4093.Contig1_All	CL4093.Contig1_All	0.3937
CL12558.Contig1_All	1.9645	+	CL12558.Contig1_All	CL12558.Contig1_All	0.3059
Unigene8451_All	1.879	+	Unigene8451_All	Unigene8451_All	-0.2945
CL6541.Contig1_All	1.828	+	CL6541.Contig1_All	CL6541.Contig1_All	-0.1467
CL7739.Contig1_All	0.7285	-	CL7739.Contig1_All	CL7739.Contig1_All	0.6989
Unigene6858_All	1.2265	+	Unigene6858_All	Unigene6858_All	0.2151
Unigene17731_All	0.66	-	Unigene17731_All	Unigene17731_All	-0.8115
Unigene14997_All	2.0105	+	Unigene14997_All	Unigene14997_All	-0.0113
CL9879.Contig3_All	1.6825	+	CL9879.Contig3_All	CL9879.Contig3_All	0.5342
CL473.Contig7_All	0.8385	-	CL473.Contig7_All	CL473.Contig7_All	-0.0696
Unigene6602_All	3.019	+	Unigene6602_All	Unigene6602_All	0.3889
Unigene15470_All	1.7335	+	Unigene15470_All	Unigene15470_All	-0.2322
CL6560.Contig3_All	0.5565	-	CL6560.Contig3_All	CL6560.Contig3_All	-0.0778
CL3998.Contig1_All	0.3755	-	CL3998.Contig1_All	CL3998.Contig1_All	-0.1641
Unigene21659_All	1.6895	+	Unigene21659_All	Unigene21659_All	0.489
CL1181.Contig1_All	0.845	-	CL1181.Contig1_All	CL1181.Contig1_All	-0.2035
Unigene11130_All	0.6655	-	Unigene11130_All	Unigene11130_All	0.1975
CL525.Contig1_All	1.594	+	CL525.Contig1_All	CL525.Contig1_All	-0.0162
CL4148.Contig2_All	0.691	-	CL4148.Contig2_All	CL4148.Contig2_All	-0.3776
CL9488.Contig2_All	1.589	+	CL9488.Contig2_All	CL9488.Contig2_All	0.3693
CL11328.Contig2_All	1.9245	+	CL11328.Contig2_All	CL11328.Contig2_All	-0.4508
CL7349.Contig1_All	1.3075	+	CL7349.Contig1_All	CL7349.Contig1_All	0.605
CL1437.Contig1_All	0.721	-	CL1437.Contig1_All	CL1437.Contig1_All	-0.2689
CL10367.Contig3_All	0.7605	-	CL10367.Contig3_All	CL10367.Contig3_All	-0.3799
CL7410.Contig2_All	1.4235	+	CL7410.Contig2_All	CL7410.Contig2_All	-0.3231
CL2135.Contig1_All	0.77	-	CL2135.Contig1_All	CL2135.Contig1_All	0.1981
Unigene17899_All	0.4705	-	Unigene17899_All	Unigene17899_All	-0.7284
CL6702.Contig2_All	0.687	-	CL6702.Contig2_All	CL6702.Contig2_All	-0.5408
CL4380.Contig2_All	0.8005	-	CL4380.Contig2_All	CL4380.Contig2_All	-0.0004
CL2000.Contig1_All	2.236	+	CL2000.Contig1_All	CL2000.Contig1_All	-0.0352
CL1781.Contig1_All	1.164	+	CL1781.Contig1_All	CL1781.Contig1_All	0.1353
CL12717.Contig1_All	1.222	+	CL12717.Contig1_All	CL12717.Contig1_All	0.0934
Unigene22180_All	1.158	+	Unigene22180_All	Unigene22180_All	0.0424
Unigene13333_All	0.448	-	Unigene13333_All	Unigene13333_All	-0.1332
CL7410.Contig1_All	1.4515	+	CL7410.Contig1_All	CL7410.Contig1_All	-0.7384
Unigene5846_All	1.6795	+	Unigene5846_All	Unigene5846_All	1.551
CL10005.Contig1_All	1.319	+	CL10005.Contig1_All	CL10005.Contig1_All	0.6044
Unigene16171_All	0.837	-	Unigene16171_All	Unigene16171_All	0.0873
Unigene26195_All	0.6215	-	Unigene26195_All	Unigene26195_All	0.4167
Unigene15517_All	1.661	+	Unigene15517_All	Unigene15517_All	0.0558
CL11414.Contig1_All	1.822	+	CL11414.Contig1_All	CL11414.Contig1_All	0.233
CL7508.Contig3_All	1.2	+	CL7508.Contig3_All	CL7508.Contig3_All	0.2012
CL10305.Contig1_All	0.7725	-	CL10305.Contig1_All	CL10305.Contig1_All	-0.0832
CL2818.Contig2_All	1.651	+	CL2818.Contig2_All	CL2818.Contig2_All	-0.1111
Unigene10489_All	1.477	+	Unigene10489_All	Unigene10489_All	0.4266
Unigene11859_All	0.6765	-	Unigene11859_All	Unigene11859_All	-0.5116
CL4431.Contig2_All	0.7335	-	CL4431.Contig2_All	CL4431.Contig2_All	0.6485
CL6554.Contig1_All	0.5595	-	CL6554.Contig1_All	CL6554.Contig1_All	-0.0377
CL6234.Contig1_All	1.319	+	CL6234.Contig1_All	CL6234.Contig1_All	0.6175
Unigene11092_All	0.672	-	Unigene11092_All	Unigene11092_All	-0.2516
CL3556.Contig2_All	0.7645	-	CL3556.Contig2_All	CL3556.Contig2_All	-0.038
CL8840.Contig2_All	0.764	-	CL8840.Contig2_All	CL8840.Contig2_All	0.2919
CL3826.Contig3_All	0.6415	-	CL3826.Contig3_All	CL3826.Contig3_All	0.0492
CL11447.Contig3_All	2.056	+	CL11447.Contig3_All	CL11447.Contig3_All	-0.1777
CL2309.Contig3_All	1.6405	+	CL2309.Contig3_All	CL2309.Contig3_All	-0.3289
CL2458.Contig3_All	1.6265	+	CL2458.Contig3_All	CL2458.Contig3_All	-0.1944
CL6260.Contig2_All	0.6265	-	CL6260.Contig2_All	CL6260.Contig2_All	-0.8854
Unigene4366_All	1.8285	+	Unigene4366_All	Unigene4366_All	-0.1966
CL2454.Contig2_All	1.717	+	CL2454.Contig2_All	CL2454.Contig2_All	0.005
CL8516.Contig1_All	0.5735	-	CL8516.Contig1_All	CL8516.Contig1_All	-0.1251
CL5925.Contig1_All	2.1775	+	CL5925.Contig1_All	CL5925.Contig1_All	0.1703
Unigene10802_All	0.685	-	Unigene10802_All	Unigene10802_All	-0.0513
Unigene1586_All	1.681	+	Unigene1586_All	Unigene1586_All	0.1311
CL7642.Contig1_All	1.5305	+	CL7642.Contig1_All	CL7642.Contig1_All	-0.2261
Unigene8364_All	0.857	-	Unigene8364_All	Unigene8364_All	-0.2875
CL9314.Contig2_All	0.3965	-	CL9314.Contig2_All	CL9314.Contig2_All	-0.7663
Unigene19879_All	1.314	+	Unigene19879_All	Unigene19879_All	-0.1304
CL6305.Contig1_All	0.6885	-	CL6305.Contig1_All	CL6305.Contig1_All	0.1618
Unigene15442_All	0.713	-	Unigene15442_All	Unigene15442_All	-0.4058
CL7998.Contig2_All	1.787	+	CL7998.Contig2_All	CL7998.Contig2_All	-0.2297
CL7484.Contig1_All	0.397	-	CL7484.Contig1_All	CL7484.Contig1_All	0.1801
CL10260.Contig2_All	0.0335	-	CL10260.Contig2_All	CL10260.Contig2_All	-0.443
CL10711.Contig2_All	0.648	-	CL10711.Contig2_All	CL10711.Contig2_All	-0.8724
Unigene3974_All	0.5955	-	Unigene3974_All	Unigene3974_All	0.3759
CL3275.Contig1_All	1.423	+	CL3275.Contig1_All	CL3275.Contig1_All	-0.4946
Unigene14751_All	0.4235	-	Unigene14751_All	Unigene14751_All	-1.8412
Unigene13338_All	0.6835	-	Unigene13338_All	Unigene13338_All	-0.4278
Unigene34821_All	1.1915	+	Unigene34821_All	Unigene34821_All	1.6508
Unigene21768_All	1.396	+	Unigene21768_All	Unigene21768_All	0.0301
CL7754.Contig3_All	0.604	-	CL7754.Contig3_All	CL7754.Contig3_All	0.3495
CL12533.Contig3_All	1.609	+	CL12533.Contig3_All	CL12533.Contig3_All	-0.7867
CL10660.Contig2_All	0.823	-	CL10660.Contig2_All	CL10660.Contig2_All	-0.0421
CL7840.Contig1_All	1.6555	+	CL7840.Contig1_All	CL7840.Contig1_All	-0.1122
CL9429.Contig2_All	1.4925	+	CL9429.Contig2_All	CL9429.Contig2_All	0.1194
Unigene19682_All	0.757	-	Unigene19682_All	Unigene19682_All	0.8074
CL3757.Contig2_All	0.691	-	CL3757.Contig2_All	CL3757.Contig2_All	-0.1867
Unigene4980_All	0.665	-	Unigene4980_All	Unigene4980_All	-0.0385
Unigene4992_All	0.8335	-	Unigene4992_All	Unigene4992_All	0.301
CL9045.Contig1_All	0.4955	-	CL9045.Contig1_All	CL9045.Contig1_All	-0.0414
CL2661.Contig1_All	1.305	+	CL2661.Contig1_All	CL2661.Contig1_All	0.0232
CL11925.Contig1_All	2.3015	+	CL11925.Contig1_All	CL11925.Contig1_All	-0.0894
CL2793.Contig1_All	2.2685	+	CL2793.Contig1_All	CL2793.Contig1_All	0.1813
Unigene8288_All	0.64	-	Unigene8288_All	Unigene8288_All	-0.0615
CL4451.Contig1_All	1.284	+	CL4451.Contig1_All	CL4451.Contig1_All	-0.6097
CL10284.Contig1_All	0.4485	-	CL10284.Contig1_All	CL10284.Contig1_All	-0.6885
CL12864.Contig2_All	1.5605	+	CL12864.Contig2_All	CL12864.Contig2_All	0.1311
Unigene124_All	2.0635	+	Unigene124_All	Unigene124_All	0.1389
Unigene17836_All	0.463	-	Unigene17836_All	Unigene17836_All	0.0481
Unigene15021_All	1.475	+	Unigene15021_All	Unigene15021_All	0.3029
CL6253.Contig3_All	0.5835	-	CL6253.Contig3_All	CL6253.Contig3_All	-0.0418
CL2312.Contig3_All	0.6015	-	CL2312.Contig3_All	CL2312.Contig3_All	-0.1003
CL6884.Contig2_All	1.141	+	CL6884.Contig2_All	CL6884.Contig2_All	-0.2228
CL37.Contig2_All	0.6485	-	CL37.Contig2_All	CL37.Contig2_All	-0.597
CL3787.Contig1_All	0.617	-	CL3787.Contig1_All	CL3787.Contig1_All	-0.3171
Unigene19644_All	0.221	-	Unigene19644_All	Unigene19644_All	-0.0114
Unigene8774_All	1.1945	+	Unigene8774_All	Unigene8774_All	0.0482
CL630.Contig2_All	0.6235	-	CL630.Contig2_All	CL630.Contig2_All	0.1819
CL5658.Contig1_All	0.457	-	CL5658.Contig1_All	CL5658.Contig1_All	-0.2954
CL10966.Contig3_All	1.444	+	CL10966.Contig3_All	CL10966.Contig3_All	-0.4473
CL7627.Contig5_All	0.713	-	CL7627.Contig5_All	CL7627.Contig5_All	-0.2576
CL8188.Contig3_All	2.0585	+	CL8188.Contig3_All	CL8188.Contig3_All	0.3702
CL11360.Contig2_All	1.781	+	CL11360.Contig2_All	CL11360.Contig2_All	0.5346
Unigene10825_All	0.712	-	Unigene10825_All	Unigene10825_All	0.2242
Unigene10546_All	0.6965	-	Unigene10546_All	Unigene10546_All	0.3415
CL2951.Contig1_All	0.4515	-	CL2951.Contig1_All	CL2951.Contig1_All	-0.6499
CL12404.Contig1_All	0.7075	-	CL12404.Contig1_All	CL12404.Contig1_All	0.1465
CL2080.Contig1_All	0.5705	-	CL2080.Contig1_All	CL2080.Contig1_All	-0.6856
CL4166.Contig1_All	1.328	+	CL4166.Contig1_All	CL4166.Contig1_All	-0.2645
Unigene15446_All	1.6485	+	Unigene15446_All	Unigene15446_All	-0.1203
Unigene33651_All	1.796	+	Unigene33651_All	Unigene33651_All	0.1775
Unigene10646_All	0.3605	-	Unigene10646_All	Unigene10646_All	0.0745
CL7198.Contig1_All	1.479	+	CL7198.Contig1_All	CL7198.Contig1_All	-0.3944
CL5759.Contig1_All	0.4515	-	CL5759.Contig1_All	CL5759.Contig1_All	0.2223
Unigene8379_All	1.4105	+	Unigene8379_All	Unigene8379_All	-0.0519
CL10592.Contig1_All	1.2025	+	CL10592.Contig1_All	CL10592.Contig1_All	0.4924
CL9529.Contig3_All	1.918	+	CL9529.Contig3_All	CL9529.Contig3_All	-0.6257
CL3379.Contig1_All	1.4685	+	CL3379.Contig1_All	CL3379.Contig1_All	-0.0971
Unigene6055_All	0.535	-	Unigene6055_All	Unigene6055_All	0.3159
Unigene11151_All	0.647	-	Unigene11151_All	Unigene11151_All	0.2988
CL1437.Contig2_All	0.6715	-	CL1437.Contig2_All	CL1437.Contig2_All	-0.193
Unigene21707_All	1.4965	+	Unigene21707_All	Unigene21707_All	-0.0102
CL6142.Contig1_All	1.46	+	CL6142.Contig1_All	CL6142.Contig1_All	0.5262
CL6662.Contig3_All	1.861	+	CL6662.Contig3_All	CL6662.Contig3_All	0.848
Unigene19889_All	0.5525	-	Unigene19889_All	Unigene19889_All	-0.4666
CL1094.Contig3_All	1.2765	+	CL1094.Contig3_All	CL1094.Contig3_All	0.114
CL11083.Contig2_All	0.803	-	CL11083.Contig2_All	CL11083.Contig2_All	-0.1875
CL10529.Contig1_All	1.779	+	CL10529.Contig1_All	CL10529.Contig1_All	-0.0619
Unigene15148_All	1.6015	+	Unigene15148_All	Unigene15148_All	-0.183
CL9297.Contig2_All	1.4165	+	CL9297.Contig2_All	CL9297.Contig2_All	-0.1906
CL3403.Contig1_All	1.318	+	CL3403.Contig1_All	CL3403.Contig1_All	-0.0984
CL9275.Contig2_All	0.6	-	CL9275.Contig2_All	CL9275.Contig2_All	0.3474
CL7343.Contig1_All	1.2405	+	CL7343.Contig1_All	CL7343.Contig1_All	-0.2674
CL4456.Contig6_All	0.423	-	CL4456.Contig6_All	CL4456.Contig6_All	0.0456
Unigene4636_All	0.724	-	Unigene4636_All	Unigene4636_All	0.2851
CL1805.Contig1_All	1.8525	+	CL1805.Contig1_All	CL1805.Contig1_All	1.0659
CL10500.Contig1_All	2.592	+	CL10500.Contig1_All	CL10500.Contig1_All	-0.2571
CL1702.Contig1_All	0.6485	-	CL1702.Contig1_All	CL1702.Contig1_All	-0.8893
CL7052.Contig1_All	0.633	-	CL7052.Contig1_All	CL7052.Contig1_All	-0.436
CL4371.Contig2_All	1.573	+	CL4371.Contig2_All	CL4371.Contig2_All	0.0869
Unigene39789_All	1.5905	+	Unigene39789_All	Unigene39789_All	0.3876
CL8709.Contig1_All	0.666	-	CL8709.Contig1_All	CL8709.Contig1_All	0.2182
CL9884.Contig6_All	1.4885	+	CL9884.Contig6_All	CL9884.Contig6_All	-0.2932
CL9821.Contig2_All	0.673	-	CL9821.Contig2_All	CL9821.Contig2_All	-0.15
CL669.Contig3_All	0.5975	-	CL669.Contig3_All	CL669.Contig3_All	-0.5707
CL11745.Contig1_All	0.7085	-	CL11745.Contig1_All	CL11745.Contig1_All	-0.1182
CL5977.Contig1_All	1.194	+	CL5977.Contig1_All	CL5977.Contig1_All	-0.8334
Unigene22278_All	1.549	+	Unigene22278_All	Unigene22278_All	0.1514
CL6351.Contig6_All	0.782	-	CL6351.Contig6_All	CL6351.Contig6_All	-0.7526
CL2336.Contig1_All	2.5225	+	CL2336.Contig1_All	CL2336.Contig1_All	0.1598
Unigene11094_All	0.72	-	Unigene11094_All	Unigene11094_All	-0.6177
CL9856.Contig2_All	1.4715	+	CL9856.Contig2_All	CL9856.Contig2_All	-0.1002
Unigene17226_All	1.4885	+	Unigene17226_All	Unigene17226_All	-0.1361
Unigene8924_All	2.5835	+	Unigene8924_All	Unigene8924_All	0.0905
CL4735.Contig1_All	1.444	+	CL4735.Contig1_All	CL4735.Contig1_All	-0.1907
Unigene19401_All	1.703	+	Unigene19401_All	Unigene19401_All	0.2275
Unigene19973_All	1.614	+	Unigene19973_All	Unigene19973_All	0.2094
CL7606.Contig3_All	0.7455	-	CL7606.Contig3_All	CL7606.Contig3_All	0.1166
CL4845.Contig3_All	1.812	+	CL4845.Contig3_All	CL4845.Contig3_All	-0.1384
CL4514.Contig1_All	0.81	-	CL4514.Contig1_All	CL4514.Contig1_All	-0.0599
CL8390.Contig2_All	0.652	-	CL8390.Contig2_All	CL8390.Contig2_All	-0.0464
CL11626.Contig3_All	2.6345	+	CL11626.Contig3_All	CL11626.Contig3_All	0.8086
CL7385.Contig4_All	1.7455	+	CL7385.Contig4_All	CL7385.Contig4_All	-0.8088
CL9563.Contig1_All	0.827	-	CL9563.Contig1_All	CL9563.Contig1_All	0.2018
CL1060.Contig2_All	0.771	-	CL1060.Contig2_All	CL1060.Contig2_All	0.5022
CL4233.Contig4_All	1.257	+	CL4233.Contig4_All	CL4233.Contig4_All	0.1723
CL5433.Contig1_All	1.8225	+	CL5433.Contig1_All	CL5433.Contig1_All	0.131
CL4129.Contig1_All	1.2755	+	CL4129.Contig1_All	CL4129.Contig1_All	0.2965
CL4915.Contig1_All	1.6995	+	CL4915.Contig1_All	CL4915.Contig1_All	-0.0687
CL4417.Contig2_All	1.809	+	CL4417.Contig2_All	CL4417.Contig2_All	0.8055
CL506.Contig3_All	0.602	-	CL506.Contig3_All	CL506.Contig3_All	-0.2085
CL9643.Contig1_All	1.785	+	CL9643.Contig1_All	CL9643.Contig1_All	-0.3462
CL10422.Contig1_All	1.7025	+	CL10422.Contig1_All	CL10422.Contig1_All	-0.2782
CL4470.Contig1_All	0.634	-	CL4470.Contig1_All	CL4470.Contig1_All	0.2833
CL10040.Contig3_All	1.704	+	CL10040.Contig3_All	CL10040.Contig3_All	0.1912
Unigene21755_All	0.635	-	Unigene21755_All	Unigene21755_All	0.5052
Unigene6563_All	1.4735	+	Unigene6563_All	Unigene6563_All	0.3364
Unigene11847_All	0.711	-	Unigene11847_All	Unigene11847_All	0.507
CL9372.Contig1_All	0.623	-	CL9372.Contig1_All	CL9372.Contig1_All	-0.1628
CL3964.Contig1_All	2.0885	+	CL3964.Contig1_All	CL3964.Contig1_All	-0.0105
CL7435.Contig3_All	1.741	+	CL7435.Contig3_All	CL7435.Contig3_All	0.5822
Unigene2111_All	0.7985	-	Unigene2111_All	Unigene2111_All	0.0889
Unigene17359_All	2.0365	+	Unigene17359_All	Unigene17359_All	0.3262
CL1874.Contig1_All	0.545	-	CL1874.Contig1_All	CL1874.Contig1_All	-0.0109
CL8941.Contig1_All	1.5645	+	CL8941.Contig1_All	CL8941.Contig1_All	-0.6189
Unigene17963_All	0.2495	-	Unigene17963_All	Unigene17963_All	-0.7614
CL2129.Contig1_All	1.868	+	CL2129.Contig1_All	CL2129.Contig1_All	-0.2663
Unigene1595_All	0.4925	-	Unigene1595_All	Unigene1595_All	0.4475
CL8533.Contig2_All	1.6295	+	CL8533.Contig2_All	CL8533.Contig2_All	-0.0526
Unigene8393_All	1.348	+	Unigene8393_All	Unigene8393_All	-0.0071
CL6495.Contig2_All	0.7165	-	CL6495.Contig2_All	CL6495.Contig2_All	0.1969
CL137.Contig1_All	1.7075	+	CL137.Contig1_All	CL137.Contig1_All	-0.5914
Unigene13335_All	0.5485	-	Unigene13335_All	Unigene13335_All	0.2996
Unigene22091_All	3.9615	+	Unigene22091_All	Unigene22091_All	-1.0886
CL10710.Contig1_All	1.7655	+	CL10710.Contig1_All	CL10710.Contig1_All	0.5777
CL9041.Contig1_All	2.1905	+	CL9041.Contig1_All	CL9041.Contig1_All	0.258
Unigene15481_All	1.467	+	Unigene15481_All	Unigene15481_All	-0.7758
Unigene6881_All	0.5085	-	Unigene6881_All	Unigene6881_All	-0.377
CL4166.Contig2_All	1.2915	+	CL4166.Contig2_All	CL4166.Contig2_All	-0.5514
CL8416.Contig1_All	0.6785	-	CL8416.Contig1_All	CL8416.Contig1_All	0.2349
Unigene4337_All	2.817	+	Unigene4337_All	Unigene4337_All	0.0195
CL4590.Contig2_All	0.867	-	CL4590.Contig2_All	CL4590.Contig2_All	-0.2033
CL4366.Contig2_All	1.232	+	CL4366.Contig2_All	CL4366.Contig2_All	0.5261
Unigene17326_All	1.293	+	Unigene17326_All	Unigene17326_All	0.0048
CL1983.Contig1_All	0.788	-	CL1983.Contig1_All	CL1983.Contig1_All	-0.31
CL1274.Contig1_All	1.596	+	CL1274.Contig1_All	CL1274.Contig1_All	-0.274
CL2001.Contig3_All	1.3035	+	CL2001.Contig3_All	CL2001.Contig3_All	0.7524
CL7143.Contig2_All	1.3375	+	CL7143.Contig2_All	CL7143.Contig2_All	0.9994
CL8182.Contig1_All	2.3645	+	CL8182.Contig1_All	CL8182.Contig1_All	-0.6245
CL2494.Contig1_All	1.402	+	CL2494.Contig1_All	CL2494.Contig1_All	-0.2723
Unigene8563_All	0.579	-	Unigene8563_All	Unigene8563_All	-0.1345
CL5950.Contig1_All	1.7455	+	CL5950.Contig1_All	CL5950.Contig1_All	-0.249
CL5497.Contig1_All	0.7845	-	CL5497.Contig1_All	CL5497.Contig1_All	-0.0487
CL7003.Contig1_All	1.5005	+	CL7003.Contig1_All	CL7003.Contig1_All	0.2527
CL11982.Contig3_All	0.544	-	CL11982.Contig3_All	CL11982.Contig3_All	-0.2531
Unigene9228_All	1.997	+	Unigene9228_All	Unigene9228_All	0.0369
Unigene17800_All	0.341	-	Unigene17800_All	Unigene17800_All	-0.1302
CL7836.Contig1_All	0.534	-	CL7836.Contig1_All	CL7836.Contig1_All	0.1944
CL55.Contig8_All	2.041	+	CL55.Contig8_All	CL55.Contig8_All	-0.4468
CL4052.Contig4_All	0.579	-	CL4052.Contig4_All	CL4052.Contig4_All	-0.0109
Unigene15705_All	0.6155	-	Unigene15705_All	Unigene15705_All	0.0519
Unigene17829_All	0.7195	-	Unigene17829_All	Unigene17829_All	-0.4665
CL6353.Contig1_All	1.4705	+	CL6353.Contig1_All	CL6353.Contig1_All	0.3876
CL5883.Contig1_All	1.4415	+	CL5883.Contig1_All	CL5883.Contig1_All	0.0827
CL11414.Contig2_All	2.5405	+	CL11414.Contig2_All	CL11414.Contig2_All	0.033
Unigene21762_All	1.8995	+	Unigene21762_All	Unigene21762_All	-0.0295
CL4414.Contig3_All	1.669	+	CL4414.Contig3_All	CL4414.Contig3_All	-0.0233
CL12141.Contig2_All	1.1505	+	CL12141.Contig2_All	CL12141.Contig2_All	-0.7015
Unigene3716_All	1.5315	+	Unigene3716_All	Unigene3716_All	-1.3036
Unigene1576_All	1.4545	+	Unigene1576_All	Unigene1576_All	0.0541
CL2687.Contig1_All	1.6415	+	CL2687.Contig1_All	CL2687.Contig1_All	-0.2848
CL5333.Contig1_All	1.641	+	CL5333.Contig1_All	CL5333.Contig1_All	-0.0061
Unigene13332_All	1.5525	+	Unigene13332_All	Unigene13332_All	0.6686
Unigene1716_All	0.6295	-	Unigene1716_All	Unigene1716_All	-0.4477
CL9948.Contig1_All	1.6345	+	CL9948.Contig1_All	CL9948.Contig1_All	-0.5345
CL8315.Contig1_All	1.963	+	CL8315.Contig1_All	CL8315.Contig1_All	-0.2444
CL6063.Contig2_All	0.6775	-	CL6063.Contig2_All	CL6063.Contig2_All	-0.0419
CL8780.Contig2_All	2.469	+	CL8780.Contig2_All	CL8780.Contig2_All	0.7548
CL12782.Contig2_All	1.696	+	CL12782.Contig2_All	CL12782.Contig2_All	-0.4719
Unigene22195_All	1.772	+	Unigene22195_All	Unigene22195_All	-0.1949
CL7385.Contig3_All	0.164	-	CL7385.Contig3_All	CL7385.Contig3_All	0.5132
CL1923.Contig2_All	0.7625	-	CL1923.Contig2_All	CL1923.Contig2_All	-0.3131
CL10305.Contig2_All	0.488	-	CL10305.Contig2_All	CL10305.Contig2_All	-0.4646
Unigene17162_All	0.5	-	Unigene17162_All	Unigene17162_All	0.2568
Unigene3822_All	1.599	+	Unigene3822_All	Unigene3822_All	-0.3468
CL7487.Contig1_All	0.7985	-	CL7487.Contig1_All	CL7487.Contig1_All	-0.0948
CL4753.Contig1_All	0.5735	-	CL4753.Contig1_All	CL4753.Contig1_All	-0.2013
CL10944.Contig1_All	0.7935	-	CL10944.Contig1_All	CL10944.Contig1_All	-0.035
CL3998.Contig3_All	0.5145	-	CL3998.Contig3_All	CL3998.Contig3_All	0.4397
Unigene19925_All	1.8295	+	Unigene19925_All	Unigene19925_All	-0.1521
Unigene11004_All	0.3355	-	Unigene11004_All	Unigene11004_All	0.2447
CL12250.Contig1_All	2.1675	+	CL12250.Contig1_All	CL12250.Contig1_All	-0.2919
Unigene8787_All	1.5885	+	Unigene8787_All	Unigene8787_All	0.4728
CL7998.Contig4_All	1.53	+	CL7998.Contig4_All	CL7998.Contig4_All	0.0428
CL8581.Contig1_All	1.7745	+	CL8581.Contig1_All	CL8581.Contig1_All	-0.0575
CL9747.Contig2_All	1.7425	+	CL9747.Contig2_All	CL9747.Contig2_All	0.0068
Unigene9299_All	0.8455	-	Unigene9299_All	Unigene9299_All	0.2812
CL10323.Contig2_All	0.8525	-	CL10323.Contig2_All	CL10323.Contig2_All	0.0796
Unigene13370_All	0.6015	-	Unigene13370_All	Unigene13370_All	-0.0611
CL8254.Contig1_All	0.424	-	CL8254.Contig1_All	CL8254.Contig1_All	-0.4172
Unigene8676_All	0.525	-	Unigene8676_All	Unigene8676_All	-0.1332
Unigene17183_All	1.179	+	Unigene17183_All	Unigene17183_All	0.6696
Unigene12872_All	1.7345	+	Unigene12872_All	Unigene12872_All	0.3027
Unigene10563_All	1.3715	+	Unigene10563_All	Unigene10563_All	-0.117
CL8491.Contig2_All	0.4645	-	CL8491.Contig2_All	CL8491.Contig2_All	-0.1572
Unigene18351_All	1.2815	+	Unigene18351_All	Unigene18351_All	-0.3375
Unigene12844_All	0.5945	-	Unigene12844_All	Unigene12844_All	-0.1514
CL73.Contig1_All	1.2805	+	CL73.Contig1_All	CL73.Contig1_All	-0.1219
Unigene14999_All	1.454	+	Unigene14999_All	Unigene14999_All	0.4317
Unigene17469_All	0.2755	-	Unigene17469_All	Unigene17469_All	-0.2725
Unigene6690_All	0.524	-	Unigene6690_All	Unigene6690_All	-0.1624
Unigene7109_All	0.618	-	Unigene7109_All	Unigene7109_All	0.2094
CL5396.Contig2_All	1.854	+	CL5396.Contig2_All	CL5396.Contig2_All	-0.3633
Unigene20449_All	0.733	-	Unigene20449_All	Unigene20449_All	0.0062
CL9423.Contig1_All	0.4475	-	CL9423.Contig1_All	CL9423.Contig1_All	-0.1799
Unigene13387_All	0.7555	-	Unigene13387_All	Unigene13387_All	0.2524
CL2609.Contig1_All	0.548	-	CL2609.Contig1_All	CL2609.Contig1_All	-0.2205
Unigene6714_All	0.673	-	Unigene6714_All	Unigene6714_All	0.2035
CL6195.Contig1_All	1.518	+	CL6195.Contig1_All	CL6195.Contig1_All	0.106
CL11692.Contig1_All	0.441	-	CL11692.Contig1_All	CL11692.Contig1_All	-0.2687
CL4111.Contig1_All	1.5815	+	CL4111.Contig1_All	CL4111.Contig1_All	-0.0562
CL6396.Contig1_All	1.5435	+	CL6396.Contig1_All	CL6396.Contig1_All	-0.1447
Unigene16782_All	0.7245	-	Unigene16782_All	Unigene16782_All	-0.4197
CL11331.Contig1_All	0.5835	-	CL11331.Contig1_All	CL11331.Contig1_All	0.0592
Unigene11105_All	0.5645	-	Unigene11105_All	Unigene11105_All	-0.5162
Unigene7052_All	0.5875	-	Unigene7052_All	Unigene7052_All	-0.3729
CL5443.Contig2_All	0.6425	-	CL5443.Contig2_All	CL5443.Contig2_All	-0.2695
CL8444.Contig2_All	0.6985	-	CL8444.Contig2_All	CL8444.Contig2_All	0.2507
CL2793.Contig2_All	2.871	+	CL2793.Contig2_All	CL2793.Contig2_All	0.116
CL362.Contig1_All	0.691	-	CL362.Contig1_All	CL362.Contig1_All	0.0983
CL1805.Contig2_All	1.7495	+	CL1805.Contig2_All	CL1805.Contig2_All	-0.2239
CL7990.Contig1_All	0.899	-	CL7990.Contig1_All	CL7990.Contig1_All	0.4421
CL6422.Contig5_All	0.493	-	CL6422.Contig5_All	CL6422.Contig5_All	-0.2972
CL9211.Contig1_All	0.7155	-	CL9211.Contig1_All	CL9211.Contig1_All	0.3862
CL8437.Contig1_All	0.8285	-	CL8437.Contig1_All	CL8437.Contig1_All	0.7484
CL2309.Contig1_All	1.68	+	CL2309.Contig1_All	CL2309.Contig1_All	0.0595
Unigene6200_All	1.3405	+	Unigene6200_All	Unigene6200_All	-0.2635
Unigene6103_All	0.7465	-	Unigene6103_All	Unigene6103_All	-0.0243
Unigene22263_All	0.463	-	Unigene22263_All	Unigene22263_All	0.0783
CL1395.Contig1_All	2.4955	+	CL1395.Contig1_All	CL1395.Contig1_All	-0.1494
Unigene1551_All	0.594	-	Unigene1551_All	Unigene1551_All	-0.2938
CL9853.Contig1_All	2.167	+	CL9853.Contig1_All	CL9853.Contig1_All	0.1718
Unigene7208_All	0.6365	-	Unigene7208_All	Unigene7208_All	0.2284
Unigene1544_All	1.6605	+	Unigene1544_All	Unigene1544_All	-0.5292
Unigene6100_All	0.4455	-	Unigene6100_All	Unigene6100_All	-0.0768
CL1893.Contig2_All	1.321	+	CL1893.Contig2_All	CL1893.Contig2_All	0.1165
CL11101.Contig1_All	0.617	-	CL11101.Contig1_All	CL11101.Contig1_All	-0.0536
CL9998.Contig1_All	1.7905	+	CL9998.Contig1_All	CL9998.Contig1_All	0.4747
CL12297.Contig1_All	1.4335	+	CL12297.Contig1_All	CL12297.Contig1_All	0.1959
Unigene15652_All	1.6835	+	Unigene15652_All	Unigene15652_All	0.0208
CL6193.Contig2_All	0.378	-	CL6193.Contig2_All	CL6193.Contig2_All	0.7675
CL2053.Contig4_All	0.638	-	CL2053.Contig4_All	CL2053.Contig4_All	-0.3168
Unigene12711_All	1.7365	+	Unigene12711_All	Unigene12711_All	-0.1397
CL2292.Contig1_All	0.6325	-	CL2292.Contig1_All	CL2292.Contig1_All	0.0556
CL1100.Contig1_All	1.986	+	CL1100.Contig1_All	CL1100.Contig1_All	0.1707
CL9842.Contig1_All	0.4055	-	CL9842.Contig1_All	CL9842.Contig1_All	-0.5777
Unigene7151_All	0.7635	-	Unigene7151_All	Unigene7151_All	0.0281
Unigene8394_All	0.693	-	Unigene8394_All	Unigene8394_All	0.0939
CL728.Contig2_All	2.1925	+	CL728.Contig2_All	CL728.Contig2_All	0.255
CL12375.Contig1_All	1.4115	+	CL12375.Contig1_All	CL12375.Contig1_All	0.0859
CL4196.Contig1_All	0.7805	-	CL4196.Contig1_All	CL4196.Contig1_All	0.2676
CL9420.Contig1_All	1.2065	+	CL9420.Contig1_All	CL9420.Contig1_All	-0.0289
CL5759.Contig2_All	0.533	-	CL5759.Contig2_All	CL5759.Contig2_All	0.3018
Unigene6567_All	0.7065	-	Unigene6567_All	Unigene6567_All	-0.1113
Unigene17284_All	1.5745	+	Unigene17284_All	Unigene17284_All	0.4518
Unigene10579_All	1.7625	+	Unigene10579_All	Unigene10579_All	-0.1717
Unigene21808_All	1.465	+	Unigene21808_All	Unigene21808_All	-0.1129
CL8976.Contig1_All	0.657	-	CL8976.Contig1_All	CL8976.Contig1_All	-0.6232
CL3965.Contig1_All	0.742	-	CL3965.Contig1_All	CL3965.Contig1_All	-0.0405
CL1470.Contig2_All	0.4665	-	CL1470.Contig2_All	CL1470.Contig2_All	-0.2308
CL11707.Contig1_All	0.528	-	CL11707.Contig1_All	CL11707.Contig1_All	-0.044
Unigene17834_All	2.2955	+	Unigene17834_All	Unigene17834_All	0.3425
Unigene15510_All	0.4125	-	Unigene15510_All	Unigene15510_All	-0.2095
CL265.Contig2_All	0.797	-	CL265.Contig2_All	CL265.Contig2_All	0.0304
CL3671.Contig1_All	0.647	-	CL3671.Contig1_All	CL3671.Contig1_All	0.0495
CL11219.Contig1_All	0.5385	-	CL11219.Contig1_All	CL11219.Contig1_All	-0.5379
CL10484.Contig1_All	0.769	-	CL10484.Contig1_All	CL10484.Contig1_All	-0.0318
Unigene22749_All	0.6835	-	Unigene22749_All	Unigene22749_All	-1.8087
CL9853.Contig2_All	2.152	+	CL9853.Contig2_All	CL9853.Contig2_All	-0.0004
Unigene19695_All	0.4405	-	Unigene19695_All	Unigene19695_All	-0.0765
CL7271.Contig1_All	1.5745	+	CL7271.Contig1_All	CL7271.Contig1_All	0.5515
CL3757.Contig3_All	0.8365	-	CL3757.Contig3_All	CL3757.Contig3_All	-0.3588
CL7980.Contig1_All	1.696	+	CL7980.Contig1_All	CL7980.Contig1_All	-0.0451
CL6377.Contig5_All	0.812	-	CL6377.Contig5_All	CL6377.Contig5_All	-0.4989
CL2985.Contig1_All	1.3635	+	CL2985.Contig1_All	CL2985.Contig1_All	-0.1895
CL4587.Contig1_All	0.6145	-	CL4587.Contig1_All	CL4587.Contig1_All	0.4472
CL4486.Contig1_All	0.67	-	CL4486.Contig1_All	CL4486.Contig1_All	-0.3248
CL96.Contig3_All	0.7575	-	CL96.Contig3_All	CL96.Contig3_All	-0.1233
CL5656.Contig1_All	0.366	-	CL5656.Contig1_All	CL5656.Contig1_All	0.3877
Unigene8894_All	1.549	+	Unigene8894_All	Unigene8894_All	0.3538
Unigene7546_All	0.2225	-	Unigene7546_All	Unigene7546_All	0.5762
CL10075.Contig1_All	0.5965	-	CL10075.Contig1_All	CL10075.Contig1_All	0.3754
CL8840.Contig4_All	0.703	-	CL8840.Contig4_All	CL8840.Contig4_All	-0.0906
CL5699.Contig2_All	0.526	-	CL5699.Contig2_All	CL5699.Contig2_All	0.1818
CL7734.Contig1_All	1.278	+	CL7734.Contig1_All	CL7734.Contig1_All	0.0278
CL12065.Contig3_All	1.6375	+	CL12065.Contig3_All	CL12065.Contig3_All	0.2118
Unigene21646_All	1.774	+	Unigene21646_All	Unigene21646_All	0.6433
CL11777.Contig2_All	1.6955	+	CL11777.Contig2_All	CL11777.Contig2_All	-0.212
Unigene2146_All	0.7025	-	Unigene2146_All	Unigene2146_All	-0.3166
CL11397.Contig2_All	1.2995	+	CL11397.Contig2_All	CL11397.Contig2_All	0.0909
CL10260.Contig1_All	3.737	+	CL10260.Contig1_All	CL10260.Contig1_All	0.5858
Unigene21959_All	0.261	-	Unigene21959_All	Unigene21959_All	-0.0414
CL3996.Contig1_All	1.3785	+	CL3996.Contig1_All	CL3996.Contig1_All	0.0127
Unigene19920_All	1.2325	+	Unigene19920_All	Unigene19920_All	-0.1273
Unigene22233_All	0.4765	-	Unigene22233_All	Unigene22233_All	-0.25
CL6871.Contig3_All	1.353	+	CL6871.Contig3_All	CL6871.Contig3_All	0.1169
CL1252.Contig1_All	0.5075	-	CL1252.Contig1_All	CL1252.Contig1_All	-0.1062
CL12775.Contig1_All	1.303	+	CL12775.Contig1_All	CL12775.Contig1_All	-3.3934
CL404.Contig2_All	0.7215	-	CL404.Contig2_All	CL404.Contig2_All	-0.1614
Unigene8562_All	0.6525	-	Unigene8562_All	Unigene8562_All	0.0187
Unigene13261_All	0.874	-	Unigene13261_All	Unigene13261_All	-0.0772
CL9629.Contig1_All	1.898	+	CL9629.Contig1_All	CL9629.Contig1_All	-0.3005
Unigene8273_All	1.9745	+	Unigene8273_All	Unigene8273_All	-0.1281
CL11857.Contig1_All	1.2455	+	CL11857.Contig1_All	CL11857.Contig1_All	-0.304
Unigene4476_All	1.287	+	Unigene4476_All	Unigene4476_All	-0.0287
Unigene17166_All	0.6205	-	Unigene17166_All	Unigene17166_All	0.1325
CL998.Contig5_All	0.4915	-	CL998.Contig5_All	CL998.Contig5_All	-0.2101
CL9197.Contig2_All	1.491	+	CL9197.Contig2_All	CL9197.Contig2_All	-0.7117
CL1001.Contig3_All	1.7775	+	CL1001.Contig3_All	CL1001.Contig3_All	0.6844
Unigene11023_All	1.427	+	Unigene11023_All	Unigene11023_All	0.7386
Unigene1580_All	2.774	+	Unigene1580_All	Unigene1580_All	-0.171
Unigene2158_All	0.647	-	Unigene2158_All	Unigene2158_All	-0.0739
CL8958.Contig1_All	3.3805	+	CL8958.Contig1_All	CL8958.Contig1_All	0.1666
Unigene4136_All	0.606	-	Unigene4136_All	Unigene4136_All	0.4595
CL4845.Contig1_All	1.341	+	CL4845.Contig1_All	CL4845.Contig1_All	-0.0329
Unigene13087_All	1.397	+	Unigene13087_All	Unigene13087_All	-0.648
CL5895.Contig1_All	1.454	+	CL5895.Contig1_All	CL5895.Contig1_All	0.0049
CL12546.Contig1_All	0.8475	-	CL12546.Contig1_All	CL12546.Contig1_All	0.5826
CL89.Contig1_All	1.294	+	CL89.Contig1_All	CL89.Contig1_All	-0.4574
Unigene8366_All	2.8345	+	Unigene8366_All	Unigene8366_All	-0.6369
CL7377.Contig4_All	0.7645	-	CL7377.Contig4_All	CL7377.Contig4_All	0.2387
CL7813.Contig1_All	0.802	-	CL7813.Contig1_All	CL7813.Contig1_All	0.1812
CL9666.Contig3_All	2.0555	+	CL9666.Contig3_All	CL9666.Contig3_All	-0.1714
Unigene1592_All	2.6085	+	Unigene1592_All	Unigene1592_All	-0.0251
CL1365.Contig1_All	0.756	-	CL1365.Contig1_All	CL1365.Contig1_All	0.0371
CL7552.Contig1_All	0.609	-	CL7552.Contig1_All	CL7552.Contig1_All	-0.663
Unigene1708_All	2.07	+	Unigene1708_All	Unigene1708_All	0.2416
Unigene21678_All	1.1735	+	Unigene21678_All	Unigene21678_All	-0.7452
CL193.Contig7_All	0.7	-	CL193.Contig7_All	CL193.Contig7_All	-0.007
CL1108.Contig1_All	0.622	-	CL1108.Contig1_All	CL1108.Contig1_All	-0.5066
CL10128.Contig1_All	1.6735	+	CL10128.Contig1_All	CL10128.Contig1_All	-0.0617
CL1945.Contig2_All	0.4685	-	CL1945.Contig2_All	CL1945.Contig2_All	0.2128
CL11285.Contig1_All	1.1095	+	CL11285.Contig1_All	CL11285.Contig1_All	0.7181
CL4607.Contig2_All	1.422	+	CL4607.Contig2_All	CL4607.Contig2_All	0.0504
CL3998.Contig2_All	0.4825	-	CL3998.Contig2_All	CL3998.Contig2_All	-0.143
CL2109.Contig1_All	1.502	+	CL2109.Contig1_All	CL2109.Contig1_All	-0.6629
CL8965.Contig1_All	0.603	-	CL8965.Contig1_All	CL8965.Contig1_All	0.225
CL9423.Contig2_All	0.6515	-	CL9423.Contig2_All	CL9423.Contig2_All	0.1159
CL3049.Contig6_All	0.6255	-	CL3049.Contig6_All	CL3049.Contig6_All	0.1905
